# Supplementary material for: Deep-LASI: deep-learning assisted, single-molecule imaging analysis of multi-color DNA origami structures
Source: Nat Commun. 2023 Oct 17;14:6564. doi: 10.1038/s41467-023-42272-9 (PMC10582187; doi:10.1038/s41467-023-42272-9)
Supplement: Supplementary file 4 — Source Data [file 41467_2023_42272_MOESM4_ESM.zip]

Archive with 10 entries (10 files):
- Source_Data_to_Figure_2.xlsx
- __MACOSX/._Source_Data_to_Figure_2.xlsx
- Source_Data_to_Figure_3.xlsx
- __MACOSX/._Source_Data_to_Figure_3.xlsx
- Source_Data_to_Figure_4.xlsx
- __MACOSX/._Source_Data_to_Figure_4.xlsx
- Source_Data_to_Figure_5.xlsx
- __MACOSX/._Source_Data_to_Figure_5.xlsx
- Source_Data_to_Figure_6.xlsx
- __MACOSX/._Source_Data_to_Figure_6.xlsx
