# Supplementary material for: Deep-LASI: deep-learning assisted, single-molecule imaging analysis of multi-color DNA origami structures
Source: Nat Commun. 2023 Oct 17;14:6564. doi: 10.1038/s41467-023-42272-9 (PMC10582187; doi:10.1038/s41467-023-42272-9)
Supplement: Supplementary file 4 — Source Data [file 41467_2023_42272_MOESM4_ESM.zip › Source_Data_to_Figure_2.xlsx]

## Sheet: Figure 2c
DeepLASI TDP
0	0	0	0	0	0	0	0	0	0	0	0	0	0	0	0	0	0	0	0	0	0	0	0	0	0	0	0	0	0	0	0	0	0	0	0	0	0	0	0	0	0	0	0	0	0	0	0	0	0
0	0	0	0	0	0	0	0	0	0	0	0	0	0	0	0	0	0	0	0	0	0	0	0	0	0	0	0	0	0	0	0	0	0	0	0	0	0	0	0	0	0	0	0	0	0	0	0	0	0
0	0	0	0	0	0	0	0	0	0	0	0	0	0	0	0	0	0	0	0	0	0	0	0	0	0	0	0	0	0	0	0	0	0	0	0	0	0	0	0	0	0	0	0	0	0	0	0	0	0
0	0	0	0	0	0	0	0	0	0	0	0	0	0	0	0	0	0	0	0	0	0	0	0	0	0	0	0	0	0	0	0	0	0	0	0	0	0	0	0	0	0	0	0	0	0	0	0	0	0
0	0	0	0	0	0	0	0	0	0	0	0	0	0	0	0	0	0	0	0	0	0	0	0	0	0	0	0	0	0	0	0	0	0	0	0	0	0	0	0	0	0	0	0	0	0	0	0	0	0
0	0	0	0	0	0	0	0	0	0	0	0	0	0	0	0	0	0	0	0	0	0	0	0	0	0	0	0	0	0	0	0	0	0	0	0	0	0	0	0	0	0	0	0	0	0	0	0	0	0
0	0	0	0	0	0	0	0	0	0	0	0	0	0	0	0	0	0	0	0	0	0	0	0	0	0	0	0	0	0	0	0	0	0	0	0	0	0	0	0	0	0	0	0	0	0	0	0	0	0
0	0	0	0	0	0	0	0	0	0	1	0	0	0	0	0	0	0	0	0	0	0	0	0	0	0	0	0	0	0	0	0	0	0	0	0	0	0	0	0	0	0	0	0	0	0	0	0	0	0
0	0	0	0	0	0	0	0	0	0	0	0	0	0	0	0	0	0	0	0	0	0	0	0	0	0	0	0	0	0	0	0	0	0	0	0	0	0	0	0	0	0	0	0	1	0	0	0	0	0
0	0	0	0	0	0	0	0	0	0	0	0	0	0	0	0	0	0	0	0	0	0	0	0	0	0	0	0	0	0	0	0	0	0	0	0	0	0	0	0	0	0	0	1	0	0	0	1	0	0
0	0	0	0	0	0	0	0	0	0	0	0	0	1	0	0	0	0	0	0	0	0	0	0	0	0	0	0	0	0	0	0	0	0	0	0	0	0	0	0	0	0	0	0	0	0	0	0	0	0
0	0	0	0	0	0	0	0	0	0	0	0	0	0	0	0	0	0	0	0	0	0	0	0	0	0	0	0	0	0	0	0	0	0	0	0	0	0	0	0	0	0	0	0	0	0	0	0	0	0
0	0	0	0	0	0	0	0	0	0	0	0	0	0	0	0	0	0	0	0	0	0	0	0	0	0	0	0	0	0	0	0	0	0	0	0	0	0	0	0	0	0	0	0	0	0	0	0	0	0
0	0	0	0	0	0	0	1	0	0	0	0	0	0	0	0	0	0	0	0	0	0	0	0	0	0	0	0	0	0	0	0	0	0	0	0	0	0	0	0	0	1	1	0	0	1	0	0	1	4
0	0	0	0	0	0	0	0	0	0	0	0	0	0	0	0	0	0	0	0	0	0	0	0	0	0	0	0	0	0	0	0	0	0	0	0	0	0	1	0	0	0	0	0	1	0	0	1	0	0
0	0	0	0	0	0	0	0	0	0	0	0	0	0	0	0	0	0	0	0	0	0	0	0	0	0	0	0	0	0	0	0	0	0	0	0	0	0	0	0	1	1	0	0	2	0	0	2	1	3
0	0	0	0	0	0	0	0	0	0	0	0	0	0	0	0	0	0	0	0	0	0	0	0	0	0	0	0	0	0	0	0	0	0	0	0	0	0	0	0	1	0	1	1	0	1	0	0	1	1
0	0	0	0	0	0	0	0	0	0	0	0	0	0	0	0	0	0	0	0	0	0	0	0	0	0	0	0	0	0	0	0	0	0	0	0	0	0	0	1	1	1	1	3	4	2	2	3	6	2
0	0	0	0	0	0	0	0	0	0	0	0	0	0	0	0	0	0	0	0	0	0	0	0	0	0	0	0	0	0	0	0	0	0	0	0	0	0	0	1	0	1	2	2	1	1	1	3	2	4
0	0	0	0	0	0	0	0	0	0	0	0	0	0	0	0	0	0	0	0	0	0	0	0	0	0	0	0	0	0	0	0	0	0	0	0	0	0	1	1	1	1	2	2	3	3	3	4	8	5
0	0	0	0	0	0	0	0	0	0	0	0	0	0	0	0	0	0	0	0	0	0	0	0	0	0	0	0	0	0	0	0	0	0	0	0	0	1	1	1	0	1	2	2	3	3	2	2	6	10
0	0	0	0	0	0	0	0	0	0	0	0	0	0	0	0	0	0	0	0	0	0	0	0	0	0	0	0	0	0	0	0	0	0	0	0	0	0	1	1	1	1	1	2	4	2	1	5	4	8
0	0	0	0	0	0	0	0	0	0	0	0	0	0	0	0	0	0	0	0	0	0	0	0	0	0	0	0	0	0	0	0	0	0	0	0	1	0	1	0	1	0	0	1	3	3	2	4	1	9
0	0	0	0	0	0	0	0	0	0	0	0	0	0	0	0	0	0	0	0	0	0	0	0	0	0	0	0	0	0	0	0	0	0	0	0	0	0	0	0	1	0	2	1	0	1	2	3	6	3
0	0	0	0	0	0	0	0	0	0	0	0	0	0	0	0	0	0	0	0	0	0	0	0	0	0	0	0	0	0	0	0	0	0	0	0	0	0	0	0	3	1	2	1	2	2	3	3	4	2
0	0	0	0	0	0	0	0	0	0	0	0	0	0	0	0	0	0	0	0	0	0	0	0	0	0	0	0	0	0	0	0	0	0	0	0	0	1	1	0	0	0	1	1	2	4	2	1	3	3
0	0	0	0	0	0	0	0	0	0	0	0	0	0	0	0	0	0	0	0	0	0	0	0	0	0	0	0	0	0	0	0	0	0	0	0	0	0	0	0	0	0	0	0	0	0	1	2	2	3
0	0	0	0	0	0	0	0	0	0	0	0	0	0	0	0	0	0	0	0	0	0	0	0	0	0	0	0	0	0	0	0	0	0	0	0	0	0	0	0	0	2	1	2	0	0	0	3	2	2
0	0	0	0	0	0	0	0	0	0	0	0	0	0	0	0	0	0	0	0	0	0	0	0	0	0	0	0	0	0	0	0	0	0	0	0	0	1	0	1	0	1	1	1	0	0	1	1	1	2
0	0	0	0	0	0	0	0	0	0	0	0	0	0	0	0	0	0	0	0	0	0	0	0	0	0	0	0	0	0	0	0	0	0	0	0	0	0	0	0	0	2	1	0	2	0	4	1	2	2
0	0	0	0	0	0	0	0	0	0	0	0	0	0	0	0	0	0	0	0	0	0	0	0	0	0	0	0	0	0	0	0	0	0	0	0	0	0	0	0	0	0	0	1	0	2	1	0	1	0
0	0	0	0	0	0	0	0	0	0	0	0	0	0	0	0	0	0	0	0	0	0	0	0	0	0	0	0	0	0	0	0	0	0	0	0	0	1	0	0	0	0	0	0	1	0	4	0	0	0
0	0	0	0	0	0	0	0	0	0	0	0	0	0	0	0	0	0	0	0	0	0	0	0	0	0	0	0	0	0	0	0	0	0	0	0	0	0	0	0	0	1	1	1	0	1	0	0	0	2
0	0	0	0	0	0	0	0	0	0	0	0	0	0	0	0	0	0	0	0	0	0	0	0	0	0	0	0	0	0	0	0	0	0	0	0	0	1	0	0	1	0	0	0	3	0	4	0	1	1
0	0	0	0	0	0	0	0	0	0	0	0	0	0	0	0	0	0	0	0	0	0	0	0	0	0	0	0	0	0	0	0	0	0	0	0	0	0	0	0	0	1	0	1	1	0	1	0	1	1
0	0	0	0	0	0	0	0	0	0	0	0	0	0	0	0	0	0	0	0	0	0	0	0	0	0	0	0	0	0	0	0	0	0	0	0	0	0	0	0	0	0	1	1	0	3	1	1	0	2
0	0	0	0	0	0	0	0	0	0	0	0	0	0	0	0	0	0	0	0	1	0	0	0	0	0	0	0	0	0	0	0	0	0	0	0	0	0	0	0	0	0	0	1	1	1	0	1	2	6
0	0	0	0	0	0	0	0	0	0	0	0	0	0	0	0	0	1	0	0	0	1	0	0	0	0	0	1	0	0	0	1	0	0	0	0	0	0	0	0	1	0	1	0	2	1	1	2	0	0
0	0	0	0	0	0	0	0	0	0	0	0	0	1	0	1	0	0	0	1	1	0	0	1	0	0	0	1	0	0	1	0	0	0	0	0	0	0	0	0	0	1	0	0	1	3	2	1	1	3
0	0	0	0	0	0	0	0	0	0	0	0	0	0	0	0	0	2	1	0	1	1	0	0	0	1	0	0	1	0	0	0	0	0	0	0	0	0	0	0	0	0	1	0	0	2	2	1	2	3
0	0	0	0	0	0	0	0	0	0	0	0	0	2	0	0	0	1	0	0	2	1	1	1	2	1	0	0	1	0	0	0	0	0	0	0	0	0	0	0	0	0	0	1	0	3	3	3	0	3
0	0	0	0	0	0	0	0	0	0	0	0	0	0	1	0	1	2	2	1	0	2	1	1	0	0	0	0	0	0	0	0	1	2	0	1	0	0	0	0	0	0	0	0	1	1	1	2	3	1
0	0	0	0	0	0	0	0	0	1	0	0	0	0	0	1	1	1	2	1	4	1	2	0	1	1	0	1	0	0	0	0	0	0	0	1	0	0	1	0	0	0	0	0	0	0	1	1	0	0
0	0	0	0	0	0	0	0	0	0	0	0	0	1	1	1	2	2	1	3	2	3	1	2	3	2	0	0	0	0	0	0	0	1	0	0	1	1	2	0	0	0	0	0	0	0	1	1	0	1
0	0	0	0	0	0	0	0	0	0	1	0	0	1	1	0	2	4	2	2	2	3	2	1	1	6	0	1	2	0	1	1	3	0	0	1	0	2	0	1	2	0	0	0	0	0	0	0	1	1
0	0	0	0	0	0	0	0	0	0	0	0	1	1	1	0	0	3	3	2	1	3	2	2	1	1	0	2	1	3	0	0	2	1	2	3	0	2	1	2	1	2	0	0	0	0	0	0	0	1
0	0	0	0	0	0	0	0	0	0	1	0	0	0	0	2	0	1	2	4	1	2	4	3	2	3	0	1	1	1	1	1	2	1	0	2	2	1	3	1	5	2	0	0	1	0	0	0	0	0
0	0	0	0	0	0	1	0	0	0	0	0	0	0	0	1	0	4	2	5	1	7	7	3	1	3	2	5	0	0	0	1	0	1	0	0	0	1	1	2	2	0	1	1	0	0	0	0	0	0
0	0	0	0	0	0	0	0	0	0	0	0	0	0	0	1	2	4	5	9	5	2	3	1	4	2	3	1	2	2	1	3	0	1	2	1	0	1	2	1	3	2	0	1	2	0	0	0	0	0
0	0	0	0	0	0	0	0	0	0	0	0	1	2	1	3	2	1	2	6	13	11	3	8	4	3	2	2	5	1	1	0	1	2	0	1	2	1	1	1	2	1	1	2	1	0	0	1	0	0
0	0	0	0	1	0	0	0	0	0	0	0	0	1	0	3	1	4	6	3	8	8	8	6	3	2	7	1	3	1	3	2	2	1	2	2	1	2	3	1	0	0	0	1	0	1	0	0	0	0
0	0	0	0	0	0	0	0	0	0	0	0	2	1	0	1	0	5	4	8	13	10	8	7	4	10	2	7	4	4	4	0	6	1	3	2	2	4	3	2	3	2	0	0	3	3	1	0	0	0
0	0	0	0	0	1	0	0	0	1	0	1	0	0	0	4	4	7	6	11	13	12	7	8	6	3	5	5	3	0	0	2	1	2	3	1	2	1	2	4	3	1	3	2	2	2	0	1	2	0
0	0	0	0	0	0	0	0	0	1	0	0	2	1	4	2	1	1	6	6	12	14	13	10	7	10	4	6	4	11	4	2	5	2	3	4	4	1	4	3	4	2	3	2	1	1	4	4	1	0
0	0	0	0	0	0	0	0	0	1	1	0	0	1	2	2	3	4	9	14	20	16	15	12	7	7	4	5	6	7	3	6	6	2	6	4	3	4	3	1	3	3	0	1	1	4	2	1	1	1
0	0	0	0	0	0	1	0	1	2	1	0	0	4	1	2	4	6	11	11	12	27	15	13	17	10	14	11	10	3	5	4	4	2	2	5	3	3	5	3	4	1	1	2	1	1	4	3	1	1
0	0	0	0	0	0	1	0	2	1	0	0	0	1	2	2	1	5	9	16	24	24	19	20	16	11	14	7	5	9	6	5	2	5	2	5	7	4	0	2	3	5	4	4	3	0	3	1	1	1
0	0	0	0	0	1	0	3	2	0	0	2	4	2	2	4	5	2	7	21	22	20	32	23	15	16	9	8	7	5	3	3	8	8	3	11	2	2	4	8	3	5	3	2	2	1	4	3	1	0
0	0	0	0	0	0	1	0	1	0	2	1	3	2	1	2	1	9	12	20	23	33	24	14	17	15	11	11	10	15	7	4	6	4	5	7	2	5	6	6	2	3	4	6	3	2	2	1	3	3
0	0	0	0	0	0	0	1	0	0	3	0	2	1	3	1	4	7	12	15	15	34	25	37	19	11	9	9	11	8	6	6	7	6	8	6	4	3	6	4	3	7	5	1	2	1	2	1	2	0
1	0	0	0	0	0	0	0	2	1	0	0	1	4	2	4	4	9	13	17	36	33	31	25	27	22	18	12	6	14	3	8	4	6	4	3	6	5	8	4	0	4	0	3	5	2	3	2	1	1
0	0	0	0	0	0	0	0	0	2	2	1	6	3	2	2	8	8	10	19	30	34	32	34	31	26	19	15	15	9	10	6	6	5	2	5	4	5	6	6	8	5	2	4	1	4	3	1	4	3
0	0	0	0	1	1	0	0	0	0	0	0	6	2	3	8	8	3	13	22	35	43	51	38	46	30	16	14	14	9	11	5	5	4	5	7	6	4	7	6	4	6	1	5	5	6	3	6	1	3
0	0	0	0	0	0	0	1	2	2	0	5	2	4	6	11	3	14	21	36	41	55	76	60	38	41	23	21	21	15	21	10	6	8	13	7	4	6	10	5	5	4	5	7	6	2	1	1	0	3
0	0	0	0	0	0	1	0	0	1	1	3	4	6	4	7	7	8	27	39	33	60	79	53	49	34	34	21	19	18	15	11	10	7	12	3	5	12	10	6	5	4	2	5	7	4	2	2	4	3
0	1	0	1	0	0	0	0	0	0	0	0	3	2	11	7	9	15	21	35	53	74	76	83	57	51	35	21	15	24	14	17	14	8	9	4	4	9	8	9	6	6	1	5	7	9	3	3	1	6
0	0	0	0	0	0	0	0	0	2	0	2	3	2	7	6	18	14	29	34	65	82	95	77	78	74	39	38	22	19	19	10	12	8	15	8	11	5	10	9	9	9	6	3	4	5	8	5	3	4
0	0	0	0	0	0	0	2	0	1	1	1	4	4	10	11	14	29	27	46	68	87	98	103	86	81	55	56	34	28	26	16	17	14	8	11	7	10	11	15	8	6	9	4	4	2	1	6	4	2
0	0	1	0	0	1	0	1	0	1	1	2	3	4	5	11	5	20	34	42	78	84	122	120	129	96	69	53	26	30	22	11	14	11	16	11	11	7	6	10	4	5	10	2	8	7	5	6	4	2
0	0	0	0	0	0	0	0	1	0	1	5	2	4	5	11	12	15	36	41	74	83	129	143	117	124	74	67	34	29	28	19	18	15	12	6	6	6	5	9	13	11	9	9	6	8	14	11	7	4
0	0	0	0	0	0	0	0	1	0	1	1	2	1	4	6	5	11	34	60	72	120	137	137	128	116	87	46	42	40	27	20	26	16	10	17	11	12	8	8	5	9	9	3	4	9	4	7	7	9
0	0	0	0	0	0	0	1	0	1	2	1	4	3	6	4	4	6	25	34	68	92	124	127	138	105	82	68	43	30	25	21	22	7	10	12	10	11	11	6	10	13	10	7	8	7	5	7	5	3
0	0	0	0	0	0	0	0	0	0	1	1	0	5	7	3	7	7	16	34	58	89	94	126	114	93	64	43	46	30	26	22	17	14	13	11	11	12	11	6	9	9	5	11	9	7	5	5	7	5
0	0	0	0	0	0	0	0	0	0	0	0	2	1	3	2	0	11	10	30	48	82	83	115	83	83	61	46	39	25	15	18	17	9	14	10	8	8	6	9	12	8	5	8	11	8	13	8	4	1
0	0	0	0	0	0	0	0	0	0	2	0	0	2	4	3	2	10	9	15	28	46	48	50	57	41	54	28	19	17	13	10	10	15	6	5	3	5	8	5	2	7	8	6	3	6	7	6	7	2
0	0	0	0	0	0	0	0	1	0	0	0	0	2	4	1	0	5	5	8	15	32	37	32	35	37	31	24	15	8	9	11	8	5	5	2	4	7	4	2	6	2	6	2	9	3	3	5	5	4
0	0	0	0	0	0	0	0	0	0	0	0	0	0	0	1	0	1	2	5	12	14	24	17	33	22	19	16	6	14	11	3	5	4	3	6	3	3	5	3	3	5	3	0	5	2	2	4	5	3
0	0	0	0	0	0	0	0	0	0	0	0	1	0	0	0	2	1	2	2	11	10	13	13	14	12	12	1	5	5	1	2	4	1	5	1	4	1	1	1	2	1	1	1	1	1	2	3	2	1
0	0	0	0	0	0	0	0	0	0	0	0	0	0	0	0	0	0	0	2	3	10	6	10	6	8	9	7	2	4	2	4	3	2	4	0	1	1	1	4	0	4	0	0	0	1	2	0	0	0
0	0	0	0	0	0	0	0	0	0	0	0	0	0	0	0	0	0	0	1	2	5	3	6	4	5	6	1	3	2	2	1	0	0	1	0	2	1	0	2	0	1	0	0	1	1	1	1	1	0
0	0	0	0	0	0	0	0	0	0	0	0	0	0	0	0	0	1	1	0	0	4	3	2	3	1	1	0	1	2	2	3	0	0	0	1	1	2	0	0	1	1	0	0	0	0	0	0	1	0
0	0	0	0	0	0	0	0	0	0	0	0	0	0	0	0	1	0	0	0	1	2	1	3	2	1	0	5	2	1	1	2	0	0	1	0	1	0	1	1	0	0	0	1	0	0	0	2	0	0
0	0	0	0	0	0	0	0	0	0	0	0	0	0	2	0	0	0	0	1	0	0	0	1	0	0	0	0	2	0	1	0	0	0	1	0	0	0	0	0	0	0	0	0	0	0	0	0	0	1
0	0	0	0	0	0	0	0	0	0	0	0	0	0	0	0	0	0	0	0	0	0	0	0	0	0	0	0	0	0	0	0	0	1	0	1	0	0	0	0	0	0	0	0	0	0	0	0	0	0
0	0	0	0	0	0	0	0	0	0	0	0	0	0	0	0	0	0	0	0	0	0	0	0	0	0	2	0	0	0	0	0	0	0	0	0	0	0	0	0	0	0	0	0	0	0	0	0	0	0
0	0	0	0	0	0	0	0	0	0	0	0	0	1	1	0	0	2	0	2	0	1	0	4	1	1	2	0	0	0	1	0	1	0	0	1	0	0	0	0	0	0	0	0	0	0	0	0	0	0
0	0	0	0	0	0	0	0	0	0	0	0	0	0	0	0	0	0	0	0	0	0	0	0	0	0	0	0	0	0	0	0	0	0	0	0	0	0	0	0	0	0	0	0	0	0	0	0	0	0
0	0	0	0	0	0	0	0	0	0	0	0	0	0	0	0	0	0	0	0	0	0	0	0	0	0	0	0	0	0	0	0	0	0	0	0	0	0	0	0	0	0	0	0	0	0	0	0	0	0
0	0	0	0	0	0	0	0	0	0	0	0	0	0	0	0	0	0	0	0	0	0	0	0	0	0	0	0	0	0	0	0	0	0	0	0	0	0	0	0	0	0	0	0	0	0	0	0	0	0
0	0	0	0	0	0	0	0	0	0	0	0	0	0	0	0	0	0	0	0	0	0	0	0	0	0	0	0	0	0	0	0	0	0	0	0	0	0	0	0	0	0	0	0	0	0	0	0	0	0
0	0	0	0	0	0	0	0	0	0	0	0	0	0	0	0	0	0	0	0	0	0	0	0	0	0	0	0	0	0	0	0	0	0	0	0	0	0	0	0	0	0	0	0	0	0	0	0	0	0
0	0	0	0	0	0	0	0	0	0	0	0	0	0	0	0	0	0	0	0	0	0	0	0	0	0	0	0	0	0	0	0	0	0	0	0	0	0	0	0	0	0	0	0	0	0	0	0	0	0
0	0	0	0	0	0	0	0	0	0	0	0	0	0	0	0	0	0	0	0	0	0	0	0	0	0	0	0	0	0	0	0	0	0	0	0	0	0	0	0	0	0	0	0	0	0	0	0	0	0
0	0	0	0	0	0	0	0	0	0	0	0	0	0	0	0	0	0	0	0	0	0	0	0	0	0	0	0	0	0	0	0	0	0	0	0	0	0	0	0	0	0	0	0	0	0	0	0	0	0
0	0	0	0	0	0	0	0	0	0	0	0	0	0	0	0	0	0	0	0	0	0	0	0	0	0	0	0	0	0	0	0	0	0	0	0	0	0	0	0	0	0	0	0	0	0	0	0	0	0
0	0	0	0	0	0	0	0	0	0	0	0	0	0	0	0	0	0	0	0	0	0	0	0	0	0	0	0	0	0	0	0	0	0	0	0	0	0	0	0	0	0	0	0	0	0	0	0	0	0
0	0	0	0	0	0	0	0	0	0	0	0	0	0	0	0	0	0	0	0	0	0	0	0	0	0	0	0	0	0	0	0	0	0	0	0	0	0	0	0	0	0	0	0	0	0	0	0	0	0
0	0	0	0	0	0	0	0	0	0	0	0	0	0	0	0	0	0	0	0	0	0	0	0	0	0	0	0	0	0	0	0	0	0	0	0	0	0	0	0	0	0	0	0	0	0	0	0	0	0
0	0	0	0	0	0	0	0	0	0	0	0	0	0	0	0	0	0	0	0	0	0	0	0	0	0	0	0	0	0	0	0	0	0	0	0	0	0	0	0	0	0	0	0	0	0	0	0	0	0
0	0	0	0	0	0	0	0	0	0	0	0	0	0	0	0	0	0	0	0	0	0	0	0	0	0	0	0	0	0	0	0	0	0	0	0	0	0	0	0	0	0	0	0	0	0	0	0	0	0
HMM TDP
D	0	0	0	0	0	0	0	0	0	0	0	0	0	0	0	0	0	0	0	0	0	1	0	0	0	0	0	0	0	0	0	0	0	0	0	0	0	0	0	0	0	0	0	0	0	0	0	0	0
0	0	0	0	0	0	0	0	0	0	0	0	0	0	0	0	0	0	1	0	0	0	0	0	0	0	0	0	0	0	0	0	0	0	0	0	0	0	0	0	0	0	0	0	0	0	0	0	0	0
0	0	0	0	0	0	0	0	0	0	0	0	0	0	0	0	0	0	0	2	0	0	1	0	0	0	0	0	0	0	0	0	0	0	0	0	0	0	0	0	0	0	0	0	0	0	0	0	0	0
0	0	0	0	0	0	0	0	0	0	0	0	0	0	0	0	0	0	0	0	0	0	0	0	0	0	0	0	0	0	1	0	0	0	0	0	0	0	0	0	0	0	0	0	0	0	0	0	0	0
0	0	0	0	0	0	0	0	0	0	0	0	0	0	0	0	0	0	0	0	1	0	0	0	0	0	0	0	0	0	0	0	1	0	0	0	0	0	0	0	0	0	0	0	0	0	0	0	0	0
0	0	0	0	0	0	0	0	0	0	0	0	0	0	0	0	0	0	0	0	0	0	0	0	0	0	0	1	0	0	0	0	0	0	0	0	0	0	0	0	0	0	0	0	0	0	0	0	0	0
0	0	0	0	0	0	0	0	0	0	0	0	0	0	0	0	1	0	0	2	0	1	0	0	0	0	1	0	0	0	0	0	0	0	1	0	0	0	0	1	0	0	0	0	0	0	0	0	0	0
0	0	0	0	0	0	0	0	0	0	0	0	0	0	0	0	0	0	0	1	1	0	0	0	0	0	0	0	0	0	2	0	0	0	0	1	0	0	0	0	0	0	0	0	0	0	0	0	0	0
0	0	0	0	0	0	0	0	0	0	0	0	0	0	0	0	0	0	0	0	1	0	1	0	0	0	0	0	0	0	0	0	0	0	0	0	0	0	0	0	0	0	0	0	0	0	0	0	0	0
0	0	0	0	0	0	0	0	0	0	0	0	0	0	0	0	0	0	0	0	0	2	1	0	0	0	0	0	0	0	0	0	0	0	0	0	0	0	0	0	0	0	0	0	0	0	0	0	0	0
0	0	0	0	0	0	0	0	0	0	0	0	0	0	0	0	0	0	0	0	0	0	0	0	0	0	0	1	0	0	0	0	0	0	0	0	0	0	0	0	0	0	0	0	0	0	0	0	0	0
0	0	0	0	0	0	0	0	0	0	0	0	0	0	0	0	0	0	0	1	0	2	0	0	0	0	1	0	0	0	0	0	0	0	0	0	0	0	0	0	0	0	0	0	0	0	0	0	0	0
0	0	0	0	0	0	0	0	0	0	0	0	0	0	0	0	0	0	0	0	0	1	1	1	1	0	0	0	1	0	0	0	0	0	0	1	0	0	0	0	0	0	0	0	0	0	0	0	0	0
0	1	0	0	0	0	0	0	0	0	0	0	0	0	0	0	0	0	0	0	1	3	1	0	0	0	0	0	1	0	0	0	0	0	0	0	0	0	0	0	0	0	0	0	0	0	0	0	0	0
0	0	0	0	0	0	0	0	0	0	0	0	0	0	0	0	0	1	0	2	3	1	2	0	0	0	0	1	0	0	0	1	0	1	0	0	0	0	0	0	0	0	0	0	0	0	0	0	1	0
0	0	0	0	0	0	0	0	0	0	0	0	0	0	0	0	0	0	0	0	4	1	5	1	0	0	0	0	0	0	0	0	0	1	0	0	0	0	0	0	0	0	0	0	0	0	0	0	0	0
0	0	0	0	0	0	0	0	0	0	0	0	0	0	0	0	0	0	2	2	6	2	3	1	1	0	0	1	0	0	0	0	0	1	0	0	0	0	0	0	0	0	0	0	0	0	0	0	0	0
0	0	0	0	0	0	0	0	0	0	0	0	0	0	0	0	0	0	2	2	5	6	4	2	1	0	0	0	0	0	0	0	0	0	0	0	0	0	0	0	0	1	0	0	0	0	0	0	0	0
0	0	0	0	0	0	1	0	0	0	0	0	0	0	2	0	1	1	0	6	8	4	7	4	4	0	1	0	1	0	3	0	1	0	0	0	0	0	0	0	0	0	0	0	0	0	0	0	0	0
0	0	3	0	0	1	0	1	0	0	0	0	0	1	1	0	1	3	3	6	4	6	5	4	3	0	0	0	0	0	0	1	0	0	0	0	0	0	2	0	0	0	1	0	0	0	0	0	0	0
0	0	0	0	0	0	3	2	0	1	0	0	2	2	4	1	4	7	2	7	2	5	5	4	10	2	4	4	3	3	3	2	1	1	1	0	1	0	1	0	0	0	0	0	0	0	1	0	0	0
0	0	0	0	0	0	0	1	0	0	1	1	1	2	3	0	6	9	2	4	3	5	8	9	6	9	9	6	9	12	6	5	7	3	4	4	0	1	2	4	0	0	2	0	0	0	0	0	2	0
0	0	0	0	1	0	0	0	2	1	0	1	2	1	0	5	2	6	4	5	3	4	4	6	5	2	2	8	9	8	6	6	9	7	3	6	1	4	0	3	0	2	0	0	1	2	2	0	1	0
1	0	0	0	0	0	0	0	0	0	0	0	1	0	0	3	1	3	7	2	12	7	6	7	8	5	7	3	4	8	8	6	6	3	4	2	1	2	2	1	0	1	0	0	2	2	2	1	1	3
1	0	0	0	0	0	0	0	0	0	0	0	0	0	0	3	2	1	4	1	6	0	3	4	5	7	9	6	3	8	1	2	1	3	3	6	3	6	4	7	3	2	1	3	1	2	0	2	2	2
0	0	0	0	0	0	1	0	0	0	0	1	0	0	0	0	0	0	1	2	4	7	3	9	7	3	3	4	3	6	3	4	3	4	5	2	5	1	4	2	5	2	3	3	5	6	3	4	2	3
0	0	0	0	0	0	0	0	0	0	1	0	0	0	0	0	1	0	0	1	5	9	4	6	5	5	2	5	1	3	2	3	4	3	2	5	1	4	3	4	3	3	8	6	6	4	3	1	2	8
0	0	0	0	0	0	0	0	0	0	0	0	0	0	0	0	0	0	2	2	4	3	8	5	7	5	4	5	7	2	1	7	1	2	2	4	2	4	2	6	2	7	4	6	10	8	3	7	10	10
0	0	0	0	0	0	0	0	0	0	0	0	0	0	0	0	0	0	2	2	3	6	6	5	6	1	3	4	2	6	4	3	2	5	2	6	1	2	3	4	2	5	6	4	2	4	5	5	11	7
0	1	0	0	0	0	1	0	0	0	0	1	0	0	0	1	0	0	0	1	3	4	6	9	8	5	4	3	4	6	5	6	1	2	4	2	1	8	0	1	2	7	5	4	4	7	3	7	7	3
0	0	0	1	1	0	1	0	0	0	0	0	0	0	0	0	0	0	0	0	0	4	6	8	1	2	2	6	7	5	7	3	3	3	4	2	0	4	5	2	2	1	6	4	6	9	5	7	5	3
0	0	0	0	0	0	0	1	0	1	0	0	0	0	0	0	0	0	0	1	2	3	5	1	4	5	5	2	7	7	3	5	1	2	4	4	2	3	1	4	2	3	0	8	4	11	11	9	8	10
0	0	0	0	0	0	0	0	0	0	0	0	0	0	0	0	0	0	1	0	0	4	4	5	3	2	1	3	5	5	3	3	1	3	4	0	2	2	4	2	1	4	4	8	2	2	6	9	8	13
0	0	0	0	0	0	0	0	0	0	0	0	0	0	1	0	0	0	0	0	1	5	4	3	1	4	3	4	0	2	2	2	0	3	3	1	0	2	0	1	2	2	3	6	2	8	11	6	4	5
0	0	0	0	0	0	0	0	0	0	0	0	1	0	0	0	0	0	0	0	0	1	1	1	5	2	7	5	7	2	4	3	2	3	3	1	3	0	2	3	1	1	8	1	1	7	5	11	11	13
0	0	0	0	0	0	0	0	0	0	0	0	0	0	2	0	0	0	0	0	2	3	3	3	4	3	7	3	2	3	2	2	3	1	0	3	1	2	1	2	1	3	2	2	4	2	10	6	4	7
0	0	0	0	0	0	0	0	0	0	0	0	0	0	0	0	0	0	0	0	1	0	1	1	2	2	6	2	2	2	4	0	1	0	1	1	0	0	0	0	0	1	3	4	1	4	4	4	4	6
0	0	0	0	0	0	0	0	0	0	0	0	0	0	0	0	0	0	0	0	0	1	3	4	5	3	0	4	3	5	4	3	2	1	0	1	0	1	0	0	1	0	1	1	3	3	7	7	6	5
0	0	0	0	0	0	0	0	0	0	0	0	0	0	0	0	0	0	0	0	0	1	1	5	5	6	2	1	5	2	1	3	3	1	1	1	0	1	0	0	0	2	0	1	0	1	3	3	7	7
0	0	0	0	0	0	0	0	0	0	0	0	0	0	0	0	0	0	0	0	1	2	3	2	2	4	2	7	5	5	1	3	2	1	3	0	1	0	0	1	0	1	0	1	0	1	4	3	5	5
0	0	0	0	0	0	0	0	0	0	0	0	0	0	0	0	0	0	0	0	1	1	1	1	5	1	2	3	2	1	2	4	2	0	2	1	1	0	0	0	0	0	0	0	1	2	3	1	2	2
0	0	0	0	0	0	0	0	0	0	0	0	0	1	0	0	0	0	0	1	1	1	2	2	3	4	2	2	2	4	3	6	3	1	0	0	3	3	2	0	0	1	0	0	0	1	4	2	4	2
0	0	0	0	0	0	0	0	0	0	0	0	0	0	0	0	1	0	0	0	0	3	2	0	3	5	8	6	2	3	5	3	7	3	3	2	0	0	1	0	0	1	0	0	0	2	0	0	5	3
0	0	0	0	0	0	0	0	0	0	0	0	0	0	0	0	0	0	0	0	0	2	2	4	1	4	6	9	6	5	1	5	6	3	3	0	2	1	0	1	0	0	0	0	0	0	1	2	0	3
0	0	0	0	0	0	0	0	0	0	0	0	0	0	0	0	0	0	0	1	1	1	2	1	1	4	3	6	4	5	5	6	2	0	4	3	2	0	2	0	0	0	1	0	0	0	0	2	0	1
0	0	0	0	0	0	0	0	0	0	0	0	0	0	0	0	0	0	0	0	1	1	2	2	2	3	2	9	5	7	5	8	6	6	9	9	3	2	2	2	0	3	0	0	1	1	0	0	0	2
0	0	0	0	0	0	0	0	0	0	0	0	0	0	0	0	0	0	0	0	1	0	1	1	0	4	3	4	5	6	3	5	11	9	6	6	8	6	4	3	2	1	3	0	0	0	0	0	0	0
0	0	0	0	0	0	0	0	0	0	0	0	0	0	0	0	0	0	0	0	0	0	0	2	5	3	1	1	8	12	6	10	6	10	8	7	8	7	0	6	1	1	0	2	0	0	0	1	0	0
0	0	0	0	0	0	0	0	0	0	0	0	0	0	0	0	0	0	0	0	1	3	2	0	2	2	1	7	8	7	9	8	9	6	9	5	2	3	7	8	6	3	2	3	0	1	1	0	0	0
0	0	0	0	0	0	0	0	0	0	0	0	0	0	0	0	1	0	0	0	0	1	0	2	3	4	3	7	12	8	5	10	7	9	9	9	6	3	4	5	2	4	2	1	1	2	0	1	0	0
0	0	0	0	0	0	0	0	0	0	0	0	0	0	0	0	0	0	0	1	3	2	2	0	2	1	4	9	4	6	8	8	8	14	5	7	12	10	3	4	4	6	6	4	1	1	1	0	0	0
0	0	0	0	0	0	0	0	0	0	0	0	0	0	0	0	0	0	0	0	0	0	2	2	0	2	3	11	7	6	10	8	9	6	8	11	11	6	11	6	4	2	4	3	3	0	1	0	0	0
0	0	0	0	0	0	0	0	0	0	0	0	0	0	0	0	0	0	1	1	1	2	1	0	2	3	5	4	10	9	8	13	10	8	16	7	5	7	6	2	4	5	8	2	0	0	1	0	1	0
0	0	0	0	0	0	0	0	0	0	0	0	0	0	0	0	0	0	0	0	1	0	3	2	2	1	3	8	10	12	14	11	10	4	12	14	6	8	6	3	3	2	7	3	3	3	1	1	0	0
0	0	0	0	0	0	0	0	0	0	0	0	0	0	0	0	0	0	1	0	0	2	1	3	3	8	1	11	17	13	13	8	13	20	10	8	7	4	12	4	5	8	2	4	2	1	0	1	0	0
0	0	0	0	0	0	0	0	0	0	0	0	0	0	0	0	0	1	0	0	3	1	1	2	3	4	6	8	10	13	13	15	13	17	12	7	7	7	7	4	6	3	3	1	1	0	0	0	1	0
0	0	0	0	0	0	0	0	0	0	0	0	0	0	0	0	0	0	0	1	0	2	3	1	1	10	9	9	12	15	13	7	12	6	10	12	16	11	12	4	8	6	4	2	2	1	1	0	0	0
0	0	0	0	0	0	0	0	0	0	0	0	0	0	0	0	0	0	0	0	1	3	5	1	3	5	5	14	12	12	16	12	14	13	16	8	11	4	8	7	8	2	3	1	3	1	1	0	0	0
0	0	0	0	0	0	0	0	0	0	0	0	0	0	0	0	0	0	0	1	0	1	4	2	2	4	7	10	16	15	10	8	10	15	12	17	11	10	8	9	4	2	3	2	5	1	2	1	1	0
0	0	0	0	0	0	0	0	0	0	0	0	0	0	0	0	0	0	0	0	1	2	1	6	4	8	6	13	15	18	15	25	18	4	9	11	9	7	7	7	6	5	4	4	1	4	0	0	0	0
0	0	0	0	0	0	0	0	0	0	0	0	0	0	0	0	0	0	0	0	1	3	4	4	3	7	9	11	20	19	19	18	19	11	15	9	10	8	6	4	7	1	3	3	2	1	1	0	0	0
0	0	0	0	0	0	0	0	0	0	0	0	0	0	0	0	0	0	0	0	2	2	3	6	6	8	7	16	23	23	24	17	17	20	13	12	12	10	7	10	6	6	3	7	3	3	0	0	2	0
0	0	0	0	0	0	0	0	0	0	0	0	0	0	0	0	0	0	0	0	1	2	3	8	10	10	14	22	29	28	27	21	24	14	12	11	11	7	12	6	4	3	3	4	4	3	0	2	0	1
0	0	0	0	0	0	0	0	0	0	0	0	0	0	0	0	0	0	0	1	0	3	2	4	11	19	19	24	29	26	18	27	26	16	9	12	2	17	10	8	4	7	2	6	4	0	3	2	2	0
0	0	0	0	0	0	0	0	0	0	0	0	0	0	0	0	0	0	0	0	0	7	2	1	9	10	28	28	26	33	31	22	18	13	13	16	10	9	7	4	5	3	5	3	7	2	1	3	2	1
0	0	0	0	0	0	0	0	0	0	0	0	0	0	0	0	0	0	0	1	1	2	2	1	11	11	37	29	32	32	33	24	25	17	18	9	15	13	4	8	4	5	5	5	2	1	0	3	2	1
0	0	0	0	0	0	0	0	0	0	0	0	0	0	0	0	0	0	1	0	1	4	3	6	12	13	26	43	60	47	46	37	25	17	18	13	13	9	9	8	1	9	5	2	6	7	2	3	4	0
0	0	0	0	0	0	0	0	0	0	0	0	0	0	0	0	0	1	0	2	2	9	5	3	4	18	31	50	69	60	54	40	40	19	24	21	17	13	7	3	9	2	0	4	3	4	6	3	2	1
0	0	0	0	0	1	0	0	0	0	0	0	0	0	0	0	0	0	0	0	0	2	6	6	15	29	42	65	88	77	64	50	50	31	32	21	11	11	9	13	5	3	6	4	5	6	5	0	0	3
0	0	0	0	0	0	0	0	0	0	0	0	0	0	0	0	0	0	1	0	2	4	8	5	11	25	69	66	103	101	83	61	62	44	31	19	16	18	11	14	7	7	8	4	5	5	4	6	3	4
0	0	0	0	0	0	0	0	0	0	0	0	0	0	0	0	0	0	0	0	1	6	9	10	10	28	55	100	115	126	102	87	81	61	53	33	22	27	9	15	9	7	13	12	8	3	2	7	4	7
0	0	0	0	0	0	0	0	0	0	0	0	0	0	0	0	0	0	1	3	2	2	3	11	5	32	63	89	120	153	167	137	86	77	49	34	29	21	15	11	12	9	3	7	5	3	3	2	3	0
0	0	0	0	0	0	0	0	0	0	0	0	0	0	0	1	0	1	0	1	2	2	9	6	4	25	44	82	124	138	165	122	129	75	65	46	32	28	21	13	8	8	9	8	5	2	8	5	3	4
0	0	0	0	0	0	0	0	0	0	0	0	0	0	0	0	0	0	0	1	0	3	2	7	5	18	35	71	122	183	160	160	144	106	73	62	39	29	24	15	10	4	5	5	3	5	4	1	3	4
0	0	0	0	0	0	0	0	0	0	0	0	0	0	0	0	0	0	1	0	0	5	1	4	6	11	31	46	106	131	135	153	118	109	91	67	42	20	22	10	11	6	6	2	1	2	1	2	4	1
0	0	0	0	0	0	0	0	0	0	0	0	0	0	0	0	0	0	0	0	3	3	5	6	4	9	17	38	59	97	118	117	104	100	78	54	45	31	18	21	8	11	7	4	7	2	1	2	0	2
0	0	0	0	0	0	0	0	0	0	0	0	1	0	0	0	0	0	0	0	1	3	1	4	3	4	10	22	48	67	102	77	104	73	53	43	33	27	15	4	6	4	10	5	1	2	3	2	0	0
0	0	0	0	0	0	0	0	0	0	0	0	0	0	0	0	0	0	0	1	0	2	1	3	1	2	7	23	29	44	66	62	64	59	61	31	21	15	9	8	5	1	3	3	1	2	2	1	1	1
0	0	0	0	0	0	0	0	0	0	0	0	0	0	0	0	0	0	0	1	1	2	1	1	2	7	8	18	26	33	38	38	48	48	23	29	18	13	6	6	4	5	2	4	2	1	1	0	0	1
0	0	0	0	0	0	0	0	0	0	0	0	0	0	0	0	0	0	0	1	0	3	1	2	2	1	2	10	8	12	22	27	33	32	19	22	13	8	7	4	3	5	0	2	1	0	1	0	0	0
0	0	0	0	0	0	0	0	0	0	0	0	0	0	0	0	0	1	0	0	0	1	1	1	3	1	4	10	9	9	16	11	22	29	21	9	5	7	3	2	4	0	1	2	0	0	1	1	0	1
0	0	0	0	0	0	0	0	0	0	0	0	0	0	0	0	0	0	0	0	0	1	0	1	1	1	1	5	6	8	8	10	13	14	16	6	12	6	1	0	1	1	1	1	1	1	1	1	0	0
0	0	0	0	0	0	0	0	0	0	0	0	0	0	0	0	0	0	0	1	0	1	0	1	2	0	4	3	3	8	6	4	7	7	5	3	0	3	0	3	1	0	0	0	0	0	0	0	0	0
0	0	0	0	0	0	0	0	0	0	0	0	0	0	0	0	0	0	0	0	0	1	1	0	1	1	4	4	3	3	4	6	4	6	8	2	3	1	2	3	0	1	1	1	0	0	0	0	0	0
0	0	0	0	0	0	0	0	0	0	0	0	0	0	0	0	0	0	1	0	0	0	0	0	0	1	0	1	6	4	3	5	9	6	5	2	3	2	0	0	1	1	0	0	0	0	0	0	0	1
0	0	0	0	0	0	0	0	0	0	0	0	0	0	0	0	0	0	0	0	0	0	1	1	0	2	1	1	5	3	2	5	1	3	2	3	4	2	2	1	1	0	1	1	1	0	0	0	0	0
0	0	0	0	0	0	0	0	0	0	0	0	0	0	0	0	0	0	0	0	0	0	1	0	0	1	0	3	4	2	4	3	1	3	3	5	1	1	3	1	1	0	0	1	1	0	1	0	0	0
0	0	0	0	0	0	0	0	0	0	0	0	0	0	0	0	0	0	0	0	0	0	0	0	1	0	0	0	0	2	4	1	4	3	3	1	0	3	3	1	1	1	0	0	0	1	0	0	0	0
0	0	0	0	0	0	0	0	0	0	0	0	0	0	0	0	0	0	0	0	0	0	0	0	0	0	0	0	0	5	2	0	3	2	3	1	2	3	1	0	0	0	0	0	1	0	0	0	0	0
0	0	0	0	0	0	0	0	0	0	0	0	0	0	0	0	0	0	0	0	0	0	0	0	0	0	0	0	2	0	2	1	1	4	0	3	1	1	2	1	0	0	1	1	0	0	0	1	0	1
0	0	0	0	0	0	0	0	0	0	0	0	0	0	0	0	0	0	0	0	0	1	0	0	0	0	0	0	0	2	4	2	2	1	1	0	0	1	1	0	0	0	0	0	0	0	0	0	1	0
0	0	0	0	0	0	0	0	0	0	0	0	0	0	0	0	0	0	0	0	0	0	0	0	0	0	0	1	3	1	4	4	3	2	0	0	0	1	1	0	0	0	1	0	0	0	0	0	0	0
0	0	0	0	0	0	0	0	0	0	0	0	0	0	0	0	0	0	0	0	0	0	0	0	0	0	0	1	0	1	2	0	1	1	0	1	0	1	1	0	0	0	0	0	1	1	0	0	0	0
0	0	0	0	0	0	0	0	0	0	0	0	0	0	0	0	0	0	0	0	0	0	0	0	0	0	0	0	0	1	2	1	1	2	0	1	0	0	1	0	0	0	0	0	0	0	0	0	0	0
0	0	0	0	0	0	0	0	0	0	0	0	0	0	0	0	0	0	0	0	0	0	0	0	0	0	0	0	1	1	0	0	1	1	0	0	0	0	0	1	0	0	0	0	0	0	0	0	0	0
0	0	0	0	0	0	0	0	0	0	0	0	0	0	0	0	0	0	0	0	0	0	0	0	0	0	1	0	0	1	0	1	0	0	0	1	0	0	1	0	0	0	0	0	0	0	0	0	0	0
0	0	0	0	0	0	0	0	0	0	0	0	0	0	0	0	0	0	0	0	0	0	0	0	0	0	0	1	0	0	1	2	0	1	1	0	0	0	0	1	0	0	0	0	0	0	0	0	0	0
0	0	0	0	0	0	0	0	0	0	0	0	0	0	0	0	0	0	0	0	0	0	0	0	0	0	0	0	0	0	1	1	1	0	0	0	0	0	0	1	0	0	0	0	0	0	0	0	0	0
0	0	0	0	0	0	0	0	0	0	0	0	0	0	0	0	0	0	0	0	0	0	0	0	0	0	0	0	0	1	1	1	2	1	0	1	0	0	0	0	0	0	0	0	0	0	0	0	0	0
0	0	0	0	0	0	0	0	0	0	0	0	0	0	0	0	0	0	0	1	0	0	0	0	0	0	0	0	0	0	0	0	1	0	1	0	0	1	1	0	0	0	0	0	0	0	0	0	0	0
0	0	0	0	0	0	0	0	0	0	0	0	0	0	0	0	0	0	0	0	0	0	0	0	0	0	0	0	0	0	0	0	0	0	0	0	0	0	0	0	0	0	0	0	0	0	0	0	0	0
[truncated: 51 more columns]

## Sheet: Figure 2d
DeepLASI dwelltimes									HMM dwelltimes
State 1		Fit 1		State 2		Fit 2			State 1		Fit 1		State 2		Fit 2
x	y	x	y	x	y	x	y		x	y	x	y	x	y	x	y
0.1566	0.0612597	-2.068	-1.16405	0.1566	0.113606	-1.452	-1.28319		0.261	0.0696135	-1.812	-0.980658	0.261	0.139052	-1.352	-1.133
0.261	0.11195	-1.90046	-1.03285	0.261	0.206102	-1.33086	-1.13123		0.3654	0.130472	-1.65586	-0.867383	0.3654	0.227341	-1.23047	-0.992591
0.3654	0.156169	-1.73291	-0.909602	0.3654	0.267127	-1.20973	-0.989381		0.4698	0.184497	-1.49972	-0.760586	0.4698	0.291004	-1.10895	-0.861428
0.4698	0.201682	-1.56537	-0.793826	0.4698	0.316062	-1.08859	-0.856973		0.5742	0.230194	-1.34358	-0.659897	0.5742	0.342101	-0.987418	-0.738899
0.5742	0.24094	-1.39782	-0.685069	0.5742	0.357513	-0.967452	-0.733377		0.6786	0.269912	-1.18744	-0.564966	0.6786	0.384487	-0.86589	-0.624435
0.6786	0.276531	-1.23028	-0.582906	0.6786	0.395318	-0.846315	-0.618008		0.783	0.306214	-1.0313	-0.475465	0.783	0.417825	-0.744363	-0.517506
0.783	0.308024	-1.06273	-0.486936	0.783	0.423143	-0.725178	-0.510318		0.8874	0.336323	-0.875158	-0.391082	0.8874	0.454515	-0.622836	-0.417615
0.8874	0.336281	-0.895188	-0.396785	0.8874	0.458069	-0.604041	-0.409795		0.9918	0.36451	-0.719017	-0.311525	0.9918	0.485844	-0.501308	-0.3243
0.9918	0.363244	-0.727644	-0.3121	0.9918	0.48839	-0.482904	-0.315963		1.0962	0.387359	-0.562877	-0.236518	1.0962	0.511141	-0.379781	-0.237127
1.0962	0.386972	-0.560099	-0.23255	1.0962	0.513721	-0.361767	-0.228376		1.2006	0.410634	-0.406736	-0.165801	1.2006	0.538616	-0.258253	-0.155693
1.2006	0.409189	-0.392555	-0.157822	1.2006	0.540587	-0.24063	-0.146618		1.305	0.434764	-0.250596	-0.0991277	1.305	0.561903	-0.136726	-0.0796186
1.305	0.431622	-0.22501	-0.0876248	1.305	0.562272	-0.119493	-0.0703023		1.4094	0.459962	-0.0944555	-0.0362678	1.4094	0.584017	-0.0151986	-0.00855218
1.4094	0.455997	-0.0574658	-0.0216837	1.4094	0.583381	0.00164384	0.000934212		1.5138	0.480675	0.0616849	0.0229971	1.5138	0.604959	0.106329	0.0578363
1.5138	0.476273	0.110079	0.0402595	1.5138	0.603723	0.122781	0.0674294		1.6182	0.500747	0.217825	0.0788725	1.6182	0.622885	0.227856	0.119855
1.6182	0.496333	0.1566	0.0567828	1.6182	0.621954	0.1566	0.0851904		1.7226	0.517403	0.261	0.0937508	1.7226	0.641816	0.261	0.136049
1.7226	0.513158	0.261	0.0928353	1.7226	0.641911	0.243918	0.129499		1.827	0.534486	0.3654	0.128742	1.827	0.660412	0.349384	0.177791
1.827	0.530414	0.277623	0.0984472	1.827	0.66091	0.261	0.137913		1.9314	0.550502	0.373966	0.131552	1.9314	0.67482	0.3654	0.185136
1.9314	0.545945	0.3654	0.12751	1.9314	0.675878	0.365055	0.187437		2.0358	0.566304	0.4698	0.162383	2.0358	0.694589	0.4698	0.231435
2.0358	0.561044	0.445168	0.153107	2.0358	0.695068	0.3654	0.187597		2.1402	0.582746	0.530106	0.18122	2.1402	0.706986	0.470911	0.231913
2.1402	0.577653	0.4698	0.160859	2.1402	0.707542	0.4698	0.234417		2.2446	0.600256	0.5742	0.194724	2.2446	0.720556	0.5742	0.275103
2.2446	0.595772	0.5742	0.192933	2.2446	0.720975	0.486192	0.241519		2.349	0.611787	0.6786	0.225817	2.349	0.735132	0.592438	0.282473
2.349	0.607204	0.612712	0.204453	2.349	0.733832	0.5742	0.278539		2.4534	0.626735	0.686247	0.228046	2.4534	0.745016	0.6786	0.31629
2.4534	0.622735	0.6786	0.223781	2.4534	0.744195	0.607329	0.292002		2.5578	0.642323	0.783	0.255709	2.5578	0.756576	0.713966	0.329704
2.5578	0.638481	0.780257	0.252686	2.5578	0.756477	0.6786	0.320119		2.6622	0.655136	0.842387	0.272195	2.6622	0.767633	0.783	0.355136
2.6622	0.650129	0.783	0.253451	2.6622	0.767607	0.728466	0.339124		2.7666	0.66624	0.8874	0.284447	2.7666	0.777517	0.835493	0.373827
2.7666	0.661562	0.8874	0.281986	2.7666	0.77701	0.783	0.359302		2.871	0.679052	0.9918	0.312075	2.871	0.785894	0.8874	0.391776
2.871	0.675582	0.947801	0.297994	2.871	0.785646	0.849603	0.38311		2.9754	0.68738	0.998527	0.313818	2.9754	0.794438	0.957021	0.415045
2.9754	0.683779	0.9918	0.30943	2.9754	0.796008	0.8874	0.396226		3.0798	0.699552	1.0962	0.338637	3.0798	0.80382	0.9918	0.426334
3.0798	0.694564	1.0962	0.335826	3.0798	0.805028	0.97074	0.424169		3.1842	0.709374	1.15467	0.353062	3.1842	0.811526	1.07855	0.45355
3.1842	0.706212	1.11535	0.340556	3.1842	0.813663	0.9918	0.431023		3.2886	0.718129	1.2006	0.364173	3.2886	0.819065	1.0962	0.458928
3.2886	0.715703	1.2006	0.361213	3.2886	0.821148	1.09188	0.462495		3.393	0.727098	1.305	0.388723	3.393	0.828447	1.20008	0.48952
3.393	0.724763	1.28289	0.380537	3.393	0.829783	1.0962	0.463814		3.4974	0.73628	1.31081	0.39006	3.4974	0.835316	1.2006	0.48967
3.4974	0.732744	1.305	0.385629	3.4974	0.838227	1.2006	0.494716		3.6018	0.743113	1.4094	0.412325	3.6018	0.84386	1.305	0.518666
3.6018	0.739862	1.4094	0.409112	3.6018	0.845711	1.21301	0.49827		3.7062	0.74952	1.46695	0.424943	3.7062	0.849556	1.3216	0.523123
3.7062	0.746117	1.45043	0.418094	3.7062	0.852811	1.305	0.523836		3.8106	0.759129	1.5138	0.435016	3.8106	0.85676	1.4094	0.546014
3.8106	0.756255	1.5138	0.431697	3.8106	0.85972	1.33415	0.531664		3.915	0.767457	1.6182	0.456831	3.915	0.861283	1.44313	0.554514
3.915	0.765099	1.61798	0.453374	3.915	0.863942	1.4094	0.551279		4.0194	0.773009	1.62309	0.457831	4.0194	0.865807	1.5138	0.571809
4.0194	0.770708	1.6182	0.453419	4.0194	0.867972	1.45529	0.562835		4.1238	0.779842	1.7226	0.477803	4.1238	0.87234	1.56466	0.583838
4.1238	0.77761	1.7226	0.474311	4.1238	0.873921	1.5138	0.57714		4.2282	0.787529	1.77923	0.488838	4.2282	0.877199	1.6182	0.596137
4.2282	0.785375	1.78552	0.486515	4.2282	0.879294	1.57642	0.591931		4.3326	0.795003	1.827	0.497966	4.3326	0.88189	1.68618	0.611232
4.3326	0.792709	1.827	0.494405	4.3326	0.883708	1.6182	0.60151		4.437	0.800342	1.9314	0.51735	4.437	0.886246	1.7226	0.619084
4.437	0.797886	1.9314	0.51373	4.437	0.888313	1.69756	0.619091		4.5414	0.80504	1.93537	0.518072	4.5414	0.890937	1.80771	0.636823
4.5414	0.8022	1.95307	0.517647	4.5414	0.893303	1.7226	0.624476		4.6458	0.811019	2.0358	0.535986	4.6458	0.894287	1.827	0.640727
4.6458	0.808456	2.0358	0.532316	4.6458	0.897141	1.8187	0.644444		4.7502	0.816571	2.09151	0.545634	4.7502	0.898811	1.92924	0.660729
4.7502	0.814064	2.12061	0.546892	4.7502	0.901746	1.827	0.646118		4.8546	0.82255	2.1402	0.553902	4.8546	0.904507	1.9314	0.66114
4.8546	0.819888	2.1402	0.550193	4.8546	0.907503	1.9314	0.666513		4.959	0.826393	2.2446	0.571126	4.959	0.908695	2.0358	0.680393
4.959	0.823986	2.2446	0.567386	4.959	0.911533	1.93984	0.668109		5.0634	0.832159	2.24765	0.571619	5.0634	0.912046	2.05077	0.683062
5.0634	0.830026	2.28816	0.574363	5.0634	0.915179	2.0358	0.685732		5.1678	0.837924	2.349	0.587685	5.1678	0.915061	2.1402	0.698552
5.1678	0.835203	2.349	0.583921	5.1678	0.917674	2.06097	0.690198		5.2722	0.842836	2.40379	0.596119	5.2722	0.918914	2.17229	0.703924
5.2722	0.839517	2.4534	0.599825	5.2722	0.92132	2.1402	0.703844		5.3766	0.848815	2.4534	0.603605	5.3766	0.922098	2.2446	0.71568
5.3766	0.844909	2.4557	0.600169	5.3766	0.924775	2.18211	0.710818		5.481	0.853726	2.5578	0.618911	5.481	0.92394	2.29382	0.723414
5.481	0.850302	2.5578	0.615121	5.481	0.927077	2.2446	0.720912		5.5854	0.857997	2.55993	0.619217	5.5854	0.926453	2.349	0.731834
5.5854	0.854832	2.62325	0.62441	5.5854	0.929572	2.30325	0.730065		5.6898	0.862908	2.6622	0.633625	5.6898	0.928631	2.41535	0.74162
5.6898	0.859362	2.6622	0.629832	5.6898	0.932259	2.349	0.736997		5.7942	0.868887	2.71607	0.640994	5.7942	0.931647	2.4534	0.747071
5.7942	0.865617	2.7666	0.643981	5.7942	0.935137	2.42438	0.748031		5.8986	0.872518	2.7666	0.647771	5.8986	0.934495	2.53688	0.758628
5.8986	0.869068	2.79079	0.647181	5.8986	0.938016	2.4534	0.752154		6.003	0.875507	2.871	0.661371	6.003	0.937175	2.5578	0.761441
6.003	0.872304	2.871	0.657589	6.003	0.94051	2.54552	0.764802		6.1074	0.880846	2.87221	0.661526	6.1074	0.940191	2.6584	0.774517
6.1074	0.877912	2.95834	0.668572	6.1074	0.944348	2.5578	0.766438		6.2118	0.883195	2.9754	0.674446	6.2118	0.941699	2.6622	0.774996
6.2118	0.880932	2.9754	0.670677	6.2118	0.946268	2.6622	0.779899		6.3162	0.885757	3.02835	0.680884	6.3162	0.945049	2.7666	0.78778
6.3162	0.883736	3.0798	0.683264	6.3162	0.949146	2.66666	0.780456		6.4206	0.888747	3.0798	0.687016	6.4206	0.947395	2.77993	0.789359
6.4206	0.886324	3.12588	0.688666	6.4206	0.951641	2.7666	0.792584		6.525	0.891095	3.1842	0.699101	6.525	0.949908	2.871	0.799838
6.525	0.889991	3.1842	0.695371	6.525	0.953752	2.78779	0.795068		6.6294	0.893658	3.18449	0.699134	6.6294	0.951416	2.90146	0.803225
6.6294	0.89258	3.2886	0.707015	6.6294	0.954711	2.871	0.804537		6.7338	0.89558	3.2886	0.710719	6.7338	0.954431	2.9754	0.81121
6.7338	0.894737	3.29342	0.707542	6.7338	0.958165	2.90893	0.808708		6.8382	0.899851	3.34063	0.716341	6.8382	0.955436	3.02299	0.816178
6.8382	0.898619	3.393	0.718214	6.8382	0.959125	2.9754	0.815802		6.9426	0.903481	3.393	0.721888	6.9426	0.957614	3.0798	0.821937
6.9426	0.901639	3.46097	0.725273	6.9426	0.961044	3.03007	0.82144		7.047	0.906897	3.49677	0.732563	7.047	0.958284	3.14451	0.828278
7.047	0.904875	3.4974	0.728984	7.047	0.96162	3.0798	0.826418		7.1514	0.909673	3.4974	0.732627	7.1514	0.959457	3.1842	0.832054
7.1514	0.907895	3.6018	0.739343	7.1514	0.962579	3.15121	0.833324		7.2558	0.912449	3.6018	0.74295	7.2558	0.960797	3.26604	0.839581
7.2558	0.910052	3.62851	0.74193	7.2558	0.963539	3.1842	0.836422		7.3602	0.914158	3.65291	0.747858	7.3602	0.962305	3.2886	0.841596
7.3602	0.911777	3.7062	0.749306	7.3602	0.965074	3.27234	0.844418		7.4646	0.917361	3.7062	0.752875	7.4646	0.963981	3.38757	0.850141
7.4646	0.915013	3.79606	0.757576	7.4646	0.966609	3.2886	0.845849		7.569	0.919496	3.80905	0.762278	7.569	0.965488	3.393	0.850596
7.569	0.91717	3.8106	0.758888	7.569	0.968144	3.393	0.854733		7.6734	0.921845	3.8106	0.762417	7.6734	0.966661	3.4974	0.859085
7.6734	0.918896	3.915	0.768104	7.6734	0.969296	3.39348	0.854773		7.7778	0.92398	3.915	0.77159	7.7778	0.967834	3.5091	0.860006
7.7778	0.921053	3.9636	0.772274	7.7778	0.971023	3.4974	0.863105		7.8822	0.925262	3.9652	0.775874	7.8822	0.969174	3.6018	0.867092
7.8822	0.922778	4.0194	0.776968	7.8822	0.972174	3.51462	0.864439		7.9866	0.926756	4.0194	0.78041	7.9866	0.970179	3.63062	0.869221
7.9866	0.924504	4.1238	0.785493	7.9866	0.973134	3.6018	0.870995		8.091	0.928038	4.12134	0.788692	8.091	0.971352	3.7062	0.874643
8.091	0.925798	4.13115	0.786081	8.091	0.974285	3.63575	0.873461		8.1954	0.929319	4.1238	0.788888	8.1954	0.972525	3.75215	0.877829
8.1954	0.927092	4.2282	0.793692	8.1954	0.97582	3.7062	0.87843		8.2998	0.931241	4.2282	0.797039	8.2998	0.974033	3.8106	0.881766
8.2998	0.928818	4.29869	0.79905	8.2998	0.976972	3.75689	0.881884		8.4042	0.932735	4.27748	0.800777	8.4042	0.97487	3.87368	0.885871
8.4042	0.929896	4.3326	0.801578	8.4042	0.977356	3.8106	0.885436		8.5086	0.93423	4.3326	0.804876	8.5086	0.97554	3.915	0.888483
8.5086	0.931838	4.437	0.809162	8.5086	0.977547	3.87803	0.889745		8.613	0.935511	4.43362	0.81217	8.613	0.976545	3.99521	0.893384
8.613	0.933779	4.46624	0.811233	8.613	0.978315	3.915	0.892039		8.7174	0.937433	4.437	0.81241	8.7174	0.977048	4.0194	0.894819
8.7174	0.934858	4.5414	0.816456	8.7174	0.978699	3.99916	0.897083		8.8218	0.938501	4.5414	0.819653	8.8218	0.977886	4.11673	0.900402
8.8218	0.936368	4.63378	0.822678	8.8218	0.979467	4.0194	0.898261		8.9262	0.939782	4.58976	0.822913	8.9262	0.978221	4.1238	0.900796
8.9262	0.937446	4.6458	0.823472	8.9262	0.97985	4.1203	0.903933		9.0306	0.941063	4.6458	0.826616	9.0306	0.978723	4.2282	0.906432
9.0306	0.938525	4.7502	0.830219	9.0306	0.980234	4.1238	0.904124		9.135	0.942985	4.7459	0.83304	9.135	0.979058	4.23826	0.906958
9.135	0.940035	4.80133	0.833429	9.135	0.98081	4.2282	0.90965		9.2394	0.943839	4.7502	0.833311	9.2394	0.979226	4.3326	0.911748
9.2394	0.941113	4.8546	0.836709	9.2394	0.98081	4.24144	0.910327		9.3438	0.945334	4.8546	0.839747	9.3438	0.979561	4.35979	0.913083
9.3438	0.942839	4.959	0.84295	9.3438	0.981577	4.3326	0.914857		9.4482	0.947897	4.90204	0.842589	9.4482	0.980734	4.437	0.916763
9.4482	0.944996	4.96887	0.843528	9.4482	0.982153	4.36258	0.916296		9.5526	0.949178	4.959	0.845935	9.5526	0.981236	4.48132	0.918804
9.5526	0.94629	5.0634	0.848953	9.5526	0.982537	4.437	0.919764		9.657	0.950886	5.05818	0.851591	9.657	0.981236	4.5414	0.921492
9.657	0.948016	5.13641	0.853015	9.657	0.982537	4.48371	0.921867		9.7614	0.951954	5.0634	0.851883	9.7614	0.981571	4.60284	0.924149
9.7614	0.94931	5.1678	0.854727	9.7614	0.982729	4.5414	0.924388		9.8658	0.953662	5.1678	0.857602	9.8658	0.982074	4.6458	0.925953
9.8658	0.951035	5.2722	0.860279	9.8658	0.983113	4.60485	0.927067		9.9702	0.95473	5.21432	0.860079	9.9702	0.982409	4.72437	0.929142
9.9702	0.952114	5.30396	0.861926	9.9702	0.983496	4.6458	0.928746		10.0746	0.955584	5.2722	0.8631	10.0746	0.982744	4.7502	0.93016
10.0746	0.952977	5.3766	0.86562	10.0746	0.98388	4.72599	0.931921		10.179	0.956438	5.37046	0.868081	10.179	0.983079	4.8459	0.933806
10.179	0.95384	5.4715	0.870297	10.179	0.984456	4.7502	0.932852		10.2834	0.957079	5.3766	0.868386	10.2834	0.983917	4.8546	0.934128
10.2834	0.954271	5.481	0.870756	10.2834	0.985224	4.84712	0.936452		10.3878	0.958787	5.481	0.873468	10.3878	0.984587	4.959	0.937871
10.3878	0.955997	5.5854	0.875696	10.3878	0.985991	4.8546	0.936722		10.4922	0.959428	5.5266	0.875626	10.4922	0.985257	4.96742	0.938163
10.4922	0.956859	5.63905	0.878161	10.4922	0.986567	4.959	0.940369		10.5966	0.960068	5.5854	0.878354	10.5966	0.985257	5.0634	0.941401
10.5966	0.957722	5.6898	0.880448	10.5966	0.986567	4.96826	0.940682		10.701	0.960922	5.68274	0.882739	10.701	0.985927	5.08895	0.942234
10.701	0.958585	5.7942	0.885017	10.701	0.987143	5.0634	0.943806		10.8054	0.962631	5.6898	0.88305	10.8054	0.985927	5.1678	0.94473
10.8054	0.959232	5.80659	0.885548	10.8054	0.987143	5.0894	0.94463		10.9098	0.963698	5.7942	0.887566	10.9098	0.986262	5.21048	0.946036
10.9098	0.960095	5.8986	0.889412	10.9098	0.987526	5.1678	0.947044		11.0142	0.964126	5.83888	0.889445	11.0142	0.986597	5.2722	0.94787
11.0142	0.960742	5.97414	0.892487	11.0142	0.98791	5.21053	0.948315		11.1186	0.965193	5.8986	0.891907	11.1186	0.987603	5.33201	0.949588
11.1186	0.961821	6.003	0.893639	11.1186	0.98887	5.2722	0.950096		11.223	0.966474	5.99502	0.895768	11.223	0.987938	5.3766	0.950832
11.223	0.963115	6.1074	0.897705	11.223	0.989254	5.33167	0.951755		11.3274	0.967329	6.003	0.896081	11.3274	0.987938	5.45353	0.952907
11.3274	0.963762	6.14168	0.899005	11.3274	0.989254	5.3766	0.952972		11.4318	0.967329	6.1074	0.900093	11.4318	0.98844	5.481	0.953626
11.4318	0.963762	6.2118	0.901615	11.4318	0.989637	5.45281	0.954966		11.5362	0.968396	6.15116	0.901729	11.5362	0.98844	5.57506	0.956007
11.5362	0.96484	6.30923	0.905128	11.5362	0.989637	5.481	0.955682		11.6406	0.96861	6.2118	0.903951	11.6406	0.988775	5.5854	0.956261
11.6406	0.965056	6.3162	0.905375	11.6406	0.990021	5.57395	0.957964		11.745	0.969891	6.3073	0.907349	11.745	0.989278	5.6898	0.958746
11.745	0.966566	6.4206	0.908992	11.745	0.990789	5.5854	0.958237		11.8494	0.970532	6.3162	0.907659	11.8494	0.989781	5.69659	0.958903
11.8494	0.968076	6.47677	0.91088	11.8494	0.991173	5.6898	0.960643		11.9538	0.971172	6.4206	0.911225	11.9538	0.989948	5.7942	0.96109
11.9538	0.968939	6.525	0.912471	11.9538	0.991364	5.69508	0.960762		12.0582	0.971813	6.46344	0.912648	12.0582	0.989948	5.81812	0.961608
12.0582	0.969802	6.6294	0.915816	12.0582	0.991364	5.7942	0.962912		12.1626	0.972454	6.525	0.914653	12.1626	0.990283	5.8986	0.963301
12.1626	0.970017	6.64432	0.916284	12.1626	0.991748	5.81622	0.963373		12.267	0.973308	6.61958	0.917643	12.267	0.990283	5.93964	0.964135
12.267	0.97088	6.7338	0.919034	12.267	0.991748	5.8986	0.965049		12.3714	0.974375	6.6294	0.917948	12.3714	0.990283	6.003	0.965386
12.3714	0.971959	6.81186	0.921359	12.3714	0.991748	5.93736	0.965811		12.4758	0.974589	6.7338	0.921116	12.4758	0.990283	6.06117	0.966496
12.4758	0.972174	6.8382	0.922129	12.4758	0.991748	6.003	0.967063		12.5802	0.97523	6.77572	0.922353	12.5802	0.990618	6.1074	0.967353
12.5802	0.972821	6.9426	0.925105	12.5802	0.992132	6.05849	0.968086		12.6846	0.97587	6.8382	0.924162	12.6846	0.990618	6.1827	0.968701
12.6846	0.973684	6.9794	0.926127	12.6846	0.992132	6.1074	0.968962		12.789	0.976511	6.93186	0.926794	12.789	0.991121	6.2118	0.969207
12.789	0.974331	7.047	0.927968	12.789	0.992516	6.17963	0.970211		12.8934	0.976938	6.9426	0.92709	12.8934	0.991121	6.30423	0.970762
12.8934	0.974763	7.14695	0.930606	12.8934	0.992516	6.2118	0.97075		12.9978	0.977365	7.047	0.929905	12.9978	0.991456	6.3162	0.970957
12.9978	0.975194	7.1514	0.930721	12.9978	0.992708	6.30077	0.972193		13.1022	0.978219	7.088	0.930981	13.1022	0.991456	6.4206	0.972607
13.1022	0.975841	7.2558	0.933369	13.1022	0.992708	6.3162	0.972436		13.2066	0.97886	7.1514	0.932612	13.2066	0.991456	6.42575	0.972686
13.2066	0.976273	7.31449	0.934813	13.2066	0.992708	6.4206	0.974025		13.311	0.979073	7.24414	0.934928	13.311	0.991456	6.525	0.974164
13.311	0.976488	7.3602	0.935916	13.311	0.992708	6.4219	0.974044		13.4154	0.9795	7.2558	0.935214	13.4154	0.991791	6.54728	0.974484
13.4154	0.976704	7.4646	0.938365	13.4154	0.993092	6.525	0.975522		13.5198	0.979927	7.3602	0.937715	13.5198	0.992126	6.6294	0.975632
13.5198	0.977567	7.48204	0.938765	13.5198	0.993283	6.54304	0.975772		13.6242	0.980782	7.40028	0.93865	13.6242	0.992461	6.66881	0.976164
13.6242	0.97843	7.569	0.940721	13.6242	0.993475	6.6294	0.976932		13.7286	0.980782	7.4646	0.94012	13.7286	0.992629	6.7338	0.977016
13.7286	0.97843	7.64958	0.942478	13.7286	0.993667	6.66418	0.977384		13.833	0.981849	7.55642	0.942158	13.833	0.992796	6.79034	0.977733
13.833	0.979292	7.6734	0.942987	13.833	0.993859	6.7338	0.978262		13.9374	0.982276	7.569	0.942432	13.9374	0.992796	6.8382	0.978322
13.9374	0.979508	7.7778	0.945166	13.9374	0.993859	6.78532	0.978889		14.0418	0.982703	7.6734	0.944655	14.0418	0.992964	6.91186	0.979198
14.0418	0.97994	7.81713	0.945965	14.0418	0.994051	6.8382	0.979515		14.1462	0.98313	7.71257	0.945466	14.1462	0.993466	6.9426	0.979554
14.1462	0.980371	7.8822	0.947262	14.1462	0.994435	6.90645	0.980294		14.2506	0.983558	7.7778	0.946792	14.2506	0.993801	7.03339	0.980568
14.2506	0.980802	7.98467	0.949241	14.2506	0.994435	6.9426	0.980695		14.355	0.983771	7.86871	0.948585	14.355	0.994304	7.047	0.980715
14.355	0.981018	7.9866	0.949278	14.355	0.994627	7.02759	0.981606		14.4594	0.983985	7.8822	0.948846	14.4594	0.994304	7.1514	0.981811
14.4594	0.981234	8.091	0.951217	14.4594	0.994627	7.047	0.981808		14.5638	0.984412	7.9866	0.950821	14.5638	0.994639	7.15492	0.981847
14.5638	0.98145	8.15222	0.952319	14.5638	0.995011	7.14873	0.98283		14.6682	0.984625	8.02485	0.951526	14.6682	0.994639	7.2558	0.982845
14.6682	0.981665	8.1954	0.953081	14.6682	0.995011	7.1514	0.982856		14.7726	0.985906	8.091	0.95272	14.7726	0.994639	7.27645	0.983042
14.7726	0.982959	8.2998	0.954875	14.7726	0.995011	7.2558	0.983844		14.877	0.985906	8.18099	0.954298	14.877	0.994974	7.3602	0.983819
14.877	0.983175	8.31976	0.95521	14.877	0.995394	7.26986	0.983973		14.9814	0.986334	8.1954	0.954546	14.9814	0.995309	7.39797	0.984158
14.9814	0.983391	8.4042	0.9566	14.9814	0.995586	7.3602	0.984775		15.0858	0.986547	8.2998	0.956301	15.0858	0.995309	7.4646	0.984739
15.0858	0.983822	8.4873	0.957925	15.0858	0.995586	7.391	0.98504		15.1902	0.987188	8.33713	0.956912	15.1902	0.995477	7.5195	0.985201
15.1902	0.984469	8.5086	0.958258	15.1902	0.995778	7.4646	0.985653		15.2946	0.987401	8.4042	0.957988	15.2946	0.995477	7.569	0.985606
15.2946	0.984685	8.613	0.959854	15.2946	0.995778	7.51214	0.986035		15.399	0.987615	8.49327	0.959376	15.399	0.995477	7.64103	0.986175
15.399	0.985116	8.65485	0.960476	15.399	0.995778	7.569	0.98648		15.5034	0.987828	8.5086	0.95961	15.5034	0.995644	7.6734	0.986424
15.5034	0.985332	8.7174	0.961388	15.5034	0.99597	7.63327	0.986965		15.6078	0.988042	8.613	0.96117	15.6078	0.995644	7.76255	0.987085
15.6078	0.985548	8.8218	0.962864	15.6078	0.99597	7.6734	0.987259		15.7122	0.988682	8.64941	0.961699	15.7122	0.995644	7.7778	0.987195
15.7122	0.985979	8.82239	0.962872	15.7122	0.99597	7.75441	0.987832		15.8166	0.988896	8.7174	0.962669	15.8166	0.995644	7.8822	0.987923
15.8166	0.986411	8.9262	0.964284	15.8166	0.99597	7.7778	0.987993		15.921	0.988896	8.80555	0.96389	15.921	0.995644	7.88408	0.987935
15.921	0.986411	8.98994	0.965123	15.921	0.99597	7.87555	0.988642		16.0254	0.988896	8.8218	0.96411	16.0254	0.995979	7.9866	0.988609
16.0254	0.986411	9.0306	0.965649	16.0254	0.996162	7.8822	0.988685		16.1298	0.989323	8.9262	0.965496	16.1298	0.995979	8.00561	0.988729
16.1298	0.986842	9.135	0.966962	16.1298	0.996162	7.9866	0.989337		16.2342	0.989537	8.96169	0.965955	16.2342	0.995979	8.091	0.989256
16.2342	0.987058	9.15748	0.967238	16.2342	0.996162	7.99668	0.989398		16.3386	0.989537	9.0306	0.966828	16.3386	0.996314	8.12714	0.989471
16.3386	0.987274	9.2394	0.968225	16.3386	0.996546	8.091	0.989952		16.443	0.989537	9.11783	0.967902	16.443	0.996482	8.1954	0.989866
16.443	0.987274	9.32503	0.969224	16.443	0.996738	8.11782	0.990104		16.5474	0.989537	9.135	0.968109	16.5474	0.996482	8.24866	0.990164
16.5474	0.987274	9.3438	0.969439	16.5474	0.996738	8.1954	0.990531		16.6518	0.989537	9.2394	0.96934	16.6518	0.996649	8.2998	0.990442
16.6518	0.987489	9.4482	0.970607	16.6518	0.99693	8.23896	0.990763		16.7562	0.989964	9.27397	0.969738	16.7562	0.996649	8.37019	0.990812
16.7562	0.987921	9.49257	0.97109	16.7562	0.99693	8.2998	0.991077		16.8606	0.989964	9.3438	0.970524	16.8606	0.996649	8.4042	0.990985
16.8606	0.987921	9.5526	0.971731	16.8606	0.99693	8.3601	0.991377		16.965	0.989964	9.43011	0.971468	16.965	0.996649	8.49172	0.991417
16.965	0.987921	9.657	0.972811	16.965	0.997121	8.4042	0.991591		17.0694	0.990177	9.4482	0.971662	17.0694	0.996817	8.5086	0.991497
17.0694	0.988136	9.66012	0.972843	17.0694	0.997313	8.48123	0.991951		17.1738	0.990604	9.5526	0.972756	17.1738	0.996817	8.613	0.991981
17.1738	0.988568	9.7614	0.973851	17.1738	0.997313	8.5086	0.992076		17.2782	0.990818	9.58625	0.9731	17.2782	0.996984	8.61325	0.991982
17.2782	0.988999	9.82766	0.974489	17.2782	0.997505	8.60237	0.992487		17.3826	0.991672	9.657	0.973808	17.3826	0.996984	8.7174	0.992436
17.3826	0.989862	9.8658	0.97485	17.3826	0.997505	8.613	0.992532		17.487	0.992099	9.74239	0.974638	17.487	0.996984	8.73477	0.992509
17.487	0.990293	9.9702	0.975811	17.487	0.997505	8.7174	0.992963		17.5914	0.992099	9.7614	0.97482	17.5914	0.996984	8.8218	0.992866
17.5914	0.990293	9.99521	0.976036	17.5914	0.997505	8.72351	0.992987		17.6958	0.992313	9.8658	0.975792	17.6958	0.996984	8.8563	0.993002
17.6958	0.990725	10.0746	0.976736	17.6958	0.997505	8.8218	0.993368		17.8002	0.992526	9.89853	0.976089	17.8002	0.996984	8.9262	0.993271
17.8002	0.990725	10.1628	0.977489	17.8002	0.997505	8.84464	0.993454		17.9046	0.99274	9.9702	0.976727	17.9046	0.996984	8.97783	0.993463
17.9046	0.99094	10.179	0.977625	17.9046	0.997505	8.9262	0.99375		18.009	0.99274	10.0547	0.977456	18.009	0.997152	9.0306	0.993654
18.009	0.99094	10.2834	0.97848	18.009	0.997697	8.96578	0.993889		18.1134	0.99274	10.0746	0.977625	18.1134	0.997152	9.09936	0.993893
18.1134	0.99094	10.3303	0.978854	18.1134	0.997697	9.0306	0.994111		18.2178	0.99338	10.179	0.978489	18.2178	0.997152	9.135	0.994014
18.2178	0.991372	10.3878	0.979303	18.2178	0.997697	9.08692	0.994296		18.3222	0.993594	10.2108	0.978746	18.3222	0.997152	9.22088	0.994295
18.3222	0.991803	10.4922	0.980094	18.3222	0.997697	9.135	0.99445		18.4266	0.993807	10.2834	0.97932	18.4266	0.997319	9.2394	0.994354
18.4266	0.992019	10.4978	0.980136	18.4266	0.997889	9.20805	0.994676		18.531	0.993807	10.367	0.979961	18.531	0.997487	9.34241	0.994671
18.531	0.992019	10.5966	0.980855	18.531	0.998081	9.2394	0.99477		18.6354	0.993807	10.3878	0.980118	18.6354	0.997487	9.3438	0.994675
18.6354	0.992019	10.6654	0.98134	18.6354	0.998081	9.32919	0.99503		18.7398	0.993807	10.4922	0.980886	18.7398	0.997487	9.4482	0.994978
18.7398	0.992019	10.701	0.981587	18.7398	0.998081	9.3438	0.995071		18.8442	0.994021	10.5231	0.981107	18.8442	0.997487	9.46394	0.995022
18.8442	0.992235	10.8054	0.98229	18.8442	0.998081	9.4482	0.995355		18.9486	0.994234	10.5966	0.981624	18.9486	0.997487	9.5526	0.995263
18.9486	0.99245	10.8329	0.982472	18.9486	0.998081	9.45033	0.995361		19.053	0.994448	10.6792	0.982188	19.053	0.997655	9.58547	0.995349
19.053	0.992666	10.9098	0.982967	19.053	0.998273	9.5526	0.995623		19.1574	0.994662	10.701	0.982333	19.1574	0.997655	9.657	0.995532
19.1574	0.992882	11.0005	0.983534	19.1574	0.998273	9.57147	0.99567		19.2618	0.994662	10.8054	0.983016	19.2618	0.997655	9.70699	0.995656
19.2618	0.992882	11.0142	0.983618	19.2618	0.998273	9.657	0.995875		19.3662	0.994662	10.8354	0.983206	19.3662	0.997655	9.7614	0.995786
19.3662	0.992882	11.1186	0.984245	19.3662	0.998273	9.6926	0.995958		19.4706	0.994662	10.9098	0.983671	19.4706	0.997655	9.82852	0.995941
19.4706	0.992882	11.168	0.984533	19.4706	0.998273	9.7614	0.996113		19.575	0.994662	10.9915	0.984167	19.575	0.997655	9.8658	0.996025
19.575	0.992882	11.223	0.984847	19.575	0.998273	9.81374	0.996227		19.6794	0.994662	11.0142	0.984302	19.6794	0.997655	9.95005	0.996209
19.6794	0.992882	11.3274	0.985426	19.6794	0.998273	9.8658	0.996337		19.7838	0.994662	11.1186	0.984908	19.7838	0.997655	9.9702	0.996251
19.7838	0.992882	11.3356	0.98547	19.7838	0.998273	9.93488	0.996478		19.8882	0.994662	11.1477	0.985072	19.8882	0.997655	10.0716	0.996458
19.8882	0.992882	11.4318	0.985983	19.8882	0.998273	9.9702	0.996548		19.9926	0.994662	11.223	0.985491	19.9926	0.997655	10.0746	0.996464
19.9926	0.992882	11.5031	0.986351	19.9926	0.998273	10.056	0.996712		20.097	0.994875	11.3038	0.985926	20.097	0.997655	10.179	0.996665
20.097	0.993097	11.5362	0.986519	20.097	0.998273	10.0746	0.996747		20.2014	0.994875	11.3274	0.986051	20.2014	0.997655	10.1931	0.996691
20.2014	0.993097	11.6406	0.987034	20.2014	0.998273	10.1772	0.996931		20.3058	0.994875	11.4318	0.986589	20.3058	0.997655	10.2834	0.996855
20.3058	0.993097	11.6707	0.987179	20.3058	0.998273	10.179	0.996935		20.4102	0.994875	11.4599	0.986731	20.4102	0.997655	10.3146	0.996909
20.4102	0.993097	11.745	0.98753	20.4102	0.998273	10.2834	0.997111		20.5146	0.995302	11.5362	0.987107	20.5146	0.997655	10.3878	0.997033
20.5146	0.993313	11.8382	0.987956	20.5146	0.998273	10.2983	0.997136		20.619	0.995516	11.6161	0.98749	20.619	0.997655	10.4362	0.997113
20.619	0.993529	11.8494	0.988006	20.619	0.998273	10.3878	0.997278		20.7234	0.995516	11.6406	0.987605	20.7234	0.997655	10.4922	0.997202
20.7234	0.993529	11.9538	0.988465	20.7234	0.998273	10.4194	0.997326		20.8278	0.995516	11.745	0.988084	20.8278	0.997655	10.5577	0.997303
20.8278	0.993529	12.0057	0.988686	20.8278	0.998273	10.4922	0.997435		20.9322	0.995516	11.7722	0.988205	20.9322	0.997822	10.5966	0.997361
20.9322	0.993529	12.0582	0.988906	20.9322	0.998273	10.5406	0.997504		21.0366	0.995516	11.8494	0.988544	21.0366	0.997822	10.6792	0.99748
21.0366	0.993529	12.1626	0.98933	21.0366	0.998273	10.5966	0.997582		21.141	0.995516	11.9284	0.98888	21.141	0.997822	10.701	0.997511
21.141	0.993529	12.1733	0.989372	21.141	0.998273	10.6617	0.99767		21.2454	0.995729	11.9538	0.988986	21.2454	0.99799	10.8007	0.997646
21.2454	0.993745	12.267	0.989738	21.2454	0.998465	10.701	0.997722		21.3498	0.995729	12.0582	0.989411	21.3498	0.998157	10.8054	0.997652
21.3498	0.993745	12.3408	0.990017	21.3498	0.998465	10.7828	0.997825		21.4542	0.995943	12.0845	0.989516	21.4542	0.998157	10.9098	0.997786
21.4542	0.99396	12.3714	0.99013	21.4542	0.998465	10.8054	0.997853		21.5586	0.995943	12.1626	0.98982	21.5586	0.998157	10.9223	0.997801
21.5586	0.99396	12.4758	0.990507	21.5586	0.998465	10.904	0.99797		21.663	0.995943	12.2406	0.990115	21.663	0.998157	11.0142	0.997911
21.663	0.99396	12.5084	0.990622	21.663	0.998465	10.9098	0.997977		21.7674	0.996156	12.267	0.990213	21.7674	0.998157	11.0438	0.997946
21.7674	0.994176	12.5802	0.99087	21.7674	0.998465	11.0142	0.998093		21.8718	0.996156	12.3714	0.990591	21.8718	0.998157	11.1186	0.99803
21.8718	0.994176	12.6759	0.99119	21.8718	0.998465	11.0251	0.998105		21.9762	0.99637	12.3968	0.990681	21.9762	0.998157	11.1653	0.998081
21.9762	0.994392	12.6846	0.991219	21.9762	0.998465	11.1186	0.998203		22.0806	0.99637	12.4758	0.990954	22.0806	0.998325	11.223	0.998142
22.0806	0.994392	12.789	0.991555	22.0806	0.998657	11.1462	0.998231		22.185	0.99637	12.5529	0.991214	22.185	0.998492	11.2868	0.998207
22.185	0.994392	12.8435	0.991725	22.185	0.998849	11.223	0.998307		22.2894	0.99637	12.5802	0.991304	22.2894	0.998492	11.3274	0.998248
22.2894	0.994392	12.8934	0.991877	22.2894	0.998849	11.2674	0.998349		22.3938	0.99637	12.6846	0.991639	22.3938	0.998492	11.4084	0.998325
22.3938	0.994392	12.9978	0.992188	22.3938	0.998849	11.3274	0.998404		22.4982	0.99637	12.7091	0.991716	22.4982	0.998492	11.4318	0.998347
22.4982	0.994607	13.011	0.992226	22.4982	0.998849	11.3885	0.998459		22.6026	0.99637	12.789	0.991962	22.6026	0.998492	11.5299	0.998436
22.6026	0.994607	13.1022	0.992486	22.6026	0.998849	11.4318	0.998496		22.707	0.99637	12.8652	0.99219	22.707	0.998492	11.5362	0.998441
22.707	0.994607	13.1786	0.992698	22.707	0.998849	11.5097	0.998561		22.8114	0.996583	12.8934	0.992273	22.8114	0.998492	11.6406	0.99853
22.8114	0.994607	13.2066	0.992774	22.8114	0.998849	11.5362	0.998583		22.9158	0.996583	12.9978	0.992571	22.9158	0.998492	11.6514	0.998539
22.9158	0.994607	13.311	0.99305	22.9158	0.998849	11.6308	0.998657		23.0202	0.996583	13.0213	0.992637	23.0202	0.998492	11.745	0.998613
23.0202	0.994607	13.3461	0.99314	23.0202	0.998849	11.6406	0.998665		23.1246	0.996797	13.1022	0.992858	23.1246	0.998492	11.773	0.998635
23.1246	0.994607	13.4154	0.993315	23.1246	0.998849	11.745	0.998742		23.229	0.99701	13.1775	0.993058	23.229	0.998492	11.8494	0.998692
23.229	0.994823	13.5136	0.993556	23.229	0.998849	11.7519	0.998747		23.3334	0.99701	13.2066	0.993134	23.3334	0.998492	11.8945	0.998725
23.3334	0.995039	13.5198	0.993571	23.3334	0.998849	11.8494	0.998814		23.4378	0.99701	13.311	0.993399	23.4378	0.998492	11.9538	0.998766
23.4378	0.995039	13.6242	0.993817	23.4378	0.998849	11.8731	0.99883		23.5422	0.99701	13.3336	0.993455	23.5422	0.99866	12.016	0.998809
23.5422	0.995039	13.6812	0.993947	23.5422	0.99904	11.9538	0.998883		23.6466	0.99701	13.4154	0.993654	23.6466	0.99866	12.0582	0.998836
23.6466	0.995039	13.7286	0.994053	23.6466	0.99904	11.9942	0.998908		23.751	0.99701	13.4898	0.993829	23.751	0.99866	12.1375	0.998887
23.751	0.995039	13.833	0.99428	23.751	0.99904	12.0582	0.998947		23.8554	0.997224	13.5198	0.993899	23.8554	0.99866	12.1626	0.998903
23.8554	0.995039	13.8487	0.994314	23.8554	0.99904	12.1153	0.998981		23.9598	0.997224	13.6242	0.994134	23.9598	0.99866	12.2591	0.99896
23.9598	0.995039	13.9374	0.994499	23.9598	0.99904	12.1626	0.999008		24.0642	0.997224	13.6459	0.994182	24.0642	0.99866	12.267	0.998965
24.0642	0.995039	14.0163	0.994659	24.0642	0.99904	12.2365	0.999048		24.1686	0.997224	13.7286	0.994361	24.1686	0.99866	12.3714	0.999024
24.1686	0.995039	14.0418	0.994709	24.1686	0.99904	12.267	0.999065		24.273	0.997224	13.802	0.994515	24.273	0.99866	12.3806	0.999029
24.273	0.995255	14.1462	0.994911	24.273	0.99904	12.3576	0.999112		24.3774	0.997224	13.833	0.994578	24.3774	0.99866	12.4758	0.999079
24.3774	0.995255	14.1838	0.994982	24.3774	0.99904	12.3714	0.999119		24.4818	0.997438	13.9374	0.994788	24.4818	0.99866	12.5021	0.999093
24.4818	0.99547	14.2506	0.995106	24.4818	0.99904	12.4758	0.999169		24.5862	0.997438	13.9582	0.994828	24.5862	0.99866	12.5802	0.999131
24.5862	0.995686	14.3514	0.995287	24.5862	0.99904	12.4788	0.999171		24.6906	0.997438	14.0418	0.994989	24.6906	0.998827	12.6237	0.999152
24.6906	0.995902	14.355	0.995293	24.6906	0.999232	12.5802	0.999217		24.795	0.997651	14.1143	0.995124	24.795	0.998827	12.6846	0.999181
24.795	0.996117	14.4594	0.995473	24.795	0.999232	12.5999	0.999226		24.8994	0.997651	14.1462	0.995183	24.8994	0.998827	12.7452	0.999208
24.8994	0.996117	14.5189	0.995572	24.8994	0.999232	12.6846	0.999262		25.0038	0.997651	14.2506	0.995369	25.0038	0.998995	12.789	0.999227
25.0038	0.996117	14.5638	0.995646	25.0038	0.999232	12.721	0.999278		25.1082	0.997651	14.2705	0.995403	25.1082	0.998995	12.8667	0.99926
25.1082	0.996117	14.6682	0.995812	25.1082	0.999232	12.789	0.999305		25.2126	0.997651	14.355	0.995547	25.2126	0.998995	12.8934	0.999271
25.2126	0.996117	14.6865	0.995841	25.2126	0.999232	12.8422	0.999326		25.317	0.997865	14.4266	0.995666	25.317	0.998995	12.9882	0.999309
25.317	0.996549	14.7726	0.995972	25.317	0.999232	12.8934	0.999345		25.4214	0.997865	14.4594	0.995719	25.4214	0.998995	12.9978	0.999313
25.4214	0.996549	14.854	0.996093	25.4214	0.999232	12.9633	0.999371		25.5258	0.998078	14.5638	0.995885	25.5258	0.998995	13.1022	0.999352
25.5258	0.996764	14.877	0.996126	25.5258	0.999232	12.9978	0.999383		25.6302	0.998078	14.5827	0.995914	25.6302	0.998995	13.1098	0.999354
25.6302	0.996764	14.9814	0.996274	25.6302	0.999232	13.0844	0.999412		25.7346	0.998292	14.6682	0.996043	25.7346	0.998995	13.2066	0.999389
25.7346	0.996764	15.0215	0.99633	25.7346	0.999232	13.1022	0.999418		25.839	0.998292	14.7389	0.996148	25.839	0.998995	13.2313	0.999397
25.839	0.996764	15.0858	0.996417	25.839	0.999232	13.2056	0.999452		25.9434	0.998292	14.7726	0.996196	25.9434	0.999162	13.311	0.999423
25.9434	0.996764	15.1891	0.996552	25.9434	0.999424	13.2066	0.999452		26.0478	0.998292	14.877	0.996343	26.0478	0.999162	13.3528	0.999437
26.0478	0.996764	15.1902	0.996554	26.0478	0.999424	13.311	0.999483		26.1522	0.998292	14.895	0.996368	26.1522	0.999162	13.4154	0.999456
26.1522	0.996764	15.2946	0.996686	26.1522	0.999424	13.3267	0.999488		26.2566	0.998292	14.9814	0.996484	26.2566	0.999162	13.4743	0.999474
26.2566	0.996764	15.3566	0.996761	26.2566	0.999424	13.4154	0.999513		26.361	0.998292	15.0512	0.996576	26.361	0.999162	13.5198	0.999487
26.361	0.996764	15.399	0.996812	26.361	0.999424	13.4478	0.999522		26.4654	0.998292	15.0858	0.99662	26.4654	0.999162	13.5959	0.999508
26.4654	0.996764	15.5034	0.996934	26.4654	0.999424	13.5198	0.999541		26.5698	0.998292	15.1902	0.996751	26.5698	0.999162	13.6242	0.999516
26.5698	0.996764	15.5242	0.996958	26.5698	0.999424	13.569	0.999554		26.6742	0.998292	15.2073	0.996771	26.6742	0.999162	13.7174	0.999541
26.6742	0.996764	15.6078	0.997051	26.6742	0.999424	13.6242	0.999568		26.7786	0.998292	15.2946	0.996876	26.7786	0.999162	13.7286	0.999544
26.7786	0.996764	15.6917	0.997142	26.7786	0.999424	13.6901	0.999584		26.883	0.998292	15.3634	0.996956	26.883	0.99933	13.833	0.99957
26.883	0.996764	15.7122	0.997164	26.883	0.999424	13.7286	0.999593		26.9874	0.998292	15.399	0.996997	26.9874	0.99933	13.8389	0.999571
26.9874	0.996764	15.8166	0.997272	26.9874	0.999424	13.8113	0.999611		27.0918	0.998292	15.5034	0.997113	27.0918	0.99933	13.9374	0.999594
27.0918	0.996764	15.8593	0.997315	27.0918	0.999424	13.833	0.999616		27.1962	0.998292	15.5196	0.99713	27.1962	0.99933	13.9605	0.999599
27.1962	0.996764	15.921	0.997377	27.1962	0.999424	13.9324	0.999637		27.3006	0.998292	15.6078	0.997224	27.3006	0.99933	14.0418	0.999617
27.3006	0.996764	16.0254	0.997477	27.3006	0.999424	13.9374	0.999638		27.405	0.998292	15.6757	0.997294	27.405	0.99933	14.082	0.999626
27.405	0.996764	16.0268	0.997478	27.405	0.999424	14.0418	0.999659		27.5094	0.998292	15.7122	0.997331	27.5094	0.99933	14.1462	0.999639
27.5094	0.996764	16.1298	0.997573	27.5094	0.999424	14.0535	0.999661		27.6138	0.998292	15.8166	0.997434	27.6138	0.99933	14.2035	0.99965
27.6138	0.996764	16.1944	0.997631	27.6138	0.999424	14.1462	0.999679		27.7182	0.998292	15.8319	0.997449	27.7182	0.99933	14.2506	0.999659
27.7182	0.996764	16.2342	0.997666	27.7182	0.999424	14.1747	0.999684		27.8226	0.998292	15.921	0.997533	27.8226	0.99933	14.325	0.999673
27.8226	0.996764	16.3386	0.997755	27.8226	0.999424	14.2506	0.999697		27.927	0.998292	15.988	0.997595	27.927	0.99933	14.355	0.999679
27.927	0.996764	16.3619	0.997775	27.927	0.999424	14.2958	0.999705		28.0314	0.998292	16.0254	0.997629	28.0314	0.99933	14.4466	0.999695
28.0314	0.996764	16.443	0.997841	28.0314	0.999424	14.355	0.999715		28.1358	0.998292	16.1298	0.99772	28.1358	0.99933	14.4594	0.999697
28.1358	0.996764	16.5294	0.99791	28.1358	0.999424	14.4169	0.999725		28.2402	0.998292	16.1441	0.997732	28.2402	0.99933	14.5638	0.999714
28.2402	0.996764	16.5474	0.997924	28.2402	0.999424	14.4594	0.999731		28.3446	0.998292	16.2342	0.997808	28.3446	0.99933	14.5681	0.999715
28.3446	0.996764	16.6518	0.998003	28.3446	0.999424	14.5381	0.999743		28.449	0.998292	16.3003	0.997862	28.449	0.99933	14.6682	0.99973
28.449	0.996764	16.697	0.998036	28.449	0.999424	14.5638	0.999747		28.5534	0.998292	16.3386	0.997893	28.5534	0.99933	14.6896	0.999734
28.5534	0.996764	16.7562	0.998079	28.5534	0.999424	14.6592	0.99976		28.6578	0.998505	16.443	0.997974	28.6578	0.99933	14.7726	0.999746
28.6578	0.99698	16.8606	0.998153	28.6578	0.999424	14.6682	0.999761		28.7622	0.998505	16.4564	0.997984	28.7622	0.99933	14.8111	0.999751
28.7622	0.99698	16.8645	0.998155	28.7622	0.999424	14.7726	0.999775		28.8666	0.998505	16.5474	0.998052	28.8666	0.99933	14.877	0.99976
28.8666	0.99698	16.965	0.998223	28.8666	0.999424	14.7804	0.999776		28.971	0.998505	16.6126	0.9981	28.971	0.99933	14.9327	0.999768
28.971	0.99698	17.0321	0.998267	28.971	0.999424	14.877	0.999788		29.0754	0.998505	16.6518	0.998128	29.0754	0.99933	14.9814	0.999774
29.0754	0.99698	17.0694	0.998291	29.0754	0.999424	14.9015	0.999791		29.1798	0.998505	16.7562	0.9982	29.1798	0.99933	15.0542	0.999783
29.1798	0.99698	17.1738	0.998357	29.1798	0.999424	14.9814	0.9998		29.2842	0.998505	16.7687	0.998208	29.2842	0.99933	15.0858	0.999787
29.2842	0.99698	17.1996	0.998372	29.2842	0.999424	15.0226	0.999805		29.3886	0.998719	16.8606	0.998269	29.3886	0.99933	15.1757	0.999797
29.3886	0.997412	17.2782	0.998419	29.3886	0.999424	15.0858	0.999812		29.493	0.998719	16.9248	0.998311	29.493	0.99933	15.1902	0.999799
29.493	0.997412	17.3672	0.998471	29.493	0.999424	15.1438	0.999818		29.5974	0.998719	16.965	0.998336	29.5974	0.99933	15.2946	0.99981
29.5974	0.997412	17.3826	0.99848	29.5974	0.999424	15.1902	0.999823		29.7018	0.998719	17.0694	0.9984	29.7018	0.99933	15.2973	0.99981
29.7018	0.997412	17.487	0.998538	29.7018	0.999424	15.2649	0.99983		29.8062	0.998719	17.081	0.998407	29.8062	0.99933	15.399	0.999821
29.8062	0.997412	17.5347	0.998564	29.8062	0.999424	15.2946	0.999833		29.9106	0.998719	17.1738	0.998462	29.9106	0.99933	15.4188	0.999823
29.9106	0.997412	17.5914	0.998594	29.9106	0.999424	15.386	0.999841		30.015	0.998719	17.2371	0.998499	30.015	0.99933	15.5034	0.999831
30.015	0.997627	17.6958	0.998648	30.015	0.999424	15.399	0.999842		30.1194	0.998719	17.2782	0.998522	30.1194	0.99933	15.5403	0.999835
30.1194	0.997627	17.7023	0.998651	30.1194	0.999424	15.5034	0.999851		30.2238	0.998719	17.3826	0.998579	30.2238	0.99933	15.6078	0.999841
30.2238	0.997627	17.8002	0.998699	30.2238	0.999424	15.5072	0.999852		30.3282	0.998719	17.3933	0.998584	30.3282	0.999497	15.6618	0.999846
30.3282	0.997627	17.8698	0.998733	30.3282	0.999616	15.6078	0.99986		30.4326	0.998719	17.487	0.998634	30.4326	0.999497	15.7122	0.99985
30.4326	0.997627	17.9046	0.998749	30.4326	0.999616	15.6283	0.999862		30.537	0.998719	17.5494	0.998665	30.537	0.999497	15.7834	0.999856
30.537	0.997843	18.009	0.998797	30.537	0.999616	15.7122	0.999868		30.6414	0.998719	17.5914	0.998686	30.6414	0.999497	15.8166	0.999858
30.6414	0.997843	18.0373	0.998809	30.6414	0.999616	15.7495	0.999871		30.7458	0.998719	17.6958	0.998737	30.7458	0.999497	15.9049	0.999865
30.7458	0.997843	18.1134	0.998843	30.7458	0.999616	15.8166	0.999876		30.8502	0.998719	17.7056	0.998742	30.8502	0.999497	15.921	0.999866
30.8502	0.997843	18.2049	0.998882	30.8502	0.999616	15.8706	0.999879		30.9546	0.998719	17.8002	0.998786	30.9546	0.999497	16.0254	0.999874
30.9546	0.997843	18.2178	0.998887	30.9546	0.999616	15.921	0.999883		31.059	0.998719	17.8617	0.998814	31.059	0.999497	16.0264	0.999874
31.059	0.997843	18.3222	0.99893	31.059	0.999616	15.9917	0.999887		31.1634	0.998719	17.9046	0.998833	31.1634	0.999497	16.1298	0.999881
31.1634	0.997843	18.3724	0.998949	31.1634	0.999616	16.0254	0.99989		31.2678	0.998719	18.009	0.998878	31.2678	0.999497	16.1479	0.999882
31.2678	0.997843	18.4266	0.99897	31.2678	0.999616	16.1129	0.999895		31.3722	0.998719	18.0178	0.998881	31.3722	0.999497	16.2342	0.999888
31.3722	0.997843	18.531	0.99901	31.3722	0.999616	16.1298	0.999896		31.4766	0.998719	18.1134	0.998921	31.4766	0.999665	16.2695	0.99989
31.4766	0.997843	18.54	0.999013	31.4766	0.999808	16.234	0.999902		31.581	0.998719	18.174	0.998945	31.581	0.999665	16.3386	0.999894
31.581	0.997843	18.6354	0.999048	31.581	0.999808	16.2342	0.999902		31.6854	0.998719	18.2178	0.998963	31.6854	0.999665	16.391	0.999897
31.6854	0.997843	18.7075	0.999073	31.6854	0.999808	16.3386	0.999908		31.7898	0.998719	18.3222	0.999003	31.7898	0.999665	16.443	0.9999
31.7898	0.997843	18.7398	0.999084	31.7898	0.999808	16.3551	0.999908		31.8942	0.998719	18.3301	0.999006	31.8942	0.999665	16.5125	0.999904
31.8942	0.997843	18.8442	0.999119	31.8942	0.999808	16.443	0.999913		31.9986	0.998932	18.4266	0.999041	31.9986	0.999832	16.5474	0.999906
31.9986	0.998059	18.8751	0.999129	31.9986	1	16.4763	0.999915		32.103	0.998932	18.4863	0.999063	32.103	0.999832	16.6341	0.99991
32.103	0.998059	18.9486	0.999153	32.103	1	16.5474	0.999918		32.2074	0.998932	18.531	0.999078	32.2074	0.999832	16.6518	0.999911
32.2074	0.998059	19.0426	0.999182	32.2074	1	16.5974	0.99992		32.3118	0.998932	18.6354	0.999114	32.3118	0.999832	16.7556	0.999916
32.3118	0.998059	19.053	0.999185	32.3118	1	16.6518	0.999923		32.4162	0.998932	18.6424	0.999116	32.4162	0.999832	16.7562	0.999916
32.4162	0.998059	19.1574	0.999216			16.7185	0.999926		32.5206	0.998932	18.7398	0.999148	32.5206	1	16.8606	0.999921
32.5206	0.998059	19.2102	0.999232			16.7562	0.999927		32.625	0.998932	18.7985	0.999167			16.8771	0.999922
32.625	0.998059	19.2618	0.999246			16.8397	0.999931		32.7294	0.998932	18.8442	0.999181			16.965	0.999926
32.7294	0.998059	19.3662	0.999275			16.8606	0.999931		32.8338	0.998932	18.9486	0.999213			16.9986	0.999927
32.8338	0.998059	19.3777	0.999278			16.9608	0.999935		32.9382	0.998932	18.9547	0.999214			17.0694	0.99993
32.9382	0.998059	19.4706	0.999303			16.965	0.999935		33.0426	0.998932	19.053	0.999243			17.1202	0.999932
33.0426	0.998059	19.5452	0.999322			17.0694	0.999939		33.147	0.999146	19.1108	0.999259			17.1738	0.999934
33.147	0.998274	19.575	0.999329			17.082	0.999939		33.2514	0.999146	19.1574	0.999272			17.2417	0.999936
33.2514	0.998274	19.6794	0.999355			17.1738	0.999943		33.3558	0.999146	19.2618	0.9993			17.2782	0.999938
33.3558	0.998274	19.7128	0.999363			17.2031	0.999944		33.4602	0.999146	19.267	0.999302			17.3632	0.99994
33.4602	0.998274	19.7838	0.99938			17.2782	0.999946		33.5646	0.999146	19.3662	0.999327			17.3826	0.999941
33.5646	0.99849	19.8803	0.999402			17.3242	0.999947		33.669	0.999146	19.4231	0.999342			17.4847	0.999944
33.669	0.998706	19.8882	0.999403			17.3826	0.999949		33.7734	0.999146	19.4706	0.999353			17.487	0.999944
33.7734	0.998921	19.9926	0.999426			17.4454	0.999951		33.8778	0.999146	19.575	0.999378			17.5914	0.999948
33.8778	0.998921	20.0479	0.999438			17.487	0.999952		33.9822	0.999146	19.5792	0.999379			17.6063	0.999948
33.9822	0.998921	20.097	0.999448			17.5665	0.999954		34.0866	0.999146	19.6794	0.999402			17.6958	0.999951
34.0866	0.998921	20.2014	0.999469			17.5914	0.999955		34.191	0.999146	19.7354	0.999415			17.7278	0.999951
34.191	0.998921	20.2154	0.999472			17.6876	0.999957		34.2954	0.999359	19.7838	0.999425			17.8002	0.999953
34.2954	0.999137	20.3058	0.99949			17.6958	0.999957		34.3998	0.999573	19.8882	0.999448			17.8493	0.999955
34.3998	0.999353	20.383	0.999504			17.8002	0.99996		34.5042	0.999573	19.8915	0.999448			17.9046	0.999956
34.5042	0.999353	20.4102	0.999509			17.8088	0.99996		34.6086	0.999573	19.9926	0.999469			17.9709	0.999958
34.6086	0.999353	20.5146	0.999528			17.9046	0.999962		34.713	0.999573	20.0477	0.99948			18.009	0.999959
34.713	0.999353	20.5505	0.999534			17.9299	0.999963		34.8174	0.999573	20.097	0.999489			18.0924	0.99996
34.8174	0.999353	20.619	0.999546			18.009	0.999964		34.9218	0.999573	20.2014	0.999509			18.1134	0.999961
34.9218	0.999353	20.7181	0.999562			18.0511	0.999965		35.0262	0.999573	20.2038	0.99951			18.2139	0.999963
35.0262	0.999353	20.7234	0.999563			18.1134	0.999966		35.1306	0.999573	20.3058	0.999528			18.2178	0.999963
35.1306	0.999353	20.8278	0.99958			18.1722	0.999967		35.235	0.999573	20.3599	0.999538			18.3222	0.999965
35.235	0.999353	20.8856	0.999589			18.2178	0.999968		35.3394	0.999573	20.4102	0.999546			18.3354	0.999965
35.3394	0.999353	20.9322	0.999596			18.2933	0.99997		35.4438	0.999573	20.5146	0.999564			18.4266	0.999967
35.4438	0.999353	21.0366	0.999611			18.3222	0.99997		35.5482	0.999573	20.5161	0.999564			18.457	0.999968
35.5482	0.999353	21.0531	0.999614			18.4145	0.999972		35.6526	0.999573	20.619	0.999581			18.531	0.999969
35.6526	0.999353	21.141	0.999626			18.4266	0.999972		35.757	0.999573	20.6722	0.999589			18.5785	0.99997
35.757	0.999353	21.2207	0.999637			18.531	0.999973		35.8614	0.999573	20.7234	0.999597			18.6354	0.999971
35.8614	0.999353	21.2454	0.999641			18.5356	0.999974		35.9658	0.999573	20.8278	0.999612			18.7	0.999972
35.9658	0.999353	21.3498	0.999654			18.6354	0.999975		36.0702	0.999573	20.8284	0.999613			18.7398	0.999972
36.0702	0.999353	21.3882	0.999659			18.6567	0.999975		36.1746	0.999573	20.9322	0.999627			18.8215	0.999974
36.1746	0.999353	21.4542	0.999667			18.7398	0.999976		36.279	0.999573	20.9845	0.999635			18.8442	0.999974
36.279	0.999353	21.5558	0.99968			18.7779	0.999977		36.3834	0.999573	21.0366	0.999642			18.9431	0.999975
36.3834	0.999353	21.5586	0.99968			18.8442	0.999978		36.4878	0.999573	21.1406	0.999656			18.9486	0.999976
36.4878	0.999353	21.663	0.999692			18.899	0.999978		36.5922	0.999573	21.141	0.999656			19.053	0.999977
36.5922	0.999353	21.7233	0.999699			18.9486	0.999979		36.6966	0.999573	21.2454	0.999669			19.0646	0.999977
36.6966	0.999353	21.7674	0.999704			19.0202	0.99998		36.801	0.999573	21.2968	0.999675			19.1574	0.999978
36.801	0.999353	21.8718	0.999715			19.053	0.99998		36.9054	0.999573	21.3498	0.999682			19.1861	0.999979
36.9054	0.999353	21.8909	0.999718			19.1413	0.999981		37.0098	0.999573	21.4529	0.999694			19.2618	0.999979
37.0098	0.999353	21.9762	0.999726			19.1574	0.999981		37.1142	0.999573	21.4542	0.999694			19.3077	0.99998
37.1142	0.999353	22.0584	0.999735			19.2618	0.999982		37.2186	0.999573	21.5586	0.999706			19.3662	0.999981
37.2186	0.999353	22.0806	0.999737			19.2624	0.999982		37.323	0.999573	21.6091	0.999711			19.4292	0.999981
37.323	0.999353	22.185	0.999747			19.3662	0.999983		37.4274	0.999573	21.663	0.999717			19.4706	0.999982
37.4274	0.999353	22.226	0.999751			19.3836	0.999984		37.5318	0.999573	21.7652	0.999728			19.5507	0.999983
37.5318	0.999353	22.2894	0.999757			19.4706	0.999984		37.6362	0.999573	21.7674	0.999728			19.575	0.999983
37.6362	0.999353	22.3935	0.999766			19.5047	0.999985		37.7406	0.999573	21.8718	0.999739			19.6722	0.999984
37.7406	0.999569	22.3938	0.999766			19.575	0.999985		37.845	0.999573	21.9213	0.999743			19.6794	0.999984
37.845	0.999569	22.4982	0.999775			19.6258	0.999986		37.9494	0.999573	21.9762	0.999749			19.7838	0.999985
37.9494	0.999569	22.561	0.99978			19.6794	0.999986		38.0538	0.999573	22.0775	0.999758			19.7938	0.999985
38.0538	0.999569	22.6026	0.999783			19.747	0.999987		38.1582	0.999573	22.0806	0.999758			19.8882	0.999986
38.1582	0.999569	22.707	0.999792			19.7838	0.999987		38.2626	0.999573	22.185	0.999768			19.9153	0.999986
38.2626	0.999569	22.7286	0.999793			19.8681	0.999988		38.367	0.999573	22.2336	0.999772			19.9926	0.999986
38.367	0.999569	22.8114	0.9998			19.8882	0.999988		38.4714	0.999573	22.2894	0.999777			20.0368	0.999987
38.4714	0.999569	22.8961	0.999806			19.9892	0.999988		38.5758	0.999573	22.3898	0.999785			20.097	0.999987
38.5758	0.999569	22.9158	0.999807			19.9926	0.999988		38.6802	0.999573	22.3938	0.999785			20.1583	0.999988
38.6802	0.999569	23.0202	0.999815			20.097	0.999989		38.7846	0.999573	22.4982	0.999794			20.2014	0.999988
38.7846	0.999569	23.0637	0.999818			20.1104	0.999989		38.889	0.999573	22.5459	0.999797			20.2799	0.999988
38.889	0.999569	23.1246	0.999822			20.2014	0.99999		38.9934	0.999573	22.6026	0.999802			20.3058	0.999989
38.9934	0.999569	23.229	0.999829			20.2315	0.99999		39.0978	0.999573	22.702	0.999809			20.4014	0.999989
39.0978	0.999569	23.2312	0.999829			20.3058	0.99999		39.2022	0.999573	22.707	0.999809			20.4102	0.999989
39.2022	0.999569	23.3334	0.999835			20.3527	0.999991		39.3066	0.999573	22.8114	0.999817			20.5146	0.99999
39.3066	0.999569	23.3988	0.999839			20.4102	0.999991		39.411	0.999573	22.8582	0.99982			20.5229	0.99999
39.411	0.999569	23.4378	0.999841			20.4738	0.999991		39.5154	0.999573	22.9158	0.999824			20.619	0.99999
39.5154	0.999569	23.5422	0.999847			20.5146	0.999991		39.6198	0.999573	23.0143	0.99983			20.6445	0.999991
39.6198	0.999569	23.5663	0.999849			20.5949	0.999992		39.7242	0.999573	23.0202	0.99983			20.7234	0.999991
39.7242	0.999569	23.6466	0.999853			20.619	0.999992		39.8286	0.999573	23.1246	0.999837			20.766	0.999991
39.8286	0.999569	23.7339	0.999858			20.7161	0.999992		39.933	0.999573	23.1705	0.99984			20.8278	0.999991
39.933	0.999569	23.751	0.999859			20.7234	0.999992		40.0374	0.999573	23.229	0.999843			20.8875	0.999992
40.0374	0.999569	23.8554	0.999864			20.8278	0.999993		40.1418	0.999573	23.3266	0.999849			20.9322	0.999992
40.1418	0.999569	23.9014	0.999867			20.8372	0.999993		40.2462	0.999573	23.3334	0.999849			21.009	0.999992
40.2462	0.999569	23.9598	0.99987			20.9322	0.999993		40.3506	0.999573	23.4378	0.999855			21.0366	0.999992
40.3506	0.999569	24.0642	0.999874			20.9583	0.999993		40.455	0.999573	23.4827	0.999858			21.1306	0.999993
40.455	0.999569	24.0689	0.999875			21.0366	0.999994		40.5594	0.999573	23.5422	0.999861			21.141	0.999993
40.5594	0.999569	24.1686	0.999879			21.0795	0.999994		40.6638	0.999573	23.6389	0.999866			21.2454	0.999993
40.6638	0.999569	24.2365	0.999882			21.141	0.999994		40.7682	0.999573	23.6466	0.999866			21.2521	0.999993
40.7682	0.999569	24.273	0.999884			21.2006	0.999994		40.8726	0.999573	23.751	0.999871			21.3498	0.999994
40.8726	0.999569	24.3774	0.999888			21.2454	0.999994		40.977	0.999573	23.795	0.999873			21.3736	0.999994
40.977	0.999569	24.404	0.999889			21.3218	0.999995		41.0814	0.999573	23.8554	0.999876			21.4542	0.999994
41.0814	0.999569	24.4818	0.999893			21.3498	0.999995		41.1858	0.999573	23.9512	0.999881			21.4952	0.999994
41.1858	0.999569	24.5716	0.999896			21.4429	0.999995		41.2902	0.999573	23.9598	0.999881			21.5586	0.999994
41.2902	0.999569	24.5862	0.999897			21.4542	0.999995		41.3946	0.999573	24.0642	0.999886			21.6167	0.999995
41.3946	0.999569	24.6906	0.999901			21.5586	0.999995		41.499	0.999573	24.1073	0.999887			21.663	0.999995
41.499	0.999569	24.7391	0.999902			21.564	0.999995		41.6034	0.999573	24.1686	0.99989			21.7382	0.999995
41.6034	0.999569	24.795	0.999904			21.663	0.999996		41.7078	1	24.2634	0.999894			21.7674	0.999995
41.7078	1	24.8994	0.999908			21.6852	0.999996				24.273	0.999894			21.8597	0.999995
41.8122	1	24.9067	0.999908			21.7674	0.999996				24.3774	0.999898			21.8718	0.999995
41.9166	1	25.0038	0.999912			21.8063	0.999996				24.4196	0.9999			21.9762	0.999996
42.021	1	25.0742	0.999914			21.8718	0.999996				24.4818	0.999902			21.9813	0.999996
42.1254	1	25.1082	0.999915			21.9274	0.999996				24.5757	0.999906			22.0806	0.999996
42.2298	1	25.2126	0.999918			21.9762	0.999996				24.5862	0.999906			22.1028	0.999996
42.3342	1	25.2418	0.999919			22.0486	0.999996				24.6906	0.99991			22.185	0.999996
42.4386	1	25.317	0.999921			22.0806	0.999996				24.7319	0.999911			22.2243	0.999996
42.543	1	25.4093	0.999924			22.1697	0.999997				24.795	0.999913			22.2894	0.999996
42.6474	1	25.4214	0.999924			22.185	0.999997				24.888	0.999916			22.3458	0.999996
42.7518	1	25.5258	0.999927			22.2894	0.999997				24.8994	0.999917			22.3938	0.999996
42.8562	1	25.5768	0.999929			22.2908	0.999997				25.0038	0.99992			22.4674	0.999997
42.9606	1	25.6302	0.99993			22.3938	0.999997				25.0442	0.999921			22.4982	0.999997
43.065	1	25.7346	0.999933			22.412	0.999997				25.1082	0.999923			22.5889	0.999997
43.1694	1	25.7444	0.999933			22.4982	0.999997				25.2003	0.999926			22.6026	0.999997
43.2738	1	25.839	0.999935			22.5331	0.999997				25.2126	0.999926			22.707	0.999997
43.3782	1	25.9119	0.999937			22.6026	0.999997				25.317	0.999929			22.7104	0.999997
43.4826	1	25.9434	0.999938			22.6543	0.999997				25.3564	0.99993			22.8114	0.999997
43.587	1	26.0478	0.99994			22.707	0.999998				25.4214	0.999931			22.832	0.999997
43.6914	1	26.0795	0.999941			22.7754	0.999998				25.5126	0.999934			22.9158	0.999997
43.7958	1	26.1522	0.999942			22.8114	0.999998				25.5258	0.999934			22.9535	0.999997
43.9002	1	26.247	0.999944			22.8965	0.999998				25.6302	0.999937			23.0202	0.999997
44.0046	1	26.2566	0.999945			22.9158	0.999998				25.6687	0.999938			23.075	0.999998
44.109	1	26.361	0.999947			23.0177	0.999998				25.7346	0.999939			23.1246	0.999998
44.2134	1	26.4146	0.999948			23.0202	0.999998				25.8249	0.999941			23.1965	0.999998
44.3178	1	26.4654	0.999949			23.1246	0.999998				25.839	0.999941			23.229	0.999998
44.4222	1	26.5698	0.999951			23.1388	0.999998				25.9434	0.999944			23.3181	0.999998
44.5266	1	26.5821	0.999951			23.229	0.999998				25.981	0.999945			23.3334	0.999998
44.631	1	26.6742	0.999953			23.2599	0.999998				26.0478	0.999946			23.4378	0.999998
		26.7497	0.999954			23.3334	0.999998				26.1371	0.999948			23.4396	0.999998
		26.7786	0.999954			23.3811	0.999998				26.1522	0.999948			23.5422	0.999998
		26.883	0.999956			23.4378	0.999998				26.2566	0.99995			23.5611	0.999998
		26.9172	0.999957			23.5022	0.999998				26.2933	0.999951			23.6466	0.999998
		26.9874	0.999958			23.5422	0.999998				26.361	0.999952			23.6826	0.999998
		27.0847	0.999959			23.6234	0.999999				26.4494	0.999953			23.751	0.999998
		27.0918	0.999959			23.6466	0.999999				26.4654	0.999954			23.8042	0.999998
		27.1962	0.999961			23.7445	0.999999				26.5698	0.999956			23.8554	0.999998
		27.2523	0.999962			23.751	0.999999				26.6056	0.999956			23.9257	0.999998
		27.3006	0.999963			23.8554	0.999999				26.6742	0.999957			23.9598	0.999999
		27.405	0.999964			23.8656	0.999999				26.7617	0.999959			24.0472	0.999999
		27.4198	0.999964			23.9598	0.999999				26.7786	0.999959			24.0642	0.999999
		27.5094	0.999965			23.9868	0.999999				26.883	0.999961			24.1686	0.999999
		27.5874	0.999966			24.0642	0.999999				26.9178	0.999961			24.1688	0.999999
		27.6138	0.999967			24.1079	0.999999				26.9874	0.999962			24.273	0.999999
		27.7182	0.999968			24.1686	0.999999				27.074	0.999963			24.2903	0.999999
		27.7549	0.999968			24.229	0.999999				27.0918	0.999963			24.3774	0.999999
		27.8226	0.999969			24.273	0.999999				27.1962	0.999965			24.4118	0.999999
		27.9225	0.99997			24.3502	0.999999				27.2301	0.999965			24.4818	0.999999
		27.927	0.99997			24.3774	0.999999				27.3006	0.999966			24.5333	0.999999
		28.0314	0.999971			24.4713	0.999999				27.3863	0.999967			24.5862	0.999999
		28.09	0.999972			24.4818	0.999999				27.405	0.999968			24.6549	0.999999
		28.1358	0.999973			24.5862	0.999999				27.5094	0.999969			24.6906	0.999999
		28.2402	0.999974			24.5925	0.999999				27.5424	0.999969			24.7764	0.999999
		28.2576	0.999974			24.6906	0.999999				27.6138	0.99997			24.795	0.999999
		28.3446	0.999975			24.7136	0.999999				27.6985	0.999971			24.8979	0.999999
		28.4251	0.999975			24.795	0.999999				27.7182	0.999971			24.8994	0.999999
		28.449	0.999976			24.8347	0.999999				27.8226	0.999972			25.0038	0.999999
		28.5534	0.999977			24.8994	0.999999				27.8547	0.999973			25.0194	0.999999
		28.5926	0.999977			24.9559	0.999999				27.927	0.999973			25.1082	0.999999
		28.6578	0.999977			25.0038	0.999999				28.0108	0.999974			25.141	0.999999
		28.7602	0.999978			25.077	0.999999				28.0314	0.999974			25.2126	0.999999
		28.7622	0.999978			25.1082	0.999999				28.1358	0.999975			25.2625	0.999999
		28.8666	0.999979			25.1981	0.999999				28.167	0.999976			25.317	0.999999
		28.9277	0.99998			25.2126	0.999999				28.2402	0.999976			25.384	0.999999
		28.971	0.99998			25.317	0.999999				28.3231	0.999977			25.4214	0.999999
		29.0754	0.999981			25.3193	0.999999				28.3446	0.999977			25.5056	0.999999
		29.0953	0.999981			25.4214	0.999999				28.449	0.999978			25.5258	0.999999
		29.1798	0.999981			25.4404	0.999999				28.4792	0.999978			25.6271	0.999999
		29.2628	0.999982			25.5258	1				28.5534	0.999979			25.6302	0.999999
		29.2842	0.999982			25.5615	1				28.6354	0.99998			25.7346	0.999999
		29.3886	0.999983			25.6302	1				28.6578	0.99998			25.7486	0.999999
		29.4304	0.999983			25.6827	1				28.7622	0.999981			25.839	0.999999
		29.493	0.999983			25.7346	1				28.7915	0.999981			25.8701	0.999999
		29.5974	0.999984			25.8038	1				28.8666	0.999981			25.9434	1
		29.5979	0.999984			25.839	1				28.9477	0.999982			25.9917	1
		29.7018	0.999985			25.925	1				28.971	0.999982			26.0478	1
		29.7655	0.999985			25.9434	1				29.0754	0.999983			26.1132	1
		29.8062	0.999985			26.0461	1				29.1038	0.999983			26.1522	1
		29.9106	0.999986			26.0478	1				29.1798	0.999983			26.2347	1
		29.933	0.999986			26.1522	1				29.2599	0.999984			26.2566	1
		30.015	0.999986			26.1672	1				29.2842	0.999984			26.3562	1
		30.1005	0.999987			26.2566	1				29.3886	0.999985			26.361	1
		30.1194	0.999987			26.2884	1				29.4161	0.999985			26.4654	1
		30.2238	0.999987			26.361	1				29.493	0.999985			26.4778	1
		30.2681	0.999988			26.4095	1				29.5722	0.999986			26.5698	1
		30.3282	0.999988			26.4654	1				29.5974	0.999986			26.5993	1
		30.4326	0.999988			26.5306	1				29.7018	0.999986			26.6742	1
		30.4356	0.999988			26.5698	1				29.7284	0.999986			26.7208	1
		30.537	0.999989			26.6518	1				29.8062	0.999987			26.7786	1
		30.6032	0.999989			26.6742	1				29.8845	0.999987			26.8424	1
		30.6414	0.999989			26.7729	1				29.9106	0.999987			26.883	1
		30.7458	0.99999			26.7786	1				30.015	0.999988			26.9639	1
		30.7707	0.99999			26.883	1				30.0406	0.999988			26.9874	1
		30.8502	0.99999			26.8941	1				30.1194	0.999988			27.0854	1
		30.9383	0.99999			26.9874	1				30.1968	0.999989			27.0918	1
		30.9546	0.99999			27.0152	1				30.2238	0.999989			27.1962	1
		31.059	0.999991			27.0918	1				30.3282	0.999989			27.2069	1
		31.1058	0.999991			27.1363	1				30.3529	0.999989			27.3006	1
		31.1634	0.999991			27.1962	1				30.4326	0.99999			27.3285	1
		31.2678	0.999991			27.2575	1				30.5091	0.99999			27.405	1
		31.2734	0.999991			27.3006	1				30.537	0.99999			27.45	1
		31.3722	0.999992			27.3786	1				30.6414	0.99999			27.5094	1
		31.4409	0.999992			27.405	1				30.6652	0.999991			27.5715	1
		31.4766	0.999992			27.4997	1				30.7458	0.999991			27.6138	1
		31.581	0.999992			27.5094	1				30.8213	0.999991			27.693	1
		31.6084	0.999992			27.6138	1				30.8502	0.999991			27.7182	1
		31.6854	0.999993			27.6209	1				30.9546	0.999991			27.8146	1
		31.776	0.999993			27.7182	1				30.9775	0.999992			27.8226	1
		31.7898	0.999993			27.742	1				31.059	0.999992			27.927	1
		31.8942	0.999993			27.8226	1				31.1336	0.999992			27.9361	1
		31.9435	0.999993			27.8632	1				31.1634	0.999992			28.0314	1
		31.9986	0.999994			27.927	1				31.2678	0.999992			28.0576	1
		32.103	0.999994			27.9843	1				31.2898	0.999993			28.1358	1
		32.1111	0.999994			28.0314	1				31.3722	0.999993			28.1792	1
		32.2074	0.999994			28.1054	1				31.4459	0.999993			28.2402	1
		32.2786	0.999994			28.1358	1				31.4766	0.999993			28.3007	1
		32.3118	0.999994			28.2266	1				31.581	0.999993			28.3446	1
		32.4162	0.999994			28.2402	1				31.602	0.999993			28.4222	1
		32.4462	0.999995			28.3446	1				31.6854	0.999994			28.449	1
		32.5206	0.999995			28.3477	1				31.7582	0.999994			28.5437	1
		32.6137	0.999995			28.449	1				31.7898	0.999994			28.5534	1
		32.625	0.999995			28.4688	1				31.8942	0.999994			28.6578	1
		32.7294	0.999995			28.5534	1				31.9143	0.999994			28.6653	1
		32.7813	0.999995			28.59	1				31.9986	0.999994			28.7622	1
		32.8338	0.999995			28.6578	1				32.0705	0.999994			28.7868	1
		32.9382	0.999995			28.7111	1				32.103	0.999994			28.8666	1
		32.9488	0.999995			28.7622	1				32.2074	0.999995			28.9083	1
		33.0426	0.999996			28.8322	1				32.2266	0.999995			28.971	1
		33.1163	0.999996			28.8666	1				32.3118	0.999995			29.0298	1
		33.147	0.999996			28.9534	1				32.3828	0.999995			29.0754	1
		33.2514	0.999996			28.971	1				32.4162	0.999995			29.1514	1
		33.2839	0.999996			29.0745	1				32.5206	0.999995			29.1798	1
		33.3558	0.999996			29.0754	1				32.5389	0.999995			29.2729	1
		33.4514	0.999996			29.1798	1				32.625	0.999995			29.2842	1
		33.4602	0.999996			29.1957	1				32.695	0.999996			29.3886	1
		33.5646	0.999996			29.2842	1				32.7294	0.999996			29.3944	1
		33.619	0.999996			29.3168	1				32.8338	0.999996			29.493	1
		33.669	0.999997			29.3886	1				32.8512	0.999996			29.516	1
		33.7734	0.999997			29.4379	1				32.9382	0.999996			29.5974	1
		33.7865	0.999997			29.493	1				33.0073	0.999996			29.6375	1
		33.8778	0.999997			29.5591	1				33.0426	0.999996			29.7018	1
		33.9541	0.999997			29.5974	1				33.147	0.999996			29.759	1
		33.9822	0.999997			29.6802	1				33.1635	0.999996			29.8062	1
		34.0866	0.999997			29.7018	1				33.2514	0.999996			29.8805	1
		34.1216	0.999997			29.8013	1				33.3196	0.999997			29.9106	1
		34.191	0.999997			29.8062	1				33.3558	0.999997			30.0021	1
		34.2892	0.999997			29.9106	1				33.4602	0.999997			30.015	1
		34.2954	0.999997			29.9225	1				33.4757	0.999997			30.1194	1
		34.3998	0.999997			30.015	1				33.5646	0.999997			30.1236	1
		34.4567	0.999997			30.0436	1				33.6319	0.999997			30.2238	1
		34.5042	0.999997			30.1194	1				33.669	0.999997			30.2451	1
		34.6086	0.999998			30.1648	1				33.7734	0.999997			30.3282	1
		34.6243	0.999998			30.2238	1				33.788	0.999997			30.3667	1
		34.713	0.999998			30.2859	1				33.8778	0.999997			30.4326	1
		34.7918	0.999998			30.3282	1				33.9442	0.999997			30.4882	1
		34.8174	0.999998			30.407	1				33.9822	0.999997			30.537	1
		34.9218	0.999998			30.4326	1				34.0866	0.999997			30.6097	1
		34.9593	0.999998			30.5282	1				34.1003	0.999997			30.6414	1
		35.0262	0.999998			30.537	1				34.191	0.999997			30.7312	1
		35.1269	0.999998			30.6414	1				34.2564	0.999998			30.7458	1
		35.1306	0.999998			30.6493	1				34.2954	0.999998			30.8502	1
		35.235	0.999998			30.7458	1				34.3998	0.999998			30.8528	1
		35.2944	0.999998			30.7704	1				34.4126	0.999998			30.9546	1
		35.3394	0.999998			30.8502	1				34.5042	0.999998			30.9743	1
		35.4438	0.999998			30.8916	1				34.5687	0.999998			31.059	1
		35.462	0.999998			30.9546	1				34.6086	0.999998			31.0958	1
		35.5482	0.999998			31.0127	1				34.713	0.999998			31.1634	1
		35.6295	0.999998			31.059	1				34.7249	0.999998			31.2173	1
		35.6526	0.999998			31.1338	1				34.8174	0.999998			31.2678	1
		35.757	0.999998			31.1634	1				34.881	0.999998			31.3389	1
		35.7971	0.999998			31.255	1				34.9218	0.999998			31.3722	1
		35.8614	0.999998			31.2678	1				35.0262	0.999998			31.4604	1
		35.9646	0.999999			31.3722	1				35.0371	0.999998			31.4766	1
		35.9658	0.999999			31.3761	1				35.1306	0.999998			31.581	1
		36.0702	0.999999			31.4766	1				35.1933	0.999998			31.5819	1
		36.1322	0.999999			31.4973	1				35.235	0.999998			31.6854	1
		36.1746	0.999999			31.581	1				35.3394	0.999998			31.7035	1
		36.279	0.999999			31.6184	1				35.3494	0.999998			31.7898	1
		36.2997	0.999999			31.6854	1				35.4438	0.999998			31.825	1
		36.3834	0.999999			31.7395	1				35.5056	0.999998			31.8942	1
		36.4672	0.999999			31.7898	1				35.5482	0.999998			31.9465	1
		36.4878	0.999999			31.8607	1				35.6526	0.999999			31.9986	1
		36.5922	0.999999			31.8942	1				35.6617	0.999999			32.068	1
		36.6348	0.999999			31.9818	1				35.757	0.999999			32.103	1
		36.6966	0.999999			31.9986	1				35.8178	0.999999			32.1896	1
		36.801	0.999999			32.1029	1				35.8614	0.999999			32.2074	1
		36.8023	0.999999			32.103	1				35.9658	0.999999			32.3111	1
		36.9054	0.999999			32.2074	1				35.974	0.999999			32.3118	1
		36.9699	0.999999			32.2241	1				36.0702	0.999999			32.4162	1
		37.0098	0.999999			32.3118	1				36.1301	0.999999			32.4326	1
		37.1142	0.999999			32.3452	1				36.1746	0.999999			32.5206	1
		37.1374	0.999999			32.4664	1				36.279	0.999999			32.5541	1
		37.2186	0.999999			32.5875	1				36.2863	0.999999			32.6757	1
		37.305	0.999999			32.7086	1				36.3834	0.999999			32.7972	1
		37.323	0.999999			32.8298	1				36.4424	0.999999			32.9187	1
		37.4274	0.999999			32.9509	1				36.4878	0.999999			33.0403	1
		37.4725	0.999999			33.072	1				36.5922	0.999999			33.1618	1
		37.5318	0.999999			33.1932	1				36.5985	0.999999			33.2833	1
		37.6362	0.999999			33.3143	1				36.6966	0.999999			33.4048	1
		37.6401	0.999999			33.4355	1				36.7547	0.999999			33.5264	1
		37.7406	0.999999			33.5566	1				36.801	0.999999			33.6479	1
		37.8076	0.999999			33.6777	1				36.9054	0.999999			33.7694	1
		37.845	0.999999			33.7989	1				36.9108	0.999999			33.8909	1
		37.9494	0.999999			33.92	1				37.0098	0.999999			34.0125	1
		37.9751	0.999999								37.067	0.999999			34.134	1
		38.0538	0.999999								37.1142	0.999999
		38.1427	0.999999								37.2186	0.999999
		38.1582	0.999999								37.2231	0.999999
		38.2626	0.999999								37.323	0.999999
		38.3102	0.999999								37.3792	0.999999
		38.367	0.999999								37.4274	0.999999
		38.4714	0.999999								37.5318	0.999999
		38.4778	0.999999								37.5354	0.999999
		38.5758	0.999999								37.6362	0.999999
		38.6453	0.999999								37.6915	0.999999
		38.6802	0.999999								37.7406	0.999999
		38.7846	0.999999								37.845	0.999999
		38.8129	0.999999								37.8477	0.999999
		38.889	1								37.9494	0.999999
		38.9804	1								38.0038	0.999999
		38.9934	1								38.0538	0.999999
		39.0978	1								38.1582	0.999999
		39.148	1								38.1599	0.999999
		39.2022	1								38.2626	0.999999
		39.3066	1								38.3161	0.999999
		39.3155	1								38.367	0.999999
		39.411	1								38.4714	1
		39.483	1								38.4722	1
		39.5154	1								38.5758	1
		39.6198	1								38.6284	1
		39.6506	1								38.6802	1
		39.7242	1								38.7845	1
		39.8181	1								38.7846	1
		39.8286	1								38.889	1
		39.933	1								38.9406	1
		39.9857	1								38.9934	1
		40.0374	1								39.0968	1
		40.1418	1								39.0978	1
		40.1532	1								39.2022	1
		40.2462	1								39.2529	1
		40.3208	1								39.3066	1
		40.3506	1								39.4091	1
		40.455	1								39.411	1
		40.4883	1								39.5154	1
		40.5594	1								39.5652	1
		40.6559	1								39.6198	1
		40.6638	1								39.7213	1
		40.7682	1								39.7242	1
		40.8234	1								39.8286	1
		40.8726	1								39.8775	1
		40.977	1								39.933	1
		40.9909	1								40.0336	1
		41.0814	1								40.0374	1
		41.1585	1								40.1418	1
		41.1858	1								40.1898	1
		41.2902	1								40.2462	1
		41.326	1								40.3459	1
		41.3946	1								40.3506	1
		41.4936	1								40.455	1
		41.499	1								40.5021	1
		41.6034	1								40.5594	1
		41.6611	1								40.6582	1
		41.7078	1								40.6638	1
		41.8122	1								40.7682	1
		41.8287	1								40.8143	1
		41.9166	1								40.8726	1
		41.9962	1								40.9705	1
		42.021	1								40.977	1
		42.1254	1								41.0814	1
		42.1638	1								41.1266	1
		42.2298	1								41.1858	1
		42.3313	1								41.2828	1
		42.3342	1								41.2902	1
		42.4386	1								41.3946	1
		42.4988	1								41.4389	1
		42.543	1								41.499	1
		42.6474	1								41.595	1
		42.6664	1								41.6034	1
		42.7518	1								41.7078	1
		42.8339	1								41.7512	1
		42.8562	1								41.9073	1
		42.9606	1								42.0635	1
		43.0015	1								42.2196	1
		43.065	1								42.3757	1
		43.169	1								42.5319	1
		43.1694	1								42.688	1
		43.2738	1								42.8442	1
		43.3366	1								43.0003	1
		43.3782	1								43.1564	1
		43.4826	1								43.3126	1
		43.5041	1								43.4687	1
		43.587	1								43.6249	1
		43.6717	1								43.781	1
		43.6914	1
		43.7958	1
		43.8392	1
		43.9002	1
		44.0046	1
		44.0067	1
		44.109	1
		44.1743	1
		44.2134	1
		44.3178	1
		44.3418	1
		44.4222	1
		44.5094	1
		44.5266	1
		44.631	1
		44.6769	1
		44.8445	1
		45.012	1
		45.1796	1
		45.3471	1
		45.5146	1
		45.6822	1
		45.8497	1
		46.0173	1
		46.1848	1
		46.3524	1
		46.5199	1
		46.6875	1
		46.855	1

## Sheet: Figure 2e
DeepLASI - HMM
Dwelltime	State 1	Dwelltime	State 1
x	y	x	y
0.261	0.0423365	0.261	0.0670507
0.365	0.0256972	0.365	0.039786
0.47	0.0171854	0.47	0.0250587
0.574	0.0107461	0.574	0.0154121
0.679	0.00661904	0.679	0.0108311
0.783	0.00181019	0.783	0.00531792
0.887	-4.1593e-05	0.887	0.00355447
0.992	-0.00126575	0.992	0.00254642
1.096	-0.000387004	1.096	0.00258008
1.201	-0.00144525	1.201	0.00197104
1.305	-0.00314195	1.305	0.00036895
1.409	-0.00396501	1.409	-0.000636115
1.514	-0.00440213	1.514	-0.00123606
1.618	-0.00441434	1.618	-0.000931346
1.723	-0.00424548	1.723	9.52918e-05
1.827	-0.00407229	1.827	0.000497485
1.931	-0.00455704	1.931	0.00105805
2.036	-0.00525965	2.036	0.000479417
2.14	-0.00509295	2.14	0.000555644
2.245	-0.00448403	2.245	0.000418654
2.349	-0.00458283	2.349	-0.00129923
2.453	-0.00399988	2.453	-0.000820943
2.558	-0.00384185	2.558	-9.89569e-05
2.662	-0.00500617	2.662	-2.57841e-05
2.767	-0.0046779	2.767	-0.000507001
2.871	-0.00346949	2.871	-0.000248035
2.975	-0.00360076	2.975	0.00157051
3.08	-0.00498729	3.08	0.00120809
3.184	-0.00316208	3.184	0.00213719
3.289	-0.00242621	3.289	0.0020824
3.393	-0.00233529	3.393	0.00133617
3.497	-0.00353642	3.497	0.00291103
3.602	-0.00325144	3.602	0.00185105
3.706	-0.0034022	3.706	0.00325532
3.811	-0.00287337	3.811	0.0029599
3.915	-0.00235754	3.915	0.00265836
4.019	-0.00230125	4.019	0.00216493
4.124	-0.00223197	4.124	0.00158013
4.228	-0.00215404	4.228	0.00209494
4.333	-0.00229397	4.333	0.00181778
4.437	-0.00245555	4.437	0.00206758
4.541	-0.00283933	4.541	0.00236612
4.646	-0.00256301	4.646	0.00285351
4.75	-0.00250673	4.75	0.00293578
4.855	-0.00266181	4.855	0.00299674
4.959	-0.00240714	4.959	0.00283837
5.063	-0.00213299	5.063	0.00313386
5.168	-0.00272165	5.168	0.002613
5.272	-0.00331896	5.272	0.00240589
5.377	-0.00390546	5.377	0.00267701
5.481	-0.00342426	5.481	0.00313698
5.585	-0.00316526	5.585	0.00311872
5.69	-0.00354687	5.69	0.00362742
5.794	-0.00327055	5.794	0.00349037
5.899	-0.00344945	5.899	0.00352085
6.003	-0.00320344	6.003	0.00333505
6.107	-0.00293362	6.107	0.00415751
6.212	-0.0022627	6.212	0.00456873
6.316	-0.00202101	6.316	0.00409662
6.421	-0.00242211	6.421	0.00424589
6.525	-0.00110408	6.525	0.00384382
6.629	-0.0010781	6.629	0.00329554
6.734	-0.000842914	6.734	0.00373419
6.838	-0.00123102	6.838	0.00368851
6.943	-0.00184133	6.943	0.0034296
7.047	-0.0020224	7.047	0.00333518
7.151	-0.00177855	7.151	0.00312196
7.256	-0.00239752	7.256	0.00274121
7.36	-0.0023802	7.36	0.00276864
7.465	-0.00234772	7.465	0.00262853
7.569	-0.00232608	7.569	0.00265595
7.673	-0.00294937	7.673	0.00263464
7.778	-0.00292772	7.778	0.00318903
7.882	-0.00248333	7.882	0.00300018
7.987	-0.00225247	7.987	0.0029545
8.091	-0.00223948	8.091	0.00293318
8.195	-0.00222649	8.195	0.00329567
8.3	-0.00242271	8.3	0.00293929
8.404	-0.00283896	8.404	0.00248543
8.509	-0.0023924	8.509	0.0020072
8.613	-0.0017323	8.613	0.00176962
8.717	-0.00257563	8.717	0.00165082
8.822	-0.0021334	8.822	0.00158077
8.926	-0.00233612	8.926	0.00162951
9.031	-0.00253883	9.031	0.00151072
9.135	-0.00295075	9.135	0.00175136
9.239	-0.00272639	9.239	0.00158382
9.344	-0.00249553	9.344	0.00201637
9.448	-0.00290096	9.448	0.00141935
9.553	-0.00288797	9.553	0.00130055
9.657	-0.00287065	9.657	0.00130055
9.761	-0.00264413	9.761	0.00115739
9.866	-0.00262681	9.866	0.0010386
9.97	-0.00261598	9.97	0.00108734
10.075	-0.00260732	10.075	0.00113608
10.179	-0.00259866	10.179	0.00137672
10.283	-0.00280787	10.283	0.00130666
10.388	-0.00279055	10.388	0.00140414
10.492	-0.00256836	10.492	0.00130972
10.597	-0.00234616	10.597	0.00130972
10.701	-0.0023375	10.701	0.00121529
10.805	-0.0033987	10.805	0.00121529
10.91	-0.00360357	10.91	0.00126403
11.014	-0.00338354	11.014	0.00131277
11.119	-0.00337272	11.119	0.00126709
11.223	-0.00335973	11.223	0.00131582
11.327	-0.00356677	11.327	0.00131582
11.432	-0.00356677	11.432	0.00119703
11.536	-0.00355595	11.536	0.00119703
11.641	-0.00355378	11.641	0.00124577
11.745	-0.00332509	11.745	0.00151078
11.849	-0.00245578	11.849	0.00139199
11.954	-0.00223359	11.954	0.00141636
12.058	-0.00201139	12.058	0.00141636
12.163	-0.0024363	12.163	0.0014651
12.267	-0.00242764	12.267	0.0014651
12.371	-0.00241682	12.371	0.0014651
12.476	-0.00241465	12.476	0.0014651
12.58	-0.00240816	12.58	0.00151383
12.685	-0.00218596	12.685	0.00151383
12.789	-0.00217946	12.789	0.00139504
12.893	-0.00217513	12.893	0.00139504
12.998	-0.0021708	12.998	0.00125188
13.102	-0.00237785	13.102	0.00125188
13.207	-0.00258706	13.207	0.00125188
13.311	-0.00258489	13.311	0.00125188
13.415	-0.00279627	13.415	0.00130062
13.52	-0.00236053	13.52	0.00115745
13.624	-0.00235187	13.624	0.00101429
13.729	-0.00235187	13.729	0.00103866
13.833	-0.00255675	13.833	0.00106303
13.937	-0.00276812	13.937	0.00106303
14.042	-0.00276379	14.042	0.0010874
14.146	-0.00275946	14.146	0.000968607
14.251	-0.00275513	14.251	0.000633543
14.355	-0.00275297	14.355	0.000322848
14.459	-0.0027508	14.459	0.000322848
14.564	-0.00296218	14.564	0.000371587
14.668	-0.00296001	14.668	0.000371587
14.773	-0.00294702	14.773	0.000371587
14.877	-0.00273132	14.877	0.000420326
14.981	-0.00294269	14.981	0.000277163
15.086	-0.00272482	15.086	0.000277163
15.19	-0.00271833	15.19	0.000301532
15.295	-0.00271617	15.295	0.000301532
15.399	-0.0024983	15.399	0.000301532
15.503	-0.00249613	15.503	0.000325902
15.608	-0.00249397	15.608	0.000325902
15.712	-0.00270318	15.712	0.000325902
15.817	-0.00248531	15.817	0.000325902
15.921	-0.00248531	15.921	0.000325902
16.025	-0.00248531	16.025	0.000182739
16.13	-0.00248098	16.13	0.000182739
16.234	-0.00247881	16.234	0.000182739
16.339	-0.00226311	16.339	0.000231478
16.443	-0.00226311	16.443	0.000255848
16.547	-0.00226311	16.547	0.000255848
16.652	-0.00204741	16.652	0.000280217
16.756	-0.00204308	16.756	0.000280217
16.861	-0.00204308	16.861	0.000280217
16.965	-0.00204308	16.965	0.000472119
17.069	-0.00204091	17.069	0.000496488
17.174	-0.00203658	17.174	0.000496488
17.278	-0.00181871	17.278	0.000520858
17.383	-0.00181006	17.383	0.000520858
17.487	-0.00180573	17.487	0.000520858
17.591	-0.00180573	17.591	0.000520858
17.696	-0.00158786	17.696	0.000520858
17.8	-0.0018014	17.8	0.000520858
17.905	-0.00179923	17.905	0.000520858
18.009	-0.00179923	18.009	0.000545227
18.113	-0.00179923	18.113	0.000545227
18.218	-0.00200844	18.218	0.000545227
18.322	-0.00179057	18.322	0.000545227
18.427	-0.00178841	18.427	0.000569597
18.531	-0.00178841	18.531	0.000593966
18.635	-0.00178841	18.635	0.000593966
18.74	-0.00178841	18.74	0.000593966
18.844	-0.00178624	18.844	0.000593966
18.949	-0.00178408	18.949	0.000593966
19.053	-0.00178191	19.053	0.000618336
19.157	-0.00177975	19.157	0.000618336
19.262	-0.00177975	19.262	0.000618336
19.366	-0.00177975	19.366	0.000618336
19.471	-0.00177975	19.471	0.000618336
19.575	-0.00177975	19.575	0.000618336
19.679	-0.00177975	19.679	0.000618336
19.784	-0.00177975	19.784	0.000618336
19.888	-0.00177975	19.888	0.000618336
19.993	-0.00177975	19.993	0.000618336
20.097	-0.00177758	20.097	0.000618336
20.201	-0.00177758	20.201	0.000618336
20.306	-0.00177758	20.306	0.000618336
20.41	-0.00177758	20.41	0.000618336
20.515	-0.00198896	20.515	0.000618336
20.619	-0.00198679	20.619	0.000618336
20.723	-0.00198679	20.723	0.000618336
20.828	-0.00198679	20.828	0.000618336
20.932	-0.00198679	20.932	0.000450804
21.037	-0.00198679	21.037	0.000450804
21.141	-0.00198679	21.141	0.000450804
21.245	-0.00198463	21.245	0.000475173
21.35	-0.00198463	21.35	0.000307641
21.454	-0.00198246	21.454	0.000307641
21.559	-0.00198246	21.559	0.000307641
21.663	-0.00198246	21.663	0.000307641
21.767	-0.0019803	21.767	0.000307641
21.872	-0.0019803	21.872	0.000307641
21.976	-0.00197813	21.976	0.000307641
22.081	-0.00197813	22.081	0.00033201
22.185	-0.00197813	22.185	0.00035638
22.289	-0.00197813	22.289	0.00035638
22.394	-0.00197813	22.394	0.00035638
22.498	-0.00176243	22.498	0.00035638
22.603	-0.00176243	22.603	0.00035638
22.707	-0.00176243	22.707	0.00035638
22.811	-0.00197597	22.811	0.00035638
22.916	-0.00197597	22.916	0.00035638
23.02	-0.00197597	23.02	0.00035638
23.125	-0.0021895	23.125	0.00035638
23.229	-0.00218734	23.229	0.00035638
23.333	-0.00197164	23.333	0.00035638
23.438	-0.00197164	23.438	0.00035638
23.542	-0.00197164	23.542	0.000380749
23.647	-0.00197164	23.647	0.000380749
23.751	-0.00197164	23.751	0.000380749
23.855	-0.00218518	23.855	0.000380749
23.96	-0.00218518	23.96	0.000380749
24.064	-0.00218518	24.064	0.000380749
24.169	-0.00218518	24.169	0.000380749
24.273	-0.00196947	24.273	0.000380749
24.377	-0.00196947	24.377	0.000380749
24.482	-0.00196731	24.482	0.000380749
24.586	-0.0017516	24.586	0.000380749
24.691	-0.0015359	24.691	0.000405119
24.795	-0.00153374	24.795	0.000405119
24.899	-0.00153374	24.899	0.000405119
25.004	-0.00153374	25.004	0.000237587
25.108	-0.00153374	25.108	0.000237587
25.213	-0.00153374	25.213	0.000237587
25.317	-0.00131587	25.317	0.000237587
25.421	-0.00131587	25.421	0.000237587
25.526	-0.0013137	25.526	0.000237587
25.63	-0.0013137	25.63	0.000237587
25.735	-0.00152724	25.735	0.000237587
25.839	-0.00152724	25.839	0.000237587
25.943	-0.00152724	25.943	0.000261956
26.048	-0.00152724	26.048	0.000261956
26.152	-0.00152724	26.152	0.000261956
26.257	-0.00152724	26.257	0.000261956
26.361	-0.00152724	26.361	0.000261956
26.465	-0.00152724	26.465	0.000261956
26.57	-0.00152724	26.57	0.000261956
26.674	-0.00152724	26.674	0.000261956
26.779	-0.00152724	26.779	0.000261956
26.883	-0.00152724	26.883	9.44238e-05
26.987	-0.00152724	26.987	9.44238e-05
27.092	-0.00152724	27.092	9.44238e-05
27.196	-0.00152724	27.196	9.44238e-05
27.301	-0.00152724	27.301	9.44238e-05
27.405	-0.00152724	27.405	9.44238e-05
27.509	-0.00152724	27.509	9.44238e-05
27.614	-0.00152724	27.614	9.44238e-05
27.718	-0.00152724	27.718	9.44238e-05
27.823	-0.00152724	27.823	9.44238e-05
27.927	-0.00152724	27.927	9.44238e-05
28.031	-0.00152724	28.031	9.44238e-05
28.136	-0.00152724	28.136	9.44238e-05
28.24	-0.00152724	28.24	9.44238e-05
28.345	-0.00152724	28.345	9.44238e-05
28.449	-0.00152724	28.449	9.44238e-05
28.553	-0.00152724	28.553	9.44238e-05
28.658	-0.00152508	28.658	9.44238e-05
28.762	-0.00152508	28.762	9.44238e-05
28.867	-0.00152508	28.867	9.44238e-05
28.971	-0.00152508	28.971	9.44238e-05
29.075	-0.00152508	29.075	9.44238e-05
29.18	-0.00152508	29.18	9.44238e-05
29.284	-0.00152508	29.284	9.44238e-05
29.389	-0.00130721	29.389	9.44238e-05
29.493	-0.00130721	29.493	9.44238e-05
29.597	-0.00130721	29.597	9.44238e-05
29.702	-0.00130721	29.702	9.44238e-05
29.806	-0.00130721	29.806	9.44238e-05
29.911	-0.00130721	29.911	9.44238e-05
30.015	-0.00109151	30.015	9.44238e-05
30.119	-0.00109151	30.119	9.44238e-05
30.224	-0.00109151	30.224	9.44238e-05
30.328	-0.00109151	30.328	0.000118793
30.433	-0.00109151	30.433	0.000118793
30.537	-0.000875802	30.537	0.000118793
30.641	-0.000875802	30.641	0.000118793
30.746	-0.000875802	30.746	0.000118793
30.85	-0.000875802	30.85	0.000118793
30.955	-0.000875802	30.955	0.000118793
31.059	-0.000875802	31.059	0.000118793
31.163	-0.000875802	31.163	0.000118793
31.268	-0.000875802	31.268	0.000118793
31.372	-0.000875802	31.372	0.000118793
31.477	-0.000875802	31.477	0.000143163
31.581	-0.000875802	31.581	0.000143163
31.685	-0.000875802	31.685	0.000143163
31.79	-0.000875802	31.79	0.000143163
31.894	-0.000875802	31.894	0.000143163
31.999	-0.000873637	31.999	0.000167532
32.103	-0.000873637	32.103	0.000167532
32.207	-0.000873637	32.207	0.000167532
32.312	-0.000873637	32.312	0.000167532
32.416	-0.000873637
32.521	-0.000873637
32.625	-0.000873637
32.729	-0.000873637
32.834	-0.000873637
32.938	-0.000873637
33.043	-0.000873637
33.147	-0.000871472
33.251	-0.000871472
33.356	-0.000871472
33.46	-0.000871472
33.565	-0.000655769
33.669	-0.000440066
33.773	-0.000224363
33.878	-0.000224363
33.982	-0.000224363
34.087	-0.000224363
34.191	-0.000224363
34.295	-0.000222198
34.4	-0.000220033
34.504	-0.000220033
34.609	-0.000220033
34.713	-0.000220033
34.817	-0.000220033
34.922	-0.000220033
35.026	-0.000220033
35.131	-0.000220033
35.235	-0.000220033
35.339	-0.000220033
35.444	-0.000220033
35.548	-0.000220033
35.653	-0.000220033
35.757	-0.000220033
35.861	-0.000220033
35.966	-0.000220033
36.07	-0.000220033
36.175	-0.000220033
36.279	-0.000220033
36.383	-0.000220033
36.488	-0.000220033
36.592	-0.000220033
36.697	-0.000220033
36.801	-0.000220033
36.905	-0.000220033
37.01	-0.000220033
37.114	-0.000220033
37.219	-0.000220033
37.323	-0.000220033
37.427	-0.000220033
37.532	-0.000220033
37.636	-0.000220033
37.741	-4.32972e-06
37.845	-4.32972e-06
37.949	-4.32972e-06
38.054	-4.32972e-06
38.158	-4.32972e-06
38.263	-4.32972e-06
38.367	-4.32972e-06
38.471	-4.32972e-06
38.576	-4.32972e-06
38.68	-4.32972e-06
38.785	-4.32972e-06
38.889	-4.32972e-06
38.993	-4.32972e-06
39.098	-4.32972e-06
39.202	-4.32972e-06
39.307	-4.32972e-06
39.411	-4.32972e-06
39.515	-4.32972e-06
39.62	-4.32972e-06
39.724	-4.32972e-06
39.829	-4.32972e-06
39.933	-4.32972e-06
40.037	-4.32972e-06
40.142	-4.32972e-06
40.246	-4.32972e-06
40.351	-4.32972e-06
40.455	-4.32972e-06
40.559	-4.32972e-06
40.664	-4.32972e-06
40.768	-4.32972e-06
40.873	-4.32972e-06
40.977	-4.32972e-06
41.081	-4.32972e-06
41.186	-4.32972e-06
41.29	-4.32972e-06
41.395	-4.32972e-06
41.499	-4.32972e-06
41.603	-4.32972e-06
41.708	0
