# Supplementary material for: Deep-LASI: deep-learning assisted, single-molecule imaging analysis of multi-color DNA origami structures
Source: Nat Commun. 2023 Oct 17;14:6564. doi: 10.1038/s41467-023-42272-9 (PMC10582187; doi:10.1038/s41467-023-42272-9)
Supplement: Supplementary file 4 — Source Data [file 41467_2023_42272_MOESM4_ESM.zip › Source_Data_to_Figure_3.xlsx]

## Sheet: Figure 3c
HMM TDP (unfiltered)
0	0	0	0	0	0	0	0	0	0	0	0	0	0	0	0	0	0	0	0	0	0	0	0	0	0	0	0	0	0	0	0	0	0	0	0	0	0	0	0	0	0	0	0	0	0	0	0	0	0
0	0	0	0	0	0	0	0	0	0	0	0	0	0	0	0	0	0	0	0	0	0	0	0	0	0	0	0	0	0	0	0	0	0	0	0	0	0	0	0	0	0	0	0	0	0	0	0	0	0
0	0	0	0	0	0	0	0	0	0	0	0	0	0	0	0	0	0	0	0	0	0	0	0	0	0	0	0	0	0	0	0	0	0	0	0	0	0	0	0	0	0	0	0	0	0	0	0	0	0
0	0	0	0	0	0	0	0	0	0	0	0	0	0	0	0	0	0	0	0	0	0	0	0	0	0	0	0	0	0	0	0	0	0	0	0	0	0	0	0	0	0	0	0	0	0	0	0	0	0
0	0	0	0	0	0	0	0	0	0	0	0	0	0	0	0	0	0	0	0	0	0	0	0	0	0	0	0	0	0	0	0	0	0	0	0	0	0	0	0	0	0	0	0	0	0	0	0	0	0
0	0	0	0	0	0	0	0	0	0	0	0	0	0	0	0	0	0	0	0	0	0	0	0	0	0	0	0	0	0	0	0	0	0	0	0	0	0	0	0	0	0	0	0	0	0	0	0	0	0
0	0	0	0	0	0	0	0	0	0	0	0	0	0	0	0	0	0	0	0	0	0	0	0	0	0	0	0	0	0	0	0	0	0	0	0	0	0	0	0	0	0	0	0	0	0	0	0	0	0
0	0	0	0	0	0	0	0	0	0	0	0	0	0	0	0	0	0	0	0	0	0	0	0	0	0	0	0	0	0	0	0	0	0	0	0	0	0	0	0	0	0	0	0	0	0	0	0	0	0
0	0	0	0	0	0	0	0	0	0	0	0	0	0	0	0	0	0	0	0	0	0	0	0	0	0	0	0	0	0	0	0	0	0	0	0	0	0	0	0	0	0	0	0	0	0	0	0	0	0
0	0	0	0	0	0	0	0	0	0	0	0	0	0	0	0	0	0	0	0	0	0	0	0	0	0	0	0	0	0	0	0	0	0	0	0	0	0	0	0	0	0	0	0	0	0	0	0	0	0
0	0	0	0	0	0	0	0	0	0	0	0	0	0	0	0	0	0	0	0	0	0	0	0	0	0	0	0	0	0	0	0	0	0	0	0	0	0	0	0	0	0	0	0	0	0	0	0	0	0
0	0	0	0	0	0	0	0	0	0	0	0	0	0	0	0	0	0	0	0	0	0	0	0	0	0	0	0	0	0	0	0	0	0	0	0	0	0	0	0	0	0	0	0	0	0	0	0	0	0
0	0	0	0	0	0	0	0	0	0	0	0	0	0	0	0	0	0	0	0	0	0	0	0	0	0	0	0	0	0	0	0	0	0	0	0	0	0	0	0	0	0	0	0	0	0	0	0	0	0
0	0	0	0	0	0	0	0	0	0	0	0	0	0	0	0	0	0	0	0	0	0	0	0	0	0	0	0	0	0	0	0	0	0	0	0	0	0	0	0	0	0	0	0	0	0	0	0	0	0
0	0	0	0	0	0	0	0	0	0	0	0	0	0	0	0	0	0	0	0	0	0	0	0	0	0	0	0	0	0	0	0	0	0	0	0	0	0	0	0	0	0	0	0	0	0	0	0	0	0
0	0	0	0	0	0	0	0	0	0	0	0	0	0	0	0	0	0	0	0	0	0	0	0	0	0	0	0	0	0	0	0	0	0	0	0	0	0	0	0	0	0	0	0	0	0	0	0	0	0
0	0	0	0	0	0	0	0	0	0	0	0	0	0	0	0	0	0	0	0	0	0	0	0	0	0	0	0	0	0	0	0	0	0	0	0	0	0	0	0	0	0	0	0	0	0	0	0	0	0
0	0	0	0	0	0	0	0	0	0	0	0	0	0	0	0	0	0	0	0	0	0	0	0	0	0	0	0	0	0	0	0	0	0	0	0	0	0	0	0	0	0	0	0	0	0	0	0	0	0
0	0	0	0	0	0	0	0	0	0	0	0	0	0	0	0	0	0	0	0	0	0	0	0	0	0	0	0	0	0	0	0	0	0	0	0	0	0	0	0	0	0	0	0	0	0	4	0	0	0
0	0	0	0	0	0	0	0	0	0	0	0	0	0	0	0	0	0	0	0	0	0	0	0	0	0	0	0	0	0	0	0	0	0	0	0	0	0	0	0	0	0	0	0	0	0	0	0	0	0
0	0	0	0	0	0	0	0	0	0	0	0	0	0	0	0	0	0	0	0	0	0	0	0	0	0	0	0	1	0	0	0	0	0	0	0	2	0	0	0	1	0	4	1	0	0	0	2	0	5
0	0	0	0	0	0	0	0	0	0	0	0	0	0	0	0	0	0	0	0	0	0	0	1	0	0	0	0	0	0	0	0	0	0	0	0	0	0	0	1	0	0	0	9	1	0	0	7	0	0
0	0	0	0	0	0	0	0	0	0	0	0	0	0	0	0	0	0	0	0	0	1	0	0	0	0	0	0	0	1	0	0	0	0	18	0	1	0	0	1	3	0	1	0	3	0	1	0	0	0
0	0	0	0	0	0	0	0	0	0	0	0	0	0	0	0	0	0	0	0	0	2	0	0	0	0	0	0	0	0	0	0	0	0	20	0	0	0	0	0	2	0	0	0	0	0	0	0	0	0
0	0	0	0	0	0	0	0	0	0	0	0	0	0	0	0	0	0	0	0	0	0	0	0	1	1	0	0	0	1	0	0	0	3	0	0	0	0	0	0	0	0	0	0	0	0	0	0	3	0
0	0	0	0	0	0	0	0	0	0	0	0	0	0	0	0	0	0	0	0	0	2	0	1	0	0	0	0	0	0	0	0	0	0	0	0	0	0	0	0	0	0	0	0	0	0	0	0	0	0
0	0	0	0	0	0	0	0	0	0	0	0	0	0	0	0	0	0	0	0	0	1	0	0	1	1	0	0	0	0	1	0	0	0	0	0	0	0	0	0	0	0	0	0	0	0	0	0	0	0
0	0	0	0	0	0	0	0	0	0	0	0	0	0	0	0	0	0	0	0	0	1	0	1	2	1	0	1	0	0	0	0	0	0	0	0	0	0	0	0	0	0	0	0	0	0	0	0	0	0
0	0	0	0	0	0	0	0	0	0	0	0	0	0	0	0	0	0	0	0	0	3	0	0	1	0	0	0	0	0	0	0	0	0	0	0	0	0	0	0	0	0	0	0	0	0	0	0	0	0
0	0	0	0	0	0	0	0	0	0	0	0	0	0	0	0	0	0	0	0	1	0	2	1	0	1	1	0	0	0	0	0	0	0	0	0	1	0	0	0	0	0	0	0	0	9	0	0	0	0
0	0	0	0	0	0	0	0	0	0	0	0	0	0	0	0	0	0	0	0	0	0	0	0	2	1	0	1	1	0	0	0	0	0	0	0	0	0	0	0	0	0	0	0	0	0	0	0	0	0
0	0	0	0	0	0	0	0	0	0	0	0	0	0	0	0	0	0	0	0	0	0	0	0	1	0	0	0	1	0	0	0	0	0	0	0	0	0	0	0	0	0	0	0	0	0	0	0	0	0
0	0	0	0	0	0	0	0	0	0	0	0	0	0	0	0	0	0	0	0	0	0	0	1	0	1	0	1	1	0	0	0	0	0	0	0	0	0	0	0	0	0	0	0	0	0	0	0	0	0
0	0	0	0	0	0	0	0	0	0	0	0	0	0	0	0	0	0	0	0	0	0	0	0	3	1	0	0	0	0	0	0	0	0	0	0	0	0	0	0	0	0	0	0	0	0	0	0	0	0
0	0	0	0	0	0	0	0	0	0	0	0	0	0	0	0	0	0	0	0	0	0	17	20	0	0	0	1	1	0	1	0	0	0	0	0	0	0	0	0	0	0	0	0	0	0	0	0	0	0
0	0	0	0	0	0	0	0	0	0	0	0	0	0	0	0	0	0	0	0	1	1	0	0	0	1	0	0	0	0	0	0	0	0	0	0	0	0	0	0	0	0	0	0	0	0	0	0	0	0
0	0	0	0	0	0	0	0	0	0	0	0	0	0	0	0	0	0	0	0	1	0	0	0	0	0	0	0	0	0	0	0	0	0	0	0	0	0	0	0	0	0	0	0	0	0	0	0	0	0
0	0	0	0	0	0	0	0	0	0	0	0	0	0	0	0	0	0	0	0	0	0	0	0	0	0	0	0	0	0	0	0	0	0	0	0	0	0	0	0	0	0	0	0	0	0	0	0	0	0
0	0	0	0	0	0	0	0	0	0	0	0	0	0	0	0	0	0	0	0	0	0	0	0	0	0	0	1	0	0	0	0	0	0	0	0	0	0	0	0	0	0	0	0	0	0	0	0	0	0
0	0	0	0	0	0	0	0	0	0	0	0	0	0	0	0	0	0	0	0	0	0	0	0	0	0	0	0	0	1	0	0	0	0	0	0	0	0	0	0	0	0	0	0	0	0	0	0	0	0
0	0	0	0	0	0	0	0	0	0	0	0	0	0	0	0	0	0	0	0	0	0	2	1	0	0	0	0	0	0	0	0	0	0	0	0	0	0	0	0	0	0	0	0	0	0	0	0	0	0
0	0	0	0	0	0	0	0	0	0	0	0	0	0	0	0	0	0	0	0	0	0	0	0	0	0	0	0	0	0	0	0	0	0	0	0	0	0	0	0	0	0	0	0	0	0	0	0	0	0
0	0	0	0	0	0	0	0	0	0	0	0	0	0	0	0	0	0	0	0	3	0	1	0	0	0	0	0	0	0	0	0	0	0	0	0	0	0	0	0	0	0	0	0	0	0	0	0	0	0
0	0	0	0	0	0	0	0	0	0	0	0	0	0	0	0	0	0	0	0	0	7	0	0	0	0	1	1	0	0	0	0	0	0	0	0	0	0	0	0	0	0	0	0	0	0	0	0	0	0
0	0	0	0	0	0	0	0	0	0	0	0	0	0	0	0	0	0	0	0	0	0	3	0	0	0	0	0	0	0	0	0	0	0	0	0	0	0	0	0	0	0	0	0	0	0	0	0	0	0
0	0	0	0	0	0	0	0	0	0	0	0	0	0	0	0	0	0	0	0	0	1	0	0	0	0	0	0	0	9	0	0	0	0	0	0	0	0	0	0	0	0	0	0	0	0	0	0	0	0
0	0	0	0	0	0	0	0	0	0	0	0	0	0	0	0	0	0	4	0	0	0	0	0	0	0	0	0	0	0	0	0	0	0	0	0	0	0	0	0	0	0	0	0	0	0	0	0	0	0
0	0	0	0	0	0	0	0	0	0	0	0	0	0	0	0	0	0	0	0	1	7	0	0	0	0	0	0	0	0	0	0	0	0	0	0	0	0	0	0	0	0	0	0	0	0	0	0	0	0
0	0	0	0	0	0	0	0	0	0	0	0	0	0	0	0	0	0	0	0	0	0	0	0	2	0	0	0	0	0	0	0	0	0	0	0	0	0	0	0	0	0	0	0	0	0	0	0	0	0
0	0	0	0	0	0	0	0	0	0	0	0	0	0	0	0	0	0	0	0	4	1	0	0	0	0	0	0	0	0	0	0	0	0	0	0	0	0	0	0	0	0	0	0	0	0	0	0	0	0
0	0	0	0	0	0	0	0	0	0	0	0	0	0	0	0	0	0	0	0	0	1	1	0	1	4	0	0	0	0	0	0	0	0	0	0	0	0	0	0	0	0	0	0	0	0	0	0	0	0
0	0	0	0	0	0	0	0	0	0	0	0	0	0	0	0	0	0	0	0	0	5	1	25	6	0	0	0	0	0	0	0	0	0	0	0	0	0	0	0	0	0	0	0	0	0	0	0	0	0
0	0	0	0	0	0	0	0	0	0	0	0	0	0	0	0	0	0	0	0	0	0	1	0	0	0	0	1	17	0	0	0	0	0	0	0	0	0	0	0	0	0	0	0	0	0	0	0	0	0
0	0	0	0	0	0	0	0	0	0	0	0	0	0	0	0	0	0	0	0	0	15	0	0	1	0	1	19	6	0	0	0	0	0	0	0	0	0	0	0	0	0	0	0	0	0	0	0	0	0
0	0	0	0	0	0	0	0	0	0	0	0	0	0	0	0	0	0	0	0	6	1	14	10	20	11	0	0	0	0	0	0	0	0	0	1	0	0	0	0	0	0	0	0	0	0	0	0	0	0
0	0	0	0	0	0	0	0	0	0	0	0	0	0	0	0	0	0	0	0	0	2	25	9	1	1	0	0	0	0	0	0	0	0	0	0	0	0	0	0	0	0	0	0	0	0	0	0	0	0
0	0	0	0	0	0	0	0	0	0	0	0	0	0	0	0	0	0	0	0	0	0	0	0	23	0	7	118	0	0	0	0	0	4	0	0	0	0	0	0	0	0	0	0	0	0	0	0	0	0
0	0	0	0	0	0	0	0	0	0	0	0	0	0	0	0	0	0	0	0	0	0	0	1	6	0	0	0	0	2	0	0	0	0	0	0	0	0	0	0	0	0	0	0	0	0	0	0	0	0
0	0	0	0	0	0	0	0	0	0	0	0	0	0	0	0	0	0	0	0	4	3	0	4	36	10	0	1	0	0	0	0	0	0	0	0	1	0	0	0	0	0	0	0	0	0	0	0	0	0
0	0	0	0	0	0	0	0	0	0	0	0	0	0	0	0	0	0	0	0	0	13	10	0	70	49	27	2	0	1	0	0	6	0	0	0	0	0	0	0	0	0	0	0	0	0	0	0	0	0
0	0	0	0	0	0	0	0	0	0	0	0	0	0	0	0	0	0	0	0	1	4	6	68	79	30	17	30	7	0	1	1	0	0	1	0	0	0	0	0	0	0	0	0	0	0	0	0	0	0
0	0	0	0	0	0	0	0	0	0	0	0	0	0	0	0	0	0	0	0	3	1	8	12	5	3	5	27	27	21	0	0	1	0	1	0	0	0	0	0	0	0	0	0	0	0	0	0	0	0
0	0	0	0	0	0	0	0	0	0	0	0	0	0	0	0	0	0	0	0	6	41	13	42	20	62	71	19	35	1	2	0	0	0	1	0	0	0	0	0	0	0	0	0	0	0	0	0	0	0
0	0	0	0	0	0	0	0	0	0	0	0	0	0	0	0	0	0	0	3	11	12	100	23	7	5	20	6	25	0	0	1	16	1	0	0	1	0	0	0	0	0	0	0	0	0	0	0	0	0
0	0	0	0	0	0	0	0	0	0	0	0	0	0	0	0	0	0	0	4	11	22	19	109	67	111	81	40	38	53	28	1	1	0	0	0	0	0	0	0	0	0	0	0	0	0	0	0	0	0
0	0	0	0	0	0	0	0	0	0	0	0	0	0	0	0	0	0	0	0	4	28	63	41	59	23	86	79	36	11	28	89	24	0	0	0	0	0	0	0	0	0	0	0	0	0	0	0	0	0
0	0	0	0	0	0	0	0	0	0	0	0	0	0	0	0	0	0	0	1	5	37	60	66	115	72	30	122	5	66	28	1	1	0	0	0	0	0	0	0	0	0	1	0	0	0	1	0	0	0
0	0	0	0	0	0	0	0	0	0	0	0	0	0	0	0	0	0	0	5	4	65	69	67	57	127	34	64	34	7	5	30	0	1	0	0	0	0	0	0	2	0	0	0	0	0	0	1	0	0
0	0	0	0	0	0	0	0	0	0	0	0	0	0	0	0	0	0	0	0	16	30	64	58	83	81	181	95	51	73	69	16	24	0	0	0	0	0	0	0	0	0	0	0	0	0	0	0	0	0
0	0	0	0	0	0	0	0	0	0	0	0	0	0	0	0	0	0	0	0	12	14	44	70	107	104	63	114	97	71	27	14	38	4	4	0	0	0	0	0	0	0	0	0	0	0	0	0	0	0
0	0	0	0	0	0	0	0	0	0	0	0	0	0	0	0	0	0	0	0	6	36	58	135	82	108	128	55	34	42	49	20	14	52	0	10	3	0	0	0	0	0	0	0	1	0	0	0	0	0
0	0	0	0	0	0	0	0	0	0	0	0	0	0	0	0	0	0	0	0	13	33	62	55	70	117	108	153	130	59	100	7	1	5	7	3	0	0	0	0	0	0	0	0	0	0	0	0	0	0
0	0	0	0	0	0	0	0	0	0	0	0	0	0	0	0	0	0	0	1	2	39	43	53	75	83	90	81	50	93	95	47	57	18	0	2	1	0	0	0	0	0	0	0	0	1	2	0	0	0
0	0	0	0	0	0	0	0	0	0	0	0	0	0	0	0	0	0	0	0	4	11	36	69	102	54	35	52	68	61	95	69	3	54	26	45	2	0	8	0	0	0	0	0	0	0	0	0	0	0
0	0	0	0	0	0	0	0	0	0	0	0	0	0	0	0	0	0	0	0	0	7	17	40	54	39	46	58	23	5	85	67	0	31	3	1	19	0	3	0	0	0	0	0	0	0	0	0	0	0
0	0	0	0	0	0	0	0	0	0	0	0	0	0	0	0	0	0	0	0	2	10	24	29	29	35	71	53	11	25	76	23	110	0	11	0	5	0	14	0	0	0	0	0	0	0	0	0	0	0
0	0	0	0	0	0	0	0	0	0	0	0	0	0	0	0	0	0	0	0	2	4	5	27	44	6	7	21	32	0	40	26	7	25	7	0	0	3	0	0	0	0	0	0	0	0	0	0	0	0
0	0	0	0	0	0	0	0	0	0	0	0	0	0	0	0	0	0	0	0	6	3	16	0	11	8	21	10	4	17	1	16	17	0	1	0	8	0	0	0	0	0	0	0	0	0	0	0	0	0
0	0	0	0	0	0	0	0	0	0	0	0	0	0	0	0	0	0	0	0	1	0	0	12	1	7	9	0	6	16	3	8	23	0	7	0	0	0	0	0	0	0	0	0	0	0	0	0	0	0
0	0	0	0	0	0	0	0	0	0	0	0	0	0	0	0	0	0	0	0	0	0	3	1	1	5	0	0	12	5	0	2	19	0	0	0	24	0	0	0	0	0	0	0	0	0	0	0	0	0
0	0	0	0	0	0	0	0	0	0	0	0	0	0	0	0	0	0	0	0	0	1	0	5	6	1	1	1	0	22	4	5	0	0	0	0	0	0	0	0	0	0	0	0	0	0	0	0	0	0
0	0	0	0	0	0	0	0	0	0	0	0	0	0	0	0	0	0	0	0	0	0	1	0	1	10	0	0	21	0	0	1	0	0	0	0	0	0	0	0	0	0	0	0	0	0	0	0	0	0
0	0	0	0	0	0	0	0	0	0	0	0	0	0	0	0	0	0	0	0	0	0	0	1	0	0	5	1	0	0	0	0	0	0	0	9	0	0	0	0	0	0	0	0	0	0	0	0	0	0
0	0	0	0	0	0	0	0	0	0	0	0	0	0	0	0	0	0	0	0	0	0	1	0	0	1	0	36	0	0	0	0	0	0	0	0	0	0	0	0	0	0	0	0	0	0	0	0	0	0
0	0	0	0	0	0	0	0	0	0	0	0	0	0	0	0	0	0	0	0	0	0	0	0	0	0	27	0	0	0	0	0	0	0	0	0	0	0	0	0	0	0	0	0	0	0	0	0	0	0
0	0	0	0	0	0	0	0	0	0	0	0	0	0	0	0	0	0	0	0	0	0	0	0	0	0	0	1	0	0	0	0	0	0	0	0	0	0	0	0	0	0	0	0	0	0	0	0	0	0
0	0	0	0	0	0	0	0	0	0	0	0	0	0	0	0	0	0	0	0	0	0	0	0	0	0	0	0	0	0	0	0	0	0	0	0	0	0	0	0	0	0	0	0	0	0	0	0	0	0
0	0	0	0	0	0	0	0	0	0	0	0	0	0	0	0	0	0	0	0	0	0	0	0	0	0	0	0	0	0	0	0	0	0	0	0	0	0	0	0	0	0	0	0	0	0	0	0	0	0
0	0	0	0	0	0	0	0	0	0	0	0	0	0	0	0	0	0	0	0	0	0	0	0	5	1	0	0	0	0	0	0	0	0	0	0	0	0	0	0	0	0	0	0	0	0	0	0	0	0
0	0	0	0	0	0	0	0	0	0	0	0	0	0	0	0	0	0	0	0	0	0	0	0	0	0	0	0	0	0	0	0	0	0	0	0	0	0	0	0	0	0	0	0	0	0	0	0	0	0
0	0	0	0	0	0	0	0	0	0	0	0	0	0	0	0	0	0	0	0	0	0	0	0	0	0	0	0	0	0	0	0	0	0	0	0	0	0	0	0	0	0	0	0	0	0	0	0	0	0
0	0	0	0	0	0	0	0	0	0	0	0	0	0	0	0	0	0	0	0	0	0	0	0	0	0	0	0	0	0	0	0	0	0	0	0	0	0	0	0	0	0	0	0	0	0	0	0	0	0
0	0	0	0	0	0	0	0	0	0	0	0	0	0	0	0	0	0	0	0	0	0	0	0	0	0	0	0	0	0	0	0	0	0	0	0	0	0	0	0	0	0	0	0	0	0	0	0	0	0
0	0	0	0	0	0	0	0	0	0	0	0	0	0	0	0	0	0	0	0	0	0	0	0	0	0	0	0	0	0	0	0	0	0	0	0	0	0	0	0	0	0	0	0	0	0	0	0	0	0
0	0	0	0	0	0	0	0	0	0	0	0	0	0	0	0	0	0	0	0	0	0	0	0	0	0	0	0	0	0	0	0	0	0	0	0	0	0	0	0	0	0	0	0	0	0	0	0	0	0
0	0	0	0	0	0	0	0	0	0	0	0	0	0	0	0	0	0	0	0	0	0	0	0	0	0	0	0	0	0	0	0	0	0	0	0	0	0	0	0	0	0	0	0	0	0	0	0	0	0
0	0	0	0	0	0	0	0	0	0	0	0	0	0	0	0	0	0	0	0	0	0	0	0	0	0	0	0	0	0	0	0	0	0	0	0	0	0	0	0	0	0	0	0	0	0	0	0	0	0
0	0	0	0	0	0	0	0	0	0	0	0	0	0	0	0	0	0	0	0	0	0	0	0	0	0	0	0	0	0	0	0	0	0	0	0	0	0	0	0	0	0	0	0	0	0	0	0	0	0
0	0	0	0	0	0	0	0	0	0	0	0	0	0	0	0	0	0	0	0	0	0	0	0	0	0	0	0	0	0	0	0	0	0	0	0	0	0	0	0	0	0	0	0	0	0	0	0	0	0
0	0	0	0	0	0	0	0	0	0	0	0	0	0	0	0	0	0	0	0	0	0	0	0	0	0	0	0	0	0	0	0	0	0	0	0	0	0	0	0	0	0	0	0	0	0	0	0	0	0
0	0	0	0	0	0	0	0	0	0	0	0	0	0	0	0	0	0	0	0	0	0	0	0	0	0	0	0	0	0	0	0	0	0	0	0	0	0	0	0	0	0	0	0	0	0	0	0	0	0
DeepLASI TDP (unfiltered)
0	0	0	0	0	0	0	0	0	0	0	0	0	0	0	0	0	0	0	0	0	0	0	0	0	0	0	0	0	0	0	0	0	0	0	0	0	0	0	0	0	0	0	0	0	0	0	0	0	0
0	0	0	0	0	0	0	0	0	0	0	0	0	0	0	0	0	0	0	0	0	0	0	0	0	0	0	0	0	0	0	0	0	0	0	0	0	0	0	0	0	0	0	0	0	0	0	0	0	0
0	0	0	0	0	0	0	0	0	0	0	0	0	0	0	0	0	0	0	0	0	0	0	0	0	0	0	0	0	0	0	0	0	0	0	0	0	0	0	0	0	0	0	0	0	0	0	0	0	0
0	0	0	0	0	0	0	0	0	0	0	0	0	0	0	0	0	0	0	0	0	0	0	0	0	0	0	0	0	0	0	0	0	0	0	0	0	0	0	0	0	0	0	0	0	0	0	0	0	0
0	0	0	0	0	0	0	0	0	0	0	0	0	0	0	0	0	0	0	0	0	0	0	0	0	0	0	0	0	0	0	0	0	0	0	0	0	0	0	0	0	0	0	0	0	0	0	0	0	0
0	0	0	0	0	0	0	0	0	0	0	0	0	0	0	0	0	0	0	0	0	0	0	0	0	0	0	0	0	0	0	0	0	0	0	0	0	0	0	0	0	0	0	0	0	0	0	0	0	0
0	0	0	0	0	0	0	0	0	0	0	0	0	0	0	0	0	0	0	0	0	0	0	0	0	0	0	0	0	0	0	0	0	0	0	0	0	0	0	0	0	0	0	0	0	0	0	0	0	0
0	0	0	0	0	0	0	0	0	0	0	0	0	0	0	0	0	0	0	0	0	0	0	0	0	0	0	0	0	0	0	0	0	0	0	0	0	0	0	0	0	0	0	0	0	0	0	0	0	0
0	0	0	0	0	0	0	0	0	0	0	0	0	0	0	0	0	0	0	0	0	0	0	0	0	0	0	0	0	0	0	0	0	0	0	0	0	0	0	0	0	0	0	0	0	0	0	0	0	0
0	0	0	0	0	0	0	0	0	0	0	0	0	0	0	0	0	0	0	0	0	0	0	0	0	0	0	0	0	0	0	0	0	0	0	0	0	0	0	0	0	0	0	0	0	0	0	0	0	0
0	0	0	0	0	0	0	0	0	0	0	0	0	0	0	0	0	0	0	0	0	0	0	0	0	0	0	0	0	0	0	0	0	0	0	0	0	0	0	0	0	0	0	0	0	0	0	0	0	0
0	0	0	0	0	0	0	0	0	0	0	0	0	0	0	0	0	0	0	0	0	0	0	0	0	0	0	0	0	0	0	0	0	0	0	0	0	0	0	0	0	0	0	0	0	0	0	0	0	0
0	0	0	0	0	0	0	0	0	0	0	0	0	0	0	0	0	0	0	0	0	0	0	0	0	0	0	0	0	0	0	0	0	0	0	0	0	0	0	0	0	0	0	0	0	0	0	0	0	0
0	0	0	0	0	0	0	0	0	0	0	0	0	0	0	0	0	0	0	0	0	0	0	0	0	0	0	0	0	0	0	0	0	0	0	0	0	0	0	0	0	0	0	0	0	0	0	0	0	0
0	0	0	0	0	0	0	0	0	0	0	0	0	0	0	0	0	0	0	0	0	0	0	0	0	0	0	0	0	0	0	0	0	0	0	0	0	0	0	0	0	0	0	0	0	0	0	0	0	0
0	0	0	0	0	0	0	0	0	0	0	0	0	0	0	0	0	0	0	0	0	0	0	0	0	0	0	0	0	0	0	0	0	0	0	0	0	0	0	0	0	0	0	0	0	0	0	0	0	0
0	0	0	0	0	0	0	0	0	0	0	0	0	0	0	0	0	0	0	0	0	0	0	0	0	0	0	0	0	0	0	0	0	0	0	0	0	0	0	0	0	0	0	0	0	0	0	0	0	0
0	0	0	0	0	0	0	0	0	0	0	0	0	0	0	0	0	0	0	0	0	0	0	0	0	0	0	0	0	0	0	0	0	0	0	0	0	0	0	0	0	0	0	0	0	0	0	0	0	0
0	0	0	0	0	0	0	0	0	0	0	0	0	0	0	0	0	0	0	0	0	0	0	0	0	1	0	0	0	0	0	0	0	0	0	0	0	0	0	0	0	0	0	0	0	0	0	0	0	0
0	0	0	0	0	0	0	0	0	0	0	0	0	0	0	0	0	0	0	0	0	0	0	0	0	0	0	0	0	0	0	0	0	0	0	0	0	0	0	1	1	1	0	0	0	0	1	0	0	0
0	0	0	0	0	0	0	0	0	0	0	0	0	0	0	0	0	0	0	0	0	0	1	0	1	0	0	0	0	0	0	0	0	0	0	0	1	0	0	0	0	1	0	0	0	1	0	0	0	0
0	0	0	0	0	0	0	0	0	0	0	0	0	0	0	0	0	0	0	0	0	0	0	1	0	0	0	0	0	0	0	0	0	0	0	0	1	0	3	0	1	1	0	0	0	1	0	0	0	1
0	0	0	0	0	0	0	0	0	0	0	0	0	0	0	0	0	0	0	0	0	0	0	2	0	0	0	0	0	0	0	1	1	2	3	0	0	3	2	1	1	2	2	0	1	1	0	0	1	3
0	0	0	0	0	0	0	0	0	0	0	0	0	0	0	0	0	0	0	0	1	0	0	1	1	0	0	0	0	2	0	0	0	0	1	0	1	2	0	0	2	1	0	1	2	2	1	0	2	0
0	0	0	0	0	0	0	0	0	0	0	0	0	0	0	0	0	0	0	0	1	0	1	1	0	0	0	0	0	0	0	1	0	1	0	0	0	2	1	1	1	1	1	1	2	5	4	7	4	2
0	0	0	0	0	0	0	0	0	0	0	0	0	0	0	0	0	0	1	0	0	0	0	0	0	1	0	0	0	0	0	0	1	0	0	0	3	1	1	2	1	4	2	2	0	0	2	1	2	5
0	0	0	0	0	0	0	0	0	0	0	0	0	0	0	0	0	0	1	0	0	0	0	0	0	0	0	0	0	0	0	0	0	1	0	0	0	1	2	1	0	2	4	1	4	2	7	4	3	5
0	0	0	0	0	0	0	0	0	0	0	0	0	0	0	0	0	0	0	0	0	0	0	0	0	0	0	0	0	0	0	2	0	0	0	2	0	1	1	5	3	5	3	6	1	4	2	2	5	4
0	0	0	0	0	0	0	0	0	0	0	0	0	0	0	0	0	0	0	0	0	0	0	0	0	0	0	1	0	0	0	0	0	0	0	0	1	2	1	1	3	2	1	5	4	4	8	6	4	6
0	1	0	0	0	0	0	0	0	0	0	0	0	0	0	0	0	0	0	0	0	0	0	2	1	0	0	0	0	0	0	0	0	0	1	0	0	0	1	4	4	0	3	4	2	4	2	5	5	3
0	0	0	0	0	0	0	0	0	0	0	0	0	0	0	0	0	0	0	0	0	0	0	0	0	0	0	0	0	0	0	0	0	0	0	0	0	1	0	2	0	1	2	3	2	3	3	5	5	4
0	0	0	0	0	0	0	0	0	0	0	0	0	0	0	0	0	0	0	0	0	0	1	0	0	1	0	0	0	0	0	0	0	0	0	0	0	0	0	0	1	3	8	3	10	3	5	3	6	4
0	0	0	0	0	0	0	0	0	0	0	0	0	0	0	0	0	0	0	0	0	0	0	1	0	0	0	1	0	0	0	0	0	0	0	0	0	0	1	0	2	2	1	3	2	5	6	4	2	6
0	0	0	0	0	0	0	0	0	0	0	0	0	0	0	0	0	0	0	0	0	0	2	0	0	0	0	1	0	0	0	0	0	0	0	0	0	1	0	0	0	1	1	1	5	5	2	5	7	6
0	0	0	0	0	0	0	0	0	0	0	0	0	0	0	0	0	0	0	0	1	1	1	1	1	0	0	0	0	0	0	0	0	0	0	0	0	0	1	1	0	3	0	1	1	7	10	5	3	4
0	0	0	0	0	0	0	0	0	0	0	0	0	0	0	0	0	0	0	0	0	0	0	0	0	0	2	1	1	0	0	0	0	0	0	1	0	1	0	1	3	0	1	3	0	2	3	1	5	1
0	0	0	0	0	0	0	0	0	0	0	0	0	0	0	0	0	0	0	0	0	1	1	1	1	2	0	1	0	0	0	0	1	0	0	0	0	0	0	0	1	0	1	1	2	6	2	5	4	7
0	0	0	0	0	0	0	0	0	0	0	0	0	0	0	0	0	0	0	0	0	0	4	1	0	3	2	0	0	2	0	1	0	0	0	0	0	0	1	0	0	0	0	0	1	4	2	7	2	4
0	0	0	0	0	0	0	0	0	0	0	0	0	0	0	0	0	0	0	1	0	2	0	1	1	1	3	2	2	1	0	0	0	0	0	1	0	0	0	0	0	0	1	1	4	4	6	1	0	0
0	0	0	0	0	0	0	0	0	0	0	0	0	0	0	0	0	0	0	1	0	0	2	0	1	0	4	1	5	3	2	1	1	0	1	1	0	0	0	0	0	0	2	1	1	2	4	4	3	2
0	0	0	0	0	0	0	0	0	0	0	0	0	0	0	0	0	0	0	0	0	1	4	1	2	3	0	1	3	3	1	1	1	1	1	0	0	0	1	2	1	0	0	2	1	1	3	2	3	0
0	0	0	0	0	0	0	0	0	0	0	0	0	0	0	0	0	0	0	0	1	0	1	0	1	3	2	4	2	1	2	3	1	2	0	0	2	1	0	0	2	0	0	1	0	1	1	1	3	1
0	0	0	0	0	0	0	0	0	0	0	0	0	0	0	0	0	0	0	0	0	0	2	1	0	1	3	3	0	6	4	0	3	3	0	2	2	0	0	1	0	1	0	0	0	0	1	0	2	0
0	0	0	0	0	0	0	0	0	0	0	0	0	0	0	0	0	0	0	0	0	0	0	3	2	2	1	1	6	5	2	5	1	1	4	3	2	1	1	0	0	0	1	0	0	0	0	0	0	0
0	0	0	0	0	0	0	0	0	0	0	0	0	0	0	0	0	0	0	0	0	0	1	2	2	1	2	1	1	5	2	4	3	7	5	0	0	4	1	0	4	0	0	0	0	0	0	0	0	0
0	0	0	0	0	0	0	0	0	0	0	0	0	0	0	0	0	0	0	0	0	0	2	3	3	1	4	5	6	3	1	6	2	4	4	5	5	3	4	2	2	2	0	0	0	0	0	0	0	1
0	0	0	0	0	0	0	0	0	0	0	0	0	0	0	0	0	0	0	0	1	0	1	1	3	3	6	2	9	5	3	6	4	4	6	1	6	5	5	4	0	2	0	0	0	0	0	0	0	0
0	0	0	0	0	0	0	0	0	0	0	0	0	0	0	0	0	0	0	0	0	0	0	0	3	3	4	5	6	6	2	6	2	5	3	3	5	3	2	6	2	1	0	1	0	0	0	0	0	0
0	0	0	0	0	0	0	0	0	0	0	0	0	0	0	0	0	0	0	1	0	1	1	1	3	1	3	6	3	4	4	7	6	2	6	4	5	5	0	3	2	1	0	1	0	0	0	0	0	0
0	0	0	0	0	0	0	0	0	0	0	0	0	0	0	0	0	0	0	0	0	0	0	0	4	4	3	6	6	7	2	6	4	5	3	4	4	6	2	2	0	2	0	0	0	0	0	0	0	0
0	0	0	0	0	0	0	0	0	0	0	0	0	0	0	0	0	0	0	0	1	1	1	2	2	4	6	10	1	8	4	5	6	2	2	3	2	7	3	2	1	0	1	0	0	0	0	0	0	0
0	0	0	0	0	0	0	0	0	0	0	0	0	0	0	0	0	0	0	1	0	0	0	1	4	4	4	6	7	4	3	6	3	0	2	6	3	1	0	0	1	2	1	0	0	0	0	0	0	0
0	0	0	0	0	0	0	0	0	0	0	0	0	0	0	0	0	0	0	0	0	0	0	2	2	3	2	1	8	8	7	0	4	3	3	0	4	3	3	2	0	0	2	0	0	0	0	0	0	0
0	0	0	0	0	0	0	0	0	0	0	0	0	0	0	0	0	0	0	0	0	0	0	5	1	1	5	8	6	3	3	5	3	0	0	2	2	3	1	3	0	1	0	0	0	0	0	0	0	0
0	0	0	0	0	0	0	0	0	0	0	0	0	0	0	0	0	0	0	0	0	1	0	3	7	3	7	8	5	6	4	5	7	5	4	4	3	5	2	2	2	2	1	0	0	0	0	0	0	0
0	0	0	0	0	0	0	0	0	0	0	0	0	0	0	0	0	0	0	0	0	0	2	1	5	5	9	5	11	5	6	6	2	4	4	5	1	0	1	1	1	0	1	0	0	1	0	0	0	0
0	0	0	0	0	0	0	0	0	0	0	0	0	0	0	0	0	0	0	0	0	1	2	3	9	10	9	2	4	7	5	6	5	1	6	4	4	1	0	0	0	0	0	0	0	0	0	0	0	0
0	0	0	0	0	0	0	0	0	0	0	0	0	0	0	0	0	0	0	0	1	1	3	5	9	15	9	7	7	6	7	6	5	5	5	2	3	0	4	2	1	0	1	0	0	0	0	0	0	0
0	0	0	0	0	0	0	0	0	0	0	0	0	0	0	0	0	0	0	0	0	0	1	6	13	10	6	12	3	6	9	4	4	4	4	3	1	0	2	1	2	1	1	0	0	0	0	0	0	0
0	0	0	0	0	0	0	0	0	0	0	0	0	0	0	0	0	0	0	0	0	2	6	6	12	20	12	13	12	9	8	6	8	2	5	3	0	2	1	3	2	0	0	0	0	0	0	0	0	0
0	0	0	1	0	0	0	0	0	0	0	0	0	0	0	0	0	0	0	1	0	0	2	4	10	17	18	22	17	9	7	10	6	4	1	2	0	1	3	3	0	0	0	1	1	0	0	0	0	0
0	0	0	0	0	0	0	0	0	0	0	0	0	0	0	0	0	0	0	0	0	1	3	7	16	27	26	16	18	9	7	4	9	1	3	1	2	4	1	3	0	0	2	1	0	0	0	0	0	0
0	0	0	0	0	0	0	0	0	0	0	0	0	0	0	0	0	0	0	0	0	2	3	11	18	30	24	28	25	24	11	9	3	8	6	3	4	5	1	0	1	1	0	0	0	0	0	0	0	0
0	0	0	0	0	0	0	0	0	0	0	0	0	0	0	0	0	0	1	0	1	1	5	15	19	34	38	34	29	16	10	10	7	9	6	4	3	2	2	1	0	1	2	1	0	0	0	0	0	0
0	0	0	0	0	0	0	0	0	0	0	0	0	0	0	0	0	0	0	0	1	1	2	15	22	47	36	27	24	27	11	13	14	11	6	2	4	1	3	3	2	3	0	1	0	0	0	1	1	0
0	0	0	0	0	0	0	0	0	0	0	0	0	0	0	0	0	0	1	0	0	2	4	14	27	43	55	49	45	32	20	10	15	5	2	3	2	1	1	1	1	1	1	0	0	1	1	0	0	0
0	0	0	0	0	0	0	0	0	0	0	0	0	0	0	0	0	0	1	0	0	4	6	12	31	54	63	65	44	27	24	20	9	6	6	7	5	4	2	4	1	0	1	1	1	0	0	0	0	0
0	0	0	0	0	0	0	0	0	0	0	0	0	0	0	0	1	0	0	0	0	3	3	26	41	61	85	69	58	37	28	19	14	5	6	6	3	4	0	2	2	0	2	0	1	0	0	0	0	0
0	0	0	0	0	0	0	0	0	0	0	0	0	0	0	0	1	1	0	1	2	1	5	11	38	60	74	66	66	52	42	27	19	16	12	7	8	2	3	0	0	3	1	0	0	0	0	0	0	2
0	0	0	0	0	0	0	0	0	0	0	0	0	0	0	0	0	0	0	0	0	1	2	11	19	54	63	81	71	61	55	27	26	15	5	5	3	5	3	8	2	1	3	1	2	1	0	0	0	0
0	0	0	0	0	0	0	0	0	0	0	0	0	0	0	0	0	0	0	0	0	0	2	10	28	42	51	84	80	77	58	50	26	14	9	9	5	1	3	1	2	2	0	1	1	2	0	0	1	0
0	0	0	0	0	0	0	0	0	0	0	0	0	0	0	0	0	0	0	1	0	2	3	12	21	29	47	88	77	78	69	47	39	20	18	9	5	6	3	3	2	3	0	1	0	0	1	1	0	0
0	0	0	0	0	0	0	0	0	0	0	0	0	0	0	0	0	0	0	1	0	1	1	5	15	22	47	56	73	75	76	56	41	16	9	10	11	2	3	1	1	2	2	3	0	0	1	0	1	0
0	0	0	0	0	0	0	0	0	0	0	0	0	0	0	0	0	0	0	1	0	2	2	4	16	23	31	42	65	71	53	62	34	28	16	14	8	1	5	1	4	0	1	0	0	0	0	1	0	0
0	0	0	0	0	0	0	0	0	0	0	0	0	0	0	0	0	0	0	0	0	0	1	3	10	20	27	44	56	39	63	46	36	25	17	9	9	3	3	3	2	1	1	1	0	0	0	0	0	0
0	0	0	0	0	0	0	0	0	0	0	0	0	0	0	0	0	0	0	0	1	1	0	4	7	9	21	40	36	42	47	36	30	26	15	8	6	2	2	1	0	1	1	1	0	0	0	1	1	0
0	0	0	0	0	0	0	0	0	0	0	0	0	0	0	0	0	0	0	0	0	1	1	3	3	6	13	22	29	30	36	26	16	16	15	11	1	3	2	1	3	4	1	2	1	0	1	1	0	1
0	0	0	0	0	0	0	0	0	0	0	0	0	0	0	0	0	0	0	0	0	0	1	0	5	7	14	17	18	23	29	21	11	14	9	5	6	2	3	0	3	1	0	2	0	0	0	0	1	0
0	0	0	0	0	0	0	0	0	0	0	0	0	0	0	0	0	0	0	0	0	1	1	1	7	5	10	18	19	21	21	17	7	10	9	3	1	0	1	0	1	4	0	1	0	0	0	1	0	0
0	0	0	0	0	0	0	0	0	0	0	0	0	0	0	0	0	0	0	0	0	0	0	3	0	6	6	10	15	23	19	10	9	12	6	7	2	0	0	0	0	0	1	1	0	0	0	1	0	0
0	0	0	0	0	0	0	0	0	0	0	0	0	0	0	0	0	0	0	0	0	1	0	1	2	2	5	9	13	4	16	10	3	3	3	0	1	2	0	1	0	0	0	0	0	0	0	0	0	0
0	0	0	0	0	0	0	0	0	0	0	0	0	0	0	0	0	0	0	0	0	0	0	0	3	3	3	3	11	10	11	3	5	5	3	3	1	0	0	0	2	0	0	0	0	0	0	0	0	0
0	0	0	0	0	0	0	0	0	0	0	0	0	0	0	0	0	0	0	0	0	0	0	0	3	2	6	3	10	10	5	7	5	5	1	2	1	2	0	0	0	0	0	0	1	0	0	0	0	0
0	0	0	0	0	0	0	0	0	0	0	0	0	0	0	0	0	0	0	0	0	0	2	0	1	1	4	4	11	8	6	6	3	5	2	2	0	1	1	0	0	0	0	0	0	0	1	0	0	0
0	0	0	0	0	0	0	0	0	0	0	0	0	0	0	0	0	0	0	0	0	0	1	0	0	1	4	2	1	6	4	5	1	3	1	3	0	0	1	0	1	0	0	0	0	0	0	0	0	0
0	0	0	0	0	0	0	0	0	0	0	0	0	0	0	0	0	0	0	0	0	0	1	2	0	0	1	2	4	4	3	1	4	0	1	0	0	1	0	0	0	0	0	0	0	0	0	0	0	0
0	0	0	0	0	0	0	0	0	0	0	0	0	0	0	0	0	0	0	0	0	0	0	0	2	0	0	1	2	1	6	3	4	0	1	1	2	0	0	0	0	0	0	0	0	0	0	0	0	0
0	0	0	0	0	0	0	0	0	0	0	0	0	0	0	0	0	0	0	0	0	0	0	1	0	0	0	1	2	4	5	3	0	1	4	1	0	0	0	1	0	0	0	0	0	0	0	0	1	0
0	0	0	0	0	0	0	0	0	0	0	0	0	0	0	0	0	0	0	0	0	0	1	0	2	1	0	2	4	1	0	0	1	2	0	0	2	0	0	0	0	0	1	0	0	0	1	0	0	0
0	0	0	0	0	0	0	0	0	0	0	0	0	0	0	0	0	0	0	0	0	0	0	0	0	2	2	3	1	3	1	0	1	0	0	2	1	0	0	0	0	0	0	0	0	0	0	0	0	0
0	0	0	0	0	0	0	0	0	0	0	0	0	0	0	0	0	0	0	0	0	0	0	0	0	2	2	1	1	2	1	3	2	1	0	0	0	0	0	0	0	0	0	0	0	0	0	1	0	0
0	0	0	0	0	0	0	0	0	0	0	0	0	0	0	0	0	0	0	0	0	0	1	1	0	0	4	3	2	2	1	2	0	4	0	0	0	1	0	1	0	0	0	0	1	0	0	0	0	0
0	0	0	0	0	0	0	0	0	0	0	0	0	0	0	0	0	0	0	0	0	0	0	0	0	0	0	3	1	5	1	1	0	1	1	1	0	0	0	0	0	0	0	0	0	0	0	0	0	0
0	0	0	0	0	0	0	0	0	0	0	0	0	0	0	0	0	0	0	0	0	0	0	0	0	2	2	0	0	1	0	0	0	2	2	0	0	0	0	0	0	0	0	0	0	0	0	0	0	0
0	0	0	0	0	0	0	0	0	0	0	0	0	0	0	0	0	0	0	0	0	0	0	0	0	0	1	5	1	1	1	0	2	2	0	0	0	1	0	0	0	0	0	0	0	0	0	0	0	0
0	0	0	0	0	0	0	0	0	0	0	0	0	0	0	0	0	0	0	0	0	0	0	0	0	0	1	2	0	0	1	1	0	0	0	0	0	0	0	0	0	0	0	0	0	0	0	0	0	0
0	0	0	0	0	0	0	0	0	0	0	0	0	0	0	0	0	0	0	0	0	0	0	0	0	1	0	0	0	2	1	1	0	0	0	0	0	0	0	0	0	0	0	0	0	0	0	0	0	0
0	0	0	0	0	0	0	0	0	0	0	0	0	0	0	0	0	0	0	0	0	0	0	0	0	1	0	0	0	0	0	0	0	0	1	0	0	1	0	0	0	0	0	0	0	0	0	0	0	0
0	0	0	0	0	0	0	0	0	0	0	0	0	0	0	0	0	0	0	0	0	0	0	0	1	1	1	0	0	0	2	0	0	0	0	0	0	0	0	0	1	0	0	0	0	0	0	0	0	0
0	0	0	0	0	0	0	0	0	0	0	0	0	0	0	0	0	0	0	0	0	0	1	1	0	0	1	1	1	0	1	1	0	1	0	0	0	0	0	0	0	0	0	0	0	0	0	0	0	0
[truncated: 51 more columns]

## Sheet: Figure 3d
DeepLASI dwelltimes									HMM dwelltimes
State 1		Fit 1		State 2		Fit 2			State 1		Fit 1		State 2		Fit 2
x	y	x	y	x	y	x	y		x	y	x	y	x	y	x	y
0.1566	0.0499618	-0.867	-0.635795	0.1566	0.0481176	-4.61	-4.72911		0.1566	0.0842	-1.483	-1.34872	0.1566	0.0643259	-4.521	-4.21018
0.261	0.104257	-0.789911	-0.56576	0.261	0.0962352	-4.25127	-4.00145		0.261	0.1508	-1.3595	-1.18751	0.261	0.121832	-4.16861	-3.58118
0.3654	0.16365	-0.712822	-0.498724	0.3654	0.145762	-3.89253	-3.36621		0.3654	0.2125	-1.23601	-1.03737	0.3654	0.16874	-3.81622	-3.02812
0.4698	0.217436	-0.635733	-0.434557	0.4698	0.189249	-3.5338	-2.81165		0.4698	0.266	-1.11251	-0.89753	0.4698	0.208644	-3.46383	-2.54182
0.5742	0.268162	-0.558644	-0.373138	0.5742	0.222871	-3.17507	-2.32752		0.5742	0.3119	-0.989014	-0.76729	0.5742	0.24219	-3.11144	-2.11424
0.6786	0.319144	-0.481555	-0.314349	0.6786	0.260117	-2.81634	-1.90489		0.6786	0.3539	-0.865517	-0.645988	0.6786	0.275735	-2.75905	-1.73827
0.783	0.360693	-0.404466	-0.258076	0.783	0.288907	-2.4576	-1.53594		0.783	0.393	-0.742021	-0.533013	0.783	0.304027	-2.40666	-1.40769
0.8874	0.400459	-0.327377	-0.204213	0.8874	0.316489	-2.09887	-1.21384		0.8874	0.428	-0.618524	-0.427792	0.8874	0.332043	-2.05427	-1.11702
0.9918	0.435381	-0.250288	-0.152656	0.9918	0.347896	-1.74014	-0.932659		0.9918	0.4605	-0.495027	-0.329793	0.9918	0.358308	-1.70188	-0.861447
1.0962	0.473107	-0.173199	-0.103306	1.0962	0.37427	-1.3814	-0.687189		1.0962	0.4919	-0.371531	-0.23852	1.0962	0.381532	-1.34949	-0.636724
1.2006	0.506245	-0.0961096	-0.0560695	1.2006	0.399638	-1.02267	-0.472897		1.2006	0.5226	-0.248034	-0.153512	1.2006	0.4054	-0.997096	-0.43913
1.305	0.537089	-0.0190205	-0.010855	1.305	0.424804	-0.663938	-0.285822		1.305	0.5475	-0.124538	-0.0743388	1.305	0.428532	-0.644705	-0.265391
1.4094	0.56258	0.0580685	0.0324237	1.4094	0.450574	-0.305205	-0.122507		1.4094	0.5745	-0.0010411	-0.000599614	1.4094	0.450926	-0.292315	-0.112627
1.5138	0.58909	0.135158	0.0738495	1.5138	0.475539	0.0535274	0.0200639		1.5138	0.5976	0.122455	0.0680783	1.5138	0.470924	0.0600753	0.0216947
1.6182	0.613306	0.1566	0.0850535	1.6182	0.493255	0.1566	0.0575723		1.6182	0.6202	0.1566	0.0862205	1.6182	0.488434	0.1566	0.0555708
1.7226	0.639816	0.212247	0.113502	1.7226	0.512382	0.261	0.0941004		1.7226	0.6414	0.245952	0.132042	1.7226	0.506036	0.261	0.0908916
1.827	0.659699	0.261	0.137698	1.827	0.531709	0.3654	0.129213		1.827	0.6617	0.261	0.13953	1.827	0.524744	0.3654	0.124891
1.9314	0.679327	0.289336	0.151456	1.9314	0.54701	0.41226	0.144527		1.9314	0.6796	0.3654	0.18973	1.9314	0.539213	0.412466	0.139801
2.0358	0.697425	0.3654	0.187313	2.0358	0.562915	0.4698	0.162964		2.0358	0.6966	0.369449	0.191616	2.0358	0.555341	0.4698	0.15762
2.1402	0.715269	0.366425	0.187786	2.1402	0.58184	0.5742	0.195407		2.1402	0.7119	0.4698	0.237001	2.1402	0.572205	0.5742	0.189124
2.2446	0.732603	0.443514	0.22256	2.2446	0.596537	0.6786	0.226593		2.2446	0.7276	0.492945	0.247101	2.2446	0.587688	0.6786	0.21945
2.349	0.746368	0.4698	0.234074	2.349	0.61063	0.770993	0.253182		2.349	0.7412	0.5742	0.281514	2.349	0.601604	0.764856	0.243648
2.4534	0.758858	0.520603	0.255845	2.4534	0.621703	0.783	0.25657		2.4534	0.7539	0.616442	0.298778	2.4534	0.613492	0.783	0.248642
2.5578	0.771858	0.5742	0.278144	2.5578	0.637004	0.8874	0.285385		2.5578	0.768	0.6786	0.32343	2.5578	0.6275	0.8874	0.276742
2.6622	0.785623	0.597692	0.287705	2.6622	0.650091	0.9918	0.313083		2.6622	0.7788	0.739938	0.346907	2.6622	0.64031	0.9918	0.303791
2.7666	0.794545	0.674781	0.318201	2.7666	0.663781	1.0962	0.339707		2.7666	0.7884	0.783	0.362901	2.7666	0.652382	1.0962	0.329829
2.871	0.804231	0.6786	0.319678	2.871	0.673042	1.12973	0.348037		2.871	0.8004	0.863435	0.391734	2.871	0.66252	1.11725	0.334959
2.9754	0.814428	0.75187	0.347392	2.9754	0.683914	1.2006	0.3653		2.9754	0.8111	0.8874	0.400069	2.9754	0.674131	1.2006	0.354892
3.0798	0.821565	0.783	0.358822	3.0798	0.693376	1.305	0.389901		3.0798	0.8188	0.986932	0.433483	3.0798	0.685098	1.305	0.379019
3.1842	0.833036	0.828959	0.375333	3.1842	0.704852	1.4094	0.413548		3.1842	0.8284	0.9918	0.435069	3.1842	0.695512	1.4094	0.402243
3.2886	0.841193	0.8874	0.395714	3.2886	0.714717	1.48846	0.430843		3.2886	0.8383	1.0962	0.468027	3.2886	0.707492	1.46964	0.415246
3.393	0.849095	0.906048	0.402077	3.393	0.724582	1.5138	0.436279		3.393	0.8454	1.11043	0.472367	3.393	0.715694	1.5138	0.424599
3.4974	0.855978	0.983137	0.427677	3.4974	0.734649	1.6182	0.458128		3.4974	0.853	1.2006	0.499062	3.4974	0.72491	1.6182	0.446118
3.6018	0.865664	0.9918	0.430484	3.6018	0.746124	1.7226	0.479131		3.6018	0.8613	1.23392	0.508582	3.6018	0.734679	1.7226	0.466833
3.7062	0.872547	1.06023	0.45218	3.7062	0.752768	1.827	0.49932		3.7062	0.8686	1.305	0.528286	3.7062	0.741314	1.82203	0.48584
3.8106	0.878664	1.0962	0.463253	3.8106	0.76062	1.84719	0.503133		3.8106	0.876	1.35742	0.542311	3.8106	0.748502	1.827	0.486773
3.915	0.884017	1.13732	0.475634	3.915	0.767868	1.9314	0.518726		3.915	0.8819	1.4094	0.555806	3.915	0.756797	1.9314	0.505967
4.0194	0.889625	1.2006	0.494136	4.0194	0.77431	2.0358	0.53738		4.0194	0.8879	1.48092	0.573726	4.0194	0.763801	2.0358	0.524443
4.1238	0.894723	1.2144	0.498084	4.1238	0.780753	2.1402	0.555311		4.1238	0.8939	1.5138	0.58172	4.1238	0.770805	2.1402	0.542229
4.2282	0.900841	1.29149	0.519573	4.2282	0.788605	2.20592	0.566241		4.2282	0.8991	1.60441	0.602984	4.2282	0.779375	2.17442	0.547912
4.3326	0.907469	1.305	0.523243	4.3326	0.794846	2.2446	0.572547		4.3326	0.9031	1.6182	0.606122	4.3326	0.785826	2.2446	0.559349
4.437	0.913587	1.36858	0.540142	4.437	0.801087	2.349	0.589115		4.437	0.9082	1.7226	0.629101	4.437	0.791724	2.349	0.575829
4.5414	0.917665	1.4094	0.550674	4.5414	0.80753	2.4534	0.60504		4.5414	0.9122	1.72791	0.630234	4.5414	0.797438	2.4534	0.591692
4.6458	0.920979	1.44567	0.559831	4.6458	0.814778	2.5578	0.620349		4.6458	0.917	1.827	0.650739	4.6458	0.80352	2.52681	0.60249
4.7502	0.925057	1.5138	0.576528	4.7502	0.822025	2.56466	0.621333		4.7502	0.9207	1.85141	0.655613	4.7502	0.809695	2.5578	0.606963
4.8546	0.927861	1.52276	0.578676	4.8546	0.828267	2.6622	0.635064		4.8546	0.9244	1.9314	0.671115	4.8546	0.815501	2.6622	0.621662
4.959	0.93194	1.59985	0.596715	4.959	0.834306	2.7666	0.649209		4.959	0.9284	1.9749	0.679251	4.959	0.820938	2.7666	0.635811
5.0634	0.934234	1.6182	0.600894	5.0634	0.840346	2.871	0.662805		5.0634	0.9311	2.0358	0.690302	5.0634	0.826652	2.871	0.649432
5.1678	0.936783	1.67694	0.613981	5.1678	0.845983	2.92339	0.669428		5.1678	0.9344	2.0984	0.701266	5.1678	0.831721	2.8792	0.65048
5.2722	0.939077	1.7226	0.623857	5.2722	0.849003	2.9754	0.675875		5.2722	0.9373	2.1402	0.70837	5.2722	0.835591	2.9754	0.662543
5.3766	0.943156	1.75403	0.630508	5.3766	0.852829	3.0798	0.688438		5.3766	0.9406	2.2219	0.72177	5.3766	0.840107	3.0798	0.675163
5.481	0.94545	1.827	0.6455	5.481	0.857459	3.1842	0.700514		5.481	0.9432	2.2446	0.725383	5.481	0.844438	3.1842	0.687312
5.5854	0.948764	1.83112	0.646327	5.5854	0.863298	3.28212	0.711415		5.5854	0.9464	2.34539	0.740867	5.5854	0.84923	3.23159	0.692675
5.6898	0.952842	1.90821	0.661469	5.6898	0.868331	3.2886	0.712122		5.6898	0.9489	2.349	0.741404	5.6898	0.854299	3.2886	0.699006
5.7942	0.957431	1.9314	0.665897	5.7942	0.872962	3.393	0.72328		5.7942	0.9524	2.4534	0.756491	5.7942	0.858631	3.393	0.710263
5.8986	0.959725	1.98529	0.675963	5.8986	0.877995	3.4974	0.734005		5.8986	0.9544	2.46889	0.758653	5.8986	0.862409	3.4974	0.721099
6.003	0.961764	2.0358	0.685121	6.003	0.881417	3.6018	0.744315		6.003	0.9569	2.5578	0.770697	6.003	0.86674	3.58398	0.729777
6.1074	0.962784	2.06238	0.689837	6.1074	0.885041	3.64086	0.748068		6.1074	0.9586	2.59239	0.775218	6.1074	0.870058	3.6018	0.73153
6.2118	0.964313	2.13947	0.703116	6.2118	0.88786	3.7062	0.754225		6.2118	0.9601	2.6622	0.784075	6.2118	0.872546	3.7062	0.74157
6.3162	0.965588	2.1402	0.703238	6.3162	0.891484	3.8106	0.763751		6.3162	0.9613	2.71588	0.790647	6.3162	0.87697	3.8106	0.751235
6.4206	0.967372	2.21656	0.715827	6.4206	0.895712	3.915	0.772908		6.4206	0.9624	2.7666	0.796672	6.4206	0.880748	3.915	0.760539
6.525	0.968646	2.2446	0.720314	6.525	0.898933	3.99959	0.780067		6.525	0.9637	2.83938	0.805016	6.525	0.883697	3.93637	0.7624
6.6294	0.970176	2.29365	0.727993	6.6294	0.903161	4.0194	0.78171		6.6294	0.9654	2.871	0.808534	6.6294	0.887107	4.0194	0.769494
6.7338	0.972215	2.349	0.736406	6.7338	0.905375	4.1238	0.790171		6.7338	0.9662	2.96288	0.818399	6.7338	0.890609	4.1238	0.778115
6.8382	0.974764	2.37074	0.739639	6.8382	0.907187	4.2282	0.798304		6.8382	0.9677	2.9754	0.819704	6.8382	0.893743	4.2282	0.786413
6.9426	0.975529	2.44783	0.750786	6.9426	0.909402	4.3326	0.806122		6.9426	0.969	3.0798	0.830222	6.9426	0.895586	4.28876	0.791084
7.047	0.976039	2.4534	0.751573	7.047	0.911214	4.35832	0.808001		7.047	0.9704	3.08637	0.830864	7.047	0.898719	4.3326	0.794401
7.1514	0.976803	2.52492	0.761456	7.1514	0.914033	4.437	0.813636		7.1514	0.9721	3.1842	0.840127	7.1514	0.90259	4.437	0.802091
7.2558	0.977313	2.5578	0.765867	7.2558	0.916851	4.5414	0.82086		7.2558	0.9737	3.20987	0.842473	7.2558	0.904894	4.5414	0.809492
7.3602	0.978333	2.60201	0.771669	7.3602	0.920274	4.6458	0.827803		7.3602	0.9745	3.2886	0.849454	7.3602	0.908303	4.64115	0.816305
7.4646	0.979098	2.6622	0.779338	7.4646	0.922287	4.71705	0.832387		7.4646	0.9759	3.33337	0.853285	7.4646	0.909962	4.6458	0.816617
7.569	0.979862	2.6791	0.781445	7.569	0.925508	4.7502	0.834477		7.569	0.9764	3.393	0.858237	7.569	0.913741	4.7502	0.823475
7.6734	0.980627	2.75618	0.790802	7.6734	0.92873	4.8546	0.840893		7.6734	0.9775	3.45686	0.863355	7.6734	0.915768	4.8546	0.830077
7.7778	0.981392	2.7666	0.792035	7.7778	0.931347	4.959	0.84706		7.7778	0.9785	3.4974	0.866507	7.7778	0.918441	4.959	0.836432
7.8822	0.981647	2.83327	0.799758	7.8822	0.932555	5.0634	0.852988		7.8822	0.9794	3.58036	0.872734	7.8822	0.919547	4.99354	0.838482
7.9866	0.982411	2.871	0.804001	7.9866	0.933763	5.07579	0.853676		7.9866	0.9801	3.6018	0.874295	7.9866	0.921574	5.0634	0.842549
8.091	0.983176	2.91036	0.808332	8.091	0.935977	5.1678	0.858686		8.091	0.9807	3.70386	0.881469	8.091	0.924154	5.1678	0.848438
8.1954	0.984196	2.9754	0.815278	8.1954	0.937185	5.2722	0.864163		8.1954	0.9814	3.7062	0.881629	8.1954	0.925813	5.2722	0.854106
8.2998	0.984451	2.98745	0.816538	8.2998	0.938393	5.3766	0.869428		8.2998	0.9821	3.8106	0.888534	8.2998	0.927196	5.34593	0.857981
8.4042	0.98547	3.06454	0.824392	8.4042	0.940407	5.43452	0.872261		8.4042	0.9834	3.82735	0.889604	8.4042	0.928762	5.3766	0.859562
8.5086	0.98649	3.0798	0.825907	8.5086	0.942219	5.481	0.874489		8.5086	0.9842	3.915	0.895037	8.5086	0.929776	5.481	0.864815
8.613	0.987	3.14163	0.831911	8.613	0.943427	5.5854	0.879354		8.613	0.9852	3.95085	0.897182	8.613	0.931343	5.5854	0.869871
8.7174	0.987255	3.1842	0.835924	8.7174	0.944635	5.6898	0.88403		8.7174	0.9858	4.0194	0.901161	8.7174	0.932633	5.6898	0.874737
8.8218	0.98751	3.21872	0.839107	8.8218	0.946245	5.79325	0.888485		8.8218	0.9865	4.07435	0.904239	8.8218	0.934476	5.69832	0.875126
8.9262	0.988019	3.2886	0.845364	8.9262	0.947453	5.7942	0.888525		8.9262	0.9868	4.1238	0.906927	8.9262	0.935582	5.7942	0.879422
9.0306	0.988274	3.29581	0.845996	9.0306	0.949265	5.8986	0.892846		9.0306	0.9873	4.19784	0.910811	9.0306	0.937333	5.8986	0.883931
9.135	0.989039	3.3729	0.852589	9.135	0.950473	6.003	0.896999		9.135	0.9877	4.2282	0.912357	9.135	0.938623	6.003	0.888272
9.2394	0.989549	3.393	0.854262	9.2394	0.952486	6.1074	0.900991		9.2394	0.9883	4.32134	0.916933	9.2394	0.940374	6.05071	0.890202
9.3438	0.990568	3.44999	0.858901	9.3438	0.953694	6.15199	0.902649		9.3438	0.9889	4.3326	0.91747	9.3438	0.941941	6.1074	0.892451
9.4482	0.991078	3.4974	0.862647	9.4482	0.9545	6.2118	0.904829		9.4482	0.989	4.437	0.922285	9.4482	0.943415	6.2118	0.896473
9.5526	0.991588	3.52708	0.864942	9.5526	0.956312	6.3162	0.908517		9.5526	0.9897	4.44484	0.922635	9.5526	0.944798	6.3162	0.900345
9.657	0.991588	3.6018	0.87055	9.657	0.957318	6.4206	0.912063		9.657	0.9904	4.5414	0.926819	9.657	0.946364	6.4031	0.903457
9.7614	0.992098	3.60416	0.870724	9.7614	0.958325	6.51072	0.915013		9.7614	0.9908	4.56833	0.927945	9.7614	0.947562	6.4206	0.904072
9.8658	0.992608	3.68125	0.876259	9.8658	0.958929	6.525	0.915472		9.8658	0.9912	4.6458	0.931088	9.8658	0.948945	6.525	0.90766
9.9702	0.992863	3.7062	0.877999	9.9702	0.96054	6.6294	0.918748		9.9702	0.9915	4.69183	0.93289	9.9702	0.950696	6.6294	0.911113
10.0746	0.993627	3.75834	0.881557	10.0746	0.961748	6.7338	0.921897		10.0746	0.9921	4.7502	0.935108	10.0746	0.951525	6.7338	0.914437
10.179	0.993627	3.8106	0.885018	10.179	0.963157	6.8382	0.924924		10.179	0.9924	4.81533	0.937496	10.179	0.953092	6.75549	0.915112
10.2834	0.994392	3.83543	0.886628	10.2834	0.963761	6.86945	0.925808		10.2834	0.9926	4.8546	0.938894	10.2834	0.953921	6.8382	0.917637
10.3878	0.994647	3.91252	0.891482	10.3878	0.964969	6.9426	0.927834		10.3878	0.9931	4.93882	0.941787	10.3878	0.955212	6.9426	0.920718
10.4922	0.995157	3.915	0.891634	10.4922	0.966177	7.047	0.930631		10.4922	0.9936	4.959	0.942459	10.4922	0.956133	7.047	0.923683
10.5966	0.995157	3.98961	0.896128	10.5966	0.967787	7.1514	0.93332		10.5966	0.9937	5.06232	0.945782	10.5966	0.957331	7.10788	0.92536
10.701	0.995412	4.0194	0.897869	10.701	0.968391	7.22818	0.935231		10.701	0.994	5.0634	0.945816	10.701	0.958621	7.1514	0.926537
10.8054	0.995412	4.0667	0.900575	10.8054	0.968593	7.2558	0.935905		10.8054	0.9942	5.1678	0.948977	10.8054	0.959635	7.2558	0.929284
10.9098	0.995412	4.1238	0.903746	10.9098	0.969398	7.3602	0.938389		10.9098	0.9942	5.18582	0.949503	10.9098	0.960188	7.3602	0.931929
11.0142	0.996686	4.14379	0.904832	11.0142	0.970203	7.4646	0.940777		11.0142	0.9948	5.2722	0.951954	11.0142	0.96157	7.46027	0.934371
11.1186	0.996686	4.22088	0.908906	11.1186	0.970807	7.569	0.943072		11.1186	0.9949	5.30931	0.952969	11.1186	0.962215	7.4646	0.934475
11.223	0.996686	4.2282	0.909284	11.223	0.971814	7.58692	0.943457		11.223	0.995	5.3766	0.954757	11.223	0.963045	7.569	0.936925
11.3274	0.996941	4.29797	0.912806	11.3274	0.972217	7.6734	0.945279		11.3274	0.9951	5.43281	0.956197	11.3274	0.963966	7.6734	0.939284
11.4318	0.996941	4.3326	0.914504	11.4318	0.972418	7.7778	0.9474		11.4318	0.9954	5.481	0.957396	11.4318	0.964704	7.7778	0.941555
11.5362	0.996941	4.37505	0.916539	11.5362	0.973022	7.8822	0.949439		11.5362	0.9955	5.5563	0.959204	11.5362	0.965072	7.81266	0.942294
11.6406	0.996941	4.437	0.919423	11.6406	0.973626	7.94565	0.950639		11.6406	0.9955	5.5854	0.959882	11.6406	0.966086	7.8822	0.943741
11.745	0.997451	4.45214	0.920113	11.745	0.974431	7.9866	0.951398		11.745	0.9957	5.6798	0.962004	11.745	0.966915	7.9866	0.945845
11.8494	0.997451	4.52923	0.923533	11.8494	0.974834	8.091	0.953282		11.8494	0.9958	5.6898	0.962222	11.8494	0.967376	8.091	0.94787
11.9538	0.997706	4.5414	0.924059	11.9538	0.975639	8.1954	0.955093		11.9538	0.9959	5.7942	0.964426	11.9538	0.967929	8.16505	0.949261
12.0582	0.997961	4.60632	0.926807	12.0582	0.976445	8.2998	0.956834		12.0582	0.9963	5.8033	0.964612	12.0582	0.968574	8.1954	0.94982
12.1626	0.997961	4.6458	0.928429	12.1626	0.976847	8.30438	0.956908		12.1626	0.9964	5.8986	0.966501	12.1626	0.969035	8.2998	0.951696
12.267	0.997961	4.68341	0.929941	12.267	0.977451	8.4042	0.958507		12.267	0.9966	5.92679	0.967041	12.267	0.969588	8.4042	0.953503
12.3714	0.997961	4.7502	0.932547	12.3714	0.978055	8.5086	0.960115		12.3714	0.9966	6.003	0.968456	12.3714	0.970141	8.5086	0.955242
12.4758	0.998216	4.7605	0.93294	12.4758	0.978659	8.613	0.961661		12.4758	0.9966	6.05029	0.969303	12.4758	0.970786	8.51745	0.955386
12.5802	0.998216	4.83759	0.935811	12.5802	0.97886	8.66312	0.962381		12.5802	0.9966	6.1074	0.970296	12.5802	0.97097	8.613	0.956916
12.6846	0.998216	4.8546	0.936428	12.6846	0.979062	8.7174	0.963147		12.6846	0.9967	6.17379	0.97141	12.6846	0.971616	8.7174	0.958527
12.789	0.998471	4.91468	0.938559	12.789	0.980068	8.8218	0.964575		12.789	0.9968	6.2118	0.972029	12.789	0.972168	8.8218	0.960078
12.8934	0.998471	4.959	0.940086	12.8934	0.980068	8.9262	0.965948		12.8934	0.9969	6.29728	0.973372	12.8934	0.972998	8.86984	0.960772
12.9978	0.998471	4.99177	0.94119	12.9978	0.98027	9.02185	0.967159		12.9978	0.9969	6.3162	0.973661	12.9978	0.973367	8.9262	0.961571
13.1022	0.998471	5.0634	0.943533	13.1022	0.981075	9.0306	0.967268		13.1022	0.997	6.4206	0.975197	13.1022	0.974196	9.0306	0.963008
13.2066	0.998725	5.06886	0.943708	13.2066	0.981276	9.135	0.968537		13.2066	0.9971	6.42078	0.9752	13.2066	0.974657	9.135	0.964392
13.311	0.999235	5.14595	0.946118	13.311	0.981679	9.2394	0.969756		13.311	0.9972	6.525	0.976644	13.311	0.97521	9.22223	0.965508
13.4154	0.999235	5.1678	0.946782	13.4154	0.98188	9.3438	0.970929		13.4154	0.9972	6.54428	0.976902	13.4154	0.975486	9.2394	0.965724
13.5198	0.999235	5.22303	0.948425	13.5198	0.982283	9.38058	0.971331		13.5198	0.9973	6.6294	0.978007	13.5198	0.97567	9.3438	0.967006
13.6242	0.999235	5.2722	0.949844	13.6242	0.982887	9.4482	0.972055		13.6242	0.9973	6.66777	0.978488	13.6242	0.976316	9.4482	0.968239
13.7286	0.999235	5.30012	0.950633	13.7286	0.983491	9.5526	0.973138		13.7286	0.9974	6.7338	0.97929	13.7286	0.976684	9.5526	0.969427
13.833	0.999235	5.3766	0.95273	13.833	0.983491	9.657	0.97418		13.833	0.9974	6.79127	0.979964	13.833	0.976961	9.57462	0.969672
13.9374	0.999235	5.37721	0.952746	13.9374	0.983692	9.73932	0.974972		13.9374	0.9974	6.8382	0.980498	13.9374	0.977237	9.657	0.970571
14.0418	0.999235	5.4543	0.95477	14.0418	0.984699	9.7614	0.97518		14.0418	0.9975	6.91477	0.981339	14.0418	0.977698	9.7614	0.971671
14.1462	0.999235	5.481	0.95545	14.1462	0.9849	9.8658	0.976142		14.1462	0.9977	6.9426	0.981636	14.1462	0.978067	9.8658	0.972731
14.2506	0.999235	5.53139	0.956706	14.2506	0.985102	9.9702	0.977067		14.2506	0.9979	7.03826	0.98262	14.2506	0.978527	9.92701	0.973333
14.355	0.999235	5.5854	0.958013	14.355	0.985303	10.0746	0.977956		14.355	0.9979	7.047	0.982707	14.355	0.978804	9.9702	0.973751
14.4594	0.999235	5.60848	0.95856	14.4594	0.985706	10.098	0.978151		14.4594	0.9979	7.1514	0.983716	14.4594	0.97908	10.0746	0.974732
14.5638	0.999235	5.68557	0.960334	14.5638	0.985706	10.179	0.97881		14.5638	0.9979	7.16176	0.983813	14.5638	0.97908	10.179	0.975677
14.6682	0.99949	5.6898	0.960429	14.6682	0.985907	10.2834	0.979632		14.6682	0.9982	7.2558	0.984666	14.6682	0.979357	10.2794	0.976553
14.7726	0.99949	5.76266	0.962032	14.7726	0.98631	10.3878	0.980421		14.7726	0.9982	7.28526	0.984924	14.7726	0.979818	10.2834	0.976587
14.877	0.99949	5.7942	0.962706	14.877	0.986511	10.4568	0.980926		14.877	0.9983	7.3602	0.985561	14.877	0.980186	10.3878	0.977463
14.9814	0.99949	5.83975	0.963658	14.9814	0.986511	10.4922	0.98118		14.9814	0.9983	7.40875	0.985959	14.9814	0.980555	10.4922	0.978305
15.0858	0.99949	5.8986	0.964852	15.0858	0.987316	10.5966	0.981909		15.0858	0.9985	7.4646	0.986403	15.0858	0.980923	10.5966	0.979117
15.1902	0.99949	5.91684	0.965214	15.1902	0.987518	10.701	0.982611		15.1902	0.9985	7.53225	0.986923	15.1902	0.981476	10.6318	0.979383
15.2946	0.99949	5.99392	0.966703	15.2946	0.987719	10.8054	0.983285		15.2946	0.9985	7.569	0.987196	15.2946	0.981845	10.701	0.979898
15.399	0.99949	6.003	0.966874	15.399	0.987719	10.8155	0.983349		15.399	0.9985	7.65575	0.98782	15.399	0.981845	10.8054	0.98065
15.5034	0.999745	6.07101	0.968129	15.5034	0.98792	10.9098	0.983933		15.5034	0.9986	7.6734	0.987943	15.5034	0.982121	10.9098	0.981373
15.6078	0.999745	6.1074	0.96878	15.6078	0.988122	11.0142	0.984555		15.6078	0.9987	7.7778	0.988647	15.6078	0.982306	10.9842	0.981872
15.7122	0.999745	6.1481	0.969493	15.7122	0.988323	11.1186	0.985154		15.7122	0.9987	7.77924	0.988656	15.7122	0.982398	11.0142	0.98207
15.8166	0.999745	6.2118	0.970576	15.8166	0.988726	11.1742	0.985463		15.8166	0.9988	7.8822	0.989309	15.8166	0.982951	11.1186	0.982741
15.921	0.999745	6.22519	0.970799	15.921	0.989128	11.223	0.985729		15.921	0.9988	7.90274	0.989435	15.921	0.983135	11.223	0.983386
16.0254	0.999745	6.30228	0.972049	16.0254	0.98933	11.3274	0.986282		16.0254	0.9988	7.9866	0.989933	16.0254	0.983412	11.3274	0.984007
16.1298	0.999745	6.3162	0.972269	16.1298	0.989531	11.4318	0.986814		16.1298	0.9989	8.02624	0.99016	16.1298	0.983596	11.3366	0.984061
16.2342	1	6.37937	0.973246	16.2342	0.989531	11.533	0.98731		16.2342	0.9989	8.091	0.99052	16.2342	0.983688	11.4318	0.984605
16.3386	1	6.4206	0.973865	16.3386	0.989934	11.5362	0.987325		16.3386	0.999	8.14973	0.990835	16.3386	0.984425	11.5362	0.985181
16.443	1	6.45646	0.974392	16.443	0.989934	11.6406	0.987817		16.443	0.999	8.1954	0.991073	16.443	0.984425	11.6406	0.985735
16.5474	1	6.525	0.975369	16.5474	0.990135	11.745	0.988289		16.5474	0.9991	8.27323	0.991464	16.5474	0.984702	11.689	0.985985
16.6518	1	6.53355	0.975488	16.6518	0.990739	11.8494	0.988743		16.6518	0.9991	8.2998	0.991594	16.6518	0.984978	11.745	0.986269
16.7562	1	6.61064	0.976537	16.7562	0.990739	11.8917	0.988922		16.7562	0.9991	8.39673	0.99205	16.7562	0.985163	11.8494	0.986782
16.8606	1	6.6294	0.976786	16.8606	0.99094	11.9538	0.989179		16.8606	0.9991	8.4042	0.992084	16.8606	0.985531	11.9538	0.987277
16.965	1	6.68773	0.977542	16.965	0.99094	12.0582	0.989598		16.965	0.9991	8.5086	0.992546	16.965	0.985716	12.0413	0.987677
17.0694	1	6.7338	0.978122	17.0694	0.99094	12.1626	0.990002		17.0694	0.9991	8.52022	0.992596	17.0694	0.985808	12.0582	0.987753
17.1738	1	6.76482	0.978503	17.1738	0.991746	12.2504	0.990329		17.1738	0.9991	8.613	0.992981	17.1738	0.986084	12.1626	0.988211
17.2782	1	6.8382	0.97938	17.2782	0.991947	12.267	0.990389		17.2782	0.9991	8.64372	0.993104	17.2782	0.986637	12.267	0.988652
17.3826	1	6.8419	0.979424	17.3826	0.991947	12.3714	0.990762		17.3826	0.9991	8.7174	0.99339	17.3826	0.986729	12.3714	0.989076
17.487	1	6.91899	0.980305	17.487	0.992148	12.4758	0.99112		17.487	0.9991	8.76722	0.993577	17.487	0.986914	12.3937	0.989165
17.5914	1	6.9426	0.980567	17.5914	0.992551	12.5802	0.991464		17.5914	0.9991	8.8218	0.993776	17.5914	0.987467	12.4758	0.989485
17.6958	1	6.99608	0.981148	17.6958	0.992551	12.6092	0.991557		17.6958	0.9992	8.89071	0.994018	17.6958	0.987467	12.5802	0.989878
17.8002	1	7.047	0.981685	17.8002	0.992551	12.6846	0.991795		17.8002	0.9992	8.9262	0.994139	17.8002	0.987743	12.6846	0.990256
17.9046	1	7.07317	0.981955	17.9046	0.992752	12.789	0.992113		17.9046	0.9993	9.01421	0.994429	17.9046	0.988112	12.7461	0.990473
18.009	1	7.15026	0.982728	18.009	0.992953	12.8934	0.992418		18.009	0.9993	9.0306	0.994481	18.009	0.988388	12.789	0.990621
18.1134	1	7.1514	0.982739	18.1134	0.992953	12.9679	0.992629		18.1134	0.9993	9.135	0.994803	18.1134	0.98848	12.8934	0.990972
18.2178	1	7.22735	0.983467	18.2178	0.993356	12.9978	0.992712		18.2178	0.9993	9.13771	0.994811	18.2178	0.988849	12.9978	0.991309
18.3222	1	7.2558	0.983732	18.3222	0.993759	13.1022	0.992995		18.3222	0.9993	9.2394	0.995106	18.3222	0.989033	13.0985	0.991623
18.4266	1	7.30444	0.984175	18.4266	0.993759	13.2066	0.993266		18.4266	0.9993	9.2612	0.995167	18.4266	0.989033	13.1022	0.991634
18.531	1	7.3602	0.984668	18.531	0.993759	13.311	0.993527		18.531	0.9993	9.3438	0.995392	18.531	0.989218	13.2066	0.991947
18.6354	1	7.38153	0.984853	18.6354	0.993759	13.3266	0.993566		18.6354	0.9993	9.3847	0.995499	18.6354	0.98931	13.311	0.992248
18.7398	1	7.45862	0.985501	18.7398	0.994363	13.4154	0.993778		18.7398	0.9993	9.4482	0.995661	18.7398	0.989678	13.4154	0.992538
18.8442	1	7.4646	0.98555	18.8442	0.994564	13.5198	0.994019		18.8442	0.9993	9.5082	0.995808	18.8442	0.989955	13.4509	0.992634
18.9486	1	7.53571	0.986122	18.9486	0.994765	13.6242	0.994251		18.9486	0.9993	9.5526	0.995914	18.9486	0.990323	13.5198	0.992817
19.053	1	7.569	0.986382	19.053	0.995168	13.6854	0.994383		19.053	0.9993	9.63169	0.996096	19.053	0.9906	13.6242	0.993086
19.1574	1	7.61279	0.986716	19.1574	0.995369	13.7286	0.994474		19.1574	0.9993	9.657	0.996152	19.1574	0.990692	13.7286	0.993344
19.2618	1	7.6734	0.987165	19.2618	0.995369	13.833	0.994688		19.2618	0.9993	9.75519	0.996364	19.2618	0.990969	13.8033	0.993524
19.3662	1	7.68988	0.987285	19.3662	0.995369	13.9374	0.994894		19.3662	0.9993	9.7614	0.996377	19.3662	0.990969	13.833	0.993593
19.4706	1	7.76697	0.987829	19.4706	0.995369	14.0418	0.995092		19.4706	0.9993	9.8658	0.996588	19.4706	0.991153	13.9374	0.993833
19.575	1	7.7778	0.987904	19.575	0.995571	14.0441	0.995096		19.575	0.9993	9.87868	0.996613	19.575	0.991245	14.0418	0.994064
19.6794	1	7.84406	0.98835	19.6794	0.995571	14.1462	0.995282		19.6794	0.9993	9.9702	0.996787	19.6794	0.991429	14.1462	0.994286
19.7838	1	7.8822	0.9886	19.7838	0.995571	14.2506	0.995465		19.7838	0.9993	10.0022	0.996846	19.7838	0.991522	14.1557	0.994305
19.8882	1	7.92115	0.988849	19.8882	0.995571	14.355	0.995641		19.8882	0.9993	10.0746	0.996975	19.8882	0.991614	14.2506	0.994499
19.9926	1	7.9866	0.989256	19.9926	0.995571	14.4028	0.995719		19.9926	0.9993	10.1257	0.997062	19.9926	0.991614	14.355	0.994705
20.097	1	7.99824	0.989326	20.097	0.995973	14.4594	0.99581		20.097	0.9993	10.179	0.997151	20.097	0.991982	14.4594	0.994903
20.2014	1	8.07533	0.989783	20.2014	0.995973	14.5638	0.995972		20.2014	0.9993	10.2492	0.997264	20.2014	0.992074	14.5081	0.994993
20.3058	1	8.091	0.989874	20.3058	0.996175	14.6682	0.996128		20.3058	0.9993	10.2834	0.997317	20.3058	0.992259	14.5638	0.995094
20.4102	1	8.15242	0.990221	20.4102	0.996175	14.7616	0.996263		20.4102	0.9994	10.3727	0.997452	20.4102	0.992443	14.6682	0.995277
20.5146	1	8.1954	0.990457	20.5146	0.996376	14.7726	0.996278		20.5146	0.9995	10.3878	0.997474	20.5146	0.992627	14.7726	0.995454
20.619	1	8.22951	0.990639	20.619	0.996577	14.877	0.996423		20.619	0.9995	10.4922	0.997621	20.619	0.99272	14.8605	0.995597
		8.2998	0.991006	20.7234	0.996577	14.9814	0.996561		20.7234	0.9995	10.4962	0.997627	20.7234	0.99272	14.877	0.995624
		8.3066	0.99104	20.8278	0.996779	15.0858	0.996695		20.8278	0.9996	10.5966	0.99776	20.8278	0.992904	14.9814	0.995787
		8.38368	0.991424	20.9322	0.99698	15.1203	0.996737		20.9322	0.9996	10.6197	0.997789	20.9322	0.993088	15.0858	0.995945
		8.4042	0.991523	21.0366	0.99698	15.1902	0.996823		21.0366	0.9996	10.701	0.997891	21.0366	0.99318	15.1902	0.996097
		8.46077	0.991791	21.141	0.99698	15.2946	0.996946		21.141	0.9996	10.7432	0.997941	21.141	0.99318	15.2129	0.996129
		8.5086	0.992011	21.2454	0.997181	15.399	0.997064		21.2454	0.9996	10.8054	0.998014	21.2454	0.993273	15.2946	0.996243
		8.53786	0.992142	21.3498	0.997181	15.479	0.997152		21.3498	0.9996	10.8667	0.998082	21.3498	0.993273	15.399	0.996383
		8.613	0.992471	21.4542	0.997383	15.5034	0.997178		21.4542	0.9996	10.9098	0.99813	21.4542	0.993365	15.5034	0.996518
		8.61495	0.992479	21.5586	0.997383	15.6078	0.997287		21.5586	0.9996	10.9902	0.998214	21.5586	0.993365	15.5653	0.996596
		8.69204	0.992801	21.663	0.997383	15.7122	0.997393		21.663	0.9996	11.0142	0.998239	21.663	0.993365	15.6078	0.996649
		8.7174	0.992904	21.7674	0.997383	15.8166	0.997494		21.7674	0.9996	11.1137	0.998337	21.7674	0.993457	15.7122	0.996774
		8.76913	0.993109	21.8718	0.997383	15.8378	0.997514		21.8718	0.9996	11.1186	0.998341	21.8718	0.993549	15.8166	0.996895
		8.8218	0.993312	21.9762	0.997383	15.921	0.997591		21.9762	0.9996	11.223	0.998438	21.9762	0.993549	15.9176	0.997007
		8.84622	0.993404	22.0806	0.997584	16.0254	0.997684		22.0806	0.9996	11.2371	0.998451	22.0806	0.993641	15.921	0.997011
		8.92331	0.993687	22.185	0.997584	16.1298	0.997774		22.185	0.9996	11.3274	0.998529	22.185	0.993733	16.0254	0.997123
		8.9262	0.993697	22.2894	0.997584	16.1965	0.997829		22.2894	0.9996	11.3606	0.998557	22.2894	0.993918	16.1298	0.99723
		9.0004	0.993957	22.3938	0.997785	16.2342	0.99786		22.3938	0.9996	11.4318	0.998615	22.3938	0.99401	16.2342	0.997334
		9.0306	0.99406	22.4982	0.997785	16.3386	0.997943		22.4982	0.9996	11.4841	0.998656	22.4982	0.99401	16.27	0.997368
		9.07749	0.994216	22.6026	0.997785	16.443	0.998023		22.6026	0.9996	11.5362	0.998696	22.6026	0.99401	16.3386	0.997433
		9.135	0.994401	22.707	0.997785	16.5474	0.998099		22.707	0.9996	11.6076	0.998748	22.707	0.994102	16.443	0.997529
		9.15458	0.994463	22.8114	0.997785	16.5552	0.998105		22.8114	0.9996	11.6406	0.998772	22.8114	0.994194	16.5474	0.997622
		9.23166	0.9947	22.9158	0.997785	16.6518	0.998173		22.9158	0.9997	11.7311	0.998834	22.9158	0.994194	16.6224	0.997686
		9.2394	0.994724	23.0202	0.997785	16.7562	0.998244		23.0202	0.9997	11.745	0.998844	23.0202	0.994194	16.6518	0.997711
		9.30875	0.994927	23.1246	0.997785	16.8606	0.998312		23.1246	0.9997	11.8494	0.998911	23.1246	0.994286	16.7562	0.997796
		9.3438	0.995027	23.229	0.997785	16.914	0.998346		23.229	0.9997	11.8546	0.998914	23.229	0.994286	16.8606	0.997879
		9.38584	0.995144	23.3334	0.997785	16.965	0.998377		23.3334	0.9997	11.9538	0.998975	23.3334	0.994286	16.965	0.997958
		9.4482	0.995313	23.4378	0.997785	17.0694	0.99844		23.4378	0.9997	11.9781	0.998989	23.4378	0.994286	16.9748	0.997965
		9.46293	0.995352	23.5422	0.997785	17.1738	0.998501		23.5422	0.9997	12.0582	0.999034	23.5422	0.994286	17.0694	0.998035
		9.54002	0.995551	23.6466	0.997785	17.2727	0.998556		23.6466	0.9997	12.1016	0.999058	23.6466	0.994378	17.1738	0.998108
		9.5526	0.995583	23.751	0.997987	17.2782	0.998559		23.751	0.9997	12.1626	0.999091	23.751	0.994563	17.2782	0.998179
		9.61711	0.995742	23.8554	0.997987	17.3826	0.998615		23.8554	0.9997	12.2251	0.999123	23.8554	0.994563	17.3272	0.998211
		9.657	0.995837	23.9598	0.997987	17.487	0.998668		23.9598	0.9997	12.267	0.999144	23.9598	0.994563	17.3826	0.998247
		9.6942	0.995924	24.0642	0.998188	17.5914	0.99872		24.0642	0.9997	12.3486	0.999183	24.0642	0.994655	17.487	0.998312
		9.7614	0.996077	24.1686	0.998188	17.6314	0.998739		24.1686	0.9997	12.3714	0.999194	24.1686	0.994655	17.5914	0.998376
		9.77129	0.996099	24.273	0.998188	17.6958	0.99877		24.273	0.9997	12.4721	0.999239	24.273	0.994747	17.6796	0.998427
		9.84838	0.996266	24.3774	0.998188	17.8002	0.998817		24.3774	0.9997	12.4758	0.999241	24.3774	0.994839	17.6958	0.998436
		9.8658	0.996302	24.4818	0.998188	17.9046	0.998863		24.4818	0.9997	12.5802	0.999285	24.4818	0.994931	17.8002	0.998495
		9.92547	0.996425	24.5862	0.998389	17.9902	0.998899		24.5862	0.9997	12.5956	0.999291	24.5862	0.995116	17.9046	0.998551
		9.9702	0.996515	24.6906	0.998389	18.009	0.998907		24.6906	0.9997	12.6846	0.999327	24.6906	0.995208	18.009	0.998605
		10.0026	0.996579	24.795	0.998389	18.1134	0.99895		24.795	0.9997	12.7191	0.99934	24.795	0.9953	18.032	0.998617
		10.0746	0.996716	24.8994	0.998389	18.2178	0.99899		24.8994	0.9997	12.789	0.999366	24.8994	0.995392	18.1134	0.998657
		10.0796	0.996725	25.0038	0.998389	18.3222	0.999029		25.0038	0.9997	12.8426	0.999385	25.0038	0.995392	18.2178	0.998708
		10.1567	0.996865	25.1082	0.998389	18.3489	0.999039		25.1082	0.9997	12.8934	0.999403	25.1082	0.995392	18.3222	0.998756
		10.179	0.996905	25.2126	0.998389	18.4266	0.999067		25.2126	0.9997	12.9661	0.999428	25.2126	0.995576	18.3844	0.998784
		10.2338	0.996999	25.317	0.998389	18.531	0.999103		25.317	0.9997	12.9978	0.999438	25.317	0.995576	18.4266	0.998803
		10.2834	0.997083	25.4214	0.998389	18.6354	0.999138		25.4214	0.9997	13.0896	0.999467	25.4214	0.995576	18.531	0.998847
		10.3109	0.997128	25.5258	0.998389	18.7076	0.999161		25.5258	0.9997	13.1022	0.999471	25.5258	0.995669	18.6354	0.99889
		10.3878	0.997251	25.6302	0.998389	18.7398	0.999171		25.6302	0.9997	13.2066	0.999502	25.6302	0.995669	18.7368	0.998931
		10.388	0.997251	25.7346	0.998389	18.8442	0.999204		25.7346	0.9997	13.2131	0.999503	25.7346	0.995761	18.7398	0.998932
		10.4651	0.997369	25.839	0.998389	18.9486	0.999234		25.839	0.9997	13.311	0.999531	25.839	0.995945	18.8442	0.998972
		10.4922	0.997409	25.9434	0.998389	19.053	0.999264		25.9434	0.9997	13.3366	0.999537	25.9434	0.995945	18.9486	0.99901
		10.5422	0.997481	26.0478	0.998389	19.0664	0.999268		26.0478	0.9998	13.4154	0.999558	26.0478	0.996037	19.053	0.999047
		10.5966	0.997558	26.1522	0.998389	19.1574	0.999293		26.1522	0.9998	13.4601	0.999569	26.1522	0.996037	19.0892	0.99906
		10.6193	0.997589	26.2566	0.998389	19.2618	0.99932		26.2566	0.9998	13.5198	0.999584	26.2566	0.996037	19.1574	0.999083
		10.6964	0.997692	26.361	0.998389	19.3662	0.999346		26.361	0.9998	13.5836	0.999599	26.361	0.996037	19.2618	0.999117
		10.701	0.997698	26.4654	0.998389	19.4251	0.999361		26.4654	0.9998	13.6242	0.999608	26.4654	0.996037	19.3662	0.99915
		10.7734	0.997791	26.5698	0.998389	19.4706	0.999372		26.5698	0.9998	13.7071	0.999626	26.5698	0.996037	19.4415	0.999173
		10.8054	0.997831	26.6742	0.998389	19.575	0.999396		26.6742	0.9998	13.7286	0.999631	26.6742	0.996037	19.4706	0.999182
		10.8505	0.997886	26.7786	0.998389	19.6794	0.999419		26.7786	0.9998	13.8306	0.999652	26.7786	0.996037	19.575	0.999213
		10.9098	0.997956	26.883	0.998591	19.7838	0.999442		26.883	0.9998	13.833	0.999652	26.883	0.996129	19.6794	0.999242
		10.9276	0.997976	26.9874	0.998591	19.7838	0.999442		26.9874	0.9998	13.9374	0.999673	26.9874	0.996129	19.7838	0.99927
		11.0047	0.998063	27.0918	0.998591	19.8882	0.999464		27.0918	0.9998	13.9541	0.999676	27.0918	0.996129	19.7939	0.999273
		11.0142	0.998073	27.1962	0.998591	19.9926	0.999484		27.1962	0.9998	14.0418	0.999692	27.1962	0.996129	19.8882	0.999298
		11.0818	0.998146	27.3006	0.998591	20.097	0.999504		27.3006	0.9998	14.0776	0.999698	27.3006	0.996129	19.9926	0.999324
		11.1186	0.998184	27.405	0.998591	20.1426	0.999513		27.405	0.9999	14.1462	0.99971	27.405	0.996129	20.097	0.999349
		11.1589	0.998225	27.5094	0.998591	20.2014	0.999524		27.5094	0.9999	14.2011	0.999719	27.5094	0.996129	20.1463	0.999361
		11.223	0.998289	27.6138	0.998591	20.3058	0.999542		27.6138	0.9999	14.2506	0.999727	27.6138	0.996129	20.2014	0.999374
		11.236	0.998301	27.7182	0.998591	20.4102	0.99956		27.7182	0.9999	14.3246	0.999738	27.7182	0.996222	20.3058	0.999397
		11.3131	0.998374	27.8226	0.998591	20.5013	0.999575		27.8226	0.9999	14.355	0.999743	27.8226	0.996222	20.4102	0.99942
		11.3274	0.998387	27.927	0.998591	20.5146	0.999577		27.927	0.9999	14.4481	0.999756	27.927	0.996222	20.4987	0.999438
		11.3902	0.998443	28.0314	0.998591	20.619	0.999593		28.0314	1	14.4594	0.999758	28.0314	0.996222	20.5146	0.999441
		11.4318	0.99848	28.1358	0.998591	20.7234	0.999609		28.1358	1	14.5638	0.999772	28.1358	0.996222	20.619	0.999462
		11.4672	0.99851	28.2402	0.998591	20.8278	0.999624		28.2402	1	14.5716	0.999773	28.2402	0.996222	20.7234	0.999482
		11.5362	0.998567	28.3446	0.998591	20.86	0.999629		28.3446	1	14.6682	0.999785	28.3446	0.996222	20.8278	0.999502
		11.5443	0.998574	28.449	0.998591	20.9322	0.999639		28.449	1	14.6951	0.999788	28.449	0.996222	20.8511	0.999506
		11.6214	0.998635	28.5534	0.998792	21.0366	0.999653		28.5534	1	14.7726	0.999798	28.5534	0.996406	20.9322	0.99952
		11.6406	0.99865	28.6578	0.998792	21.141	0.999666		28.6578	1	14.8185	0.999803	28.6578	0.996498	21.0366	0.999538
		11.6985	0.998693	28.7622	0.998792	21.2188	0.999676		28.7622	1	14.877	0.999809	28.7622	0.996498	21.141	0.999556
		11.745	0.998727	28.8666	0.998792	21.2454	0.999679		28.8666	1	14.942	0.999816	28.8666	0.996498	21.2035	0.999566
		11.7756	0.998749	28.971	0.998792	21.3498	0.999692		28.971	1	14.9814	0.999821	28.971	0.996498	21.2454	0.999572
		11.8494	0.998801	29.0754	0.998792	21.4542	0.999704		29.0754	1	15.0655	0.999829	29.0754	0.996498	21.3498	0.999588
		11.8527	0.998803	29.1798	0.998792	21.5586	0.999715		29.1798	1	15.0858	0.999831	29.1798	0.996498	21.4542	0.999604
		11.9298	0.998854	29.2842	0.998792	21.5775	0.999717		29.2842	1	15.189	0.999841	29.2842	0.99659	21.5559	0.999618
		11.9538	0.99887	29.3886	0.998792	21.663	0.999726		29.3886	1	15.1902	0.999841	29.3886	0.99659	21.5586	0.999618
		12.0069	0.998903	29.493	0.998993	21.7674	0.999737		29.493	1	15.2946	0.99985	29.493	0.99659	21.663	0.999633
		12.0582	0.998935	29.5974	0.998993	21.8718	0.999747		29.5974	1	15.3125	0.999852	29.5974	0.99659	21.7674	0.999646
		12.084	0.99895	29.7018	0.998993	21.9362	0.999753		29.7018	1	15.399	0.999859	29.7018	0.99659	21.8718	0.99966
		12.161	0.998995	29.8062	0.998993	21.9762	0.999757		29.8062	1	15.436	0.999862	29.8062	0.996682	21.9083	0.999664
		12.1626	0.998996	29.9106	0.998993	22.0806	0.999766		29.9106	1	15.5034	0.999867	29.9106	0.996682	21.9762	0.999672
		12.2381	0.999038	30.015	0.998993	22.185	0.999775		30.015	1	15.5595	0.999871	30.015	0.996682	22.0806	0.999685
		12.267	0.999054	30.1194	0.998993	22.2894	0.999784		30.1194	1	15.6078	0.999875	30.1194	0.996682	22.185	0.999696
		12.3152	0.999079	30.2238	0.998993	22.295	0.999784		30.2238	1	15.683	0.99988	30.2238	0.996682	22.2607	0.999705
		12.3714	0.999108	30.3282	0.998993	22.3938	0.999792		30.3282	1	15.7122	0.999882	30.3282	0.996682	22.2894	0.999708
		12.3923	0.999119	30.4326	0.998993	22.4982	0.9998		30.4326	1	15.8065	0.999888	30.4326	0.996682	22.3938	0.999719
		12.4694	0.999156	30.537	0.998993	22.6026	0.999808		30.537	1	15.8166	0.999889	30.537	0.996682	22.4982	0.999729
		12.4758	0.99916	30.6414	0.998993	22.6537	0.999812		30.6414	1	15.921	0.999896	30.6414	0.996774	22.6026	0.999739
		12.5465	0.999193	30.7458	0.998993	22.707	0.999816		30.7458	1	15.93	0.999896	30.7458	0.996774	22.6131	0.99974
		12.5802	0.999208	30.8502	0.998993	22.8114	0.999823		30.8502	1	16.0254	0.999902	30.8502	0.996774	22.707	0.999749
		12.6236	0.999227	30.9546	0.998993	22.9158	0.99983		30.9546	1	16.0535	0.999903	30.9546	0.996867	22.8114	0.999758
		12.6846	0.999253	31.059	0.998993	23.0124	0.999836		31.059	1	16.1298	0.999907	31.059	0.996867	22.9158	0.999767
		12.7007	0.99926	31.1634	0.998993	23.0202	0.999836		31.1634	1	16.177	0.99991	31.1634	0.996867	22.9655	0.999772
		12.7778	0.999292	31.2678	0.998993	23.1246	0.999842		31.2678	1	16.2342	0.999913	31.2678	0.996867	23.0202	0.999776
		12.789	0.999296	31.3722	0.998993	23.229	0.999849		31.3722	1	16.3005	0.999916	31.3722	0.996867	23.1246	0.999785
		12.8548	0.999322	31.4766	0.998993	23.3334	0.999854		31.4766	1	16.3386	0.999918	31.4766	0.996867	23.229	0.999793
		12.8934	0.999337	31.581	0.998993	23.3712	0.999857		31.581	1	16.424	0.999922	31.581	0.996867	23.3178	0.999799
		12.9319	0.999351	31.6854	0.998993	23.4378	0.99986		31.6854	1	16.443	0.999923	31.6854	0.996867	23.3334	0.9998
		12.9978	0.999375	31.7898	0.998993	23.5422	0.999866		31.7898	1	16.5474	0.999927	31.7898	0.996959	23.4378	0.999808
		13.009	0.999379	31.8942	0.998993	23.6466	0.999871		31.8942	1	16.5475	0.999927	31.8942	0.997051	23.5422	0.999815
		13.0861	0.999406	31.9986	0.998993	23.7299	0.999875		31.9986	1	16.6518	0.999931	31.9986	0.997143	23.6466	0.999822
		13.1022	0.999411	32.103	0.998993	23.751	0.999876		32.103	1	16.671	0.999932	32.103	0.997143	23.6702	0.999823
		13.1632	0.999431	32.2074	0.998993	23.8554	0.999881		32.2074	1	16.7562	0.999935	32.2074	0.997143	23.751	0.999829
		13.2066	0.999445	32.3118	0.998993	23.9598	0.999885		32.3118	1	16.7945	0.999937	32.3118	0.997235	23.8554	0.999835
		13.2403	0.999455	32.4162	0.998993	24.0642	0.99989		32.4162	1	16.8606	0.999939	32.4162	0.997235	23.9598	0.999841
		13.311	0.999477	32.5206	0.998993	24.0886	0.999891		32.5206	1	16.918	0.999941	32.5206	0.997235	24.0226	0.999845
		13.3174	0.999479	32.625	0.998993	24.1686	0.999894		32.625	1	16.965	0.999943	32.625	0.997327	24.0642	0.999847
		13.3945	0.999501	32.7294	0.998993	24.273	0.999898		32.7294	1	17.0415	0.999945	32.7294	0.997327	24.1686	0.999853
		13.4154	0.999507	32.8338	0.998993	24.3774	0.999902		32.8338	1	17.0694	0.999946	32.8338	0.99742	24.273	0.999858
		13.4716	0.999522	32.9382	0.998993	24.4474	0.999905		32.9382	1	17.165	0.999949	32.9382	0.99742	24.375	0.999864
		13.5198	0.999535	33.0426	0.998993	24.4818	0.999906				17.1738	0.999949	33.0426	0.99742	24.3774	0.999864
		13.5487	0.999543	33.147	0.998993	24.5862	0.999909				17.2782	0.999952	33.147	0.997512	24.4818	0.999869
		13.6242	0.999562	33.2514	0.998993	24.6906	0.999913				17.2885	0.999952	33.2514	0.997512	24.5862	0.999874
		13.6257	0.999562	33.3558	0.998993	24.795	0.999916				17.3826	0.999955	33.3558	0.997512	24.6906	0.999878
		13.7028	0.999581	33.4602	0.998993	24.8061	0.999917				17.412	0.999956	33.4602	0.997512	24.7274	0.99988
		13.7286	0.999587	33.5646	0.998993	24.8994	0.99992				17.487	0.999958	33.5646	0.997512	24.795	0.999883
		13.7799	0.999599	33.669	0.998993	25.0038	0.999923				17.5355	0.999959	33.669	0.997604	24.8994	0.999887
		13.833	0.999611	33.7734	0.998993	25.1082	0.999926				17.5914	0.99996	33.7734	0.997604	25.0038	0.999892
		13.857	0.999616	33.8778	0.998993	25.1648	0.999927				17.659	0.999962	33.8778	0.997604	25.0798	0.999894
		13.9341	0.999633	33.9822	0.998993	25.2126	0.999929				17.6958	0.999962	33.9822	0.997604	25.1082	0.999896
		13.9374	0.999633	34.0866	0.998993	25.317	0.999931				17.7825	0.999964	34.0866	0.997604	25.2126	0.999899
		14.0112	0.999648	34.191	0.998993	25.4214	0.999934				17.8002	0.999965	34.191	0.997604	25.317	0.999903
		14.0418	0.999654	34.2954	0.998993	25.5236	0.999936				17.9046	0.999967	34.2954	0.997604	25.4214	0.999907
		14.0883	0.999663	34.3998	0.998993	25.5258	0.999937				17.906	0.999967	34.3998	0.997604	25.4322	0.999907
		14.1462	0.999674	34.5042	0.998993	25.6302	0.999939				18.009	0.999969	34.5042	0.997604	25.5258	0.99991
		14.1654	0.999678	34.6086	0.998993	25.7346	0.999941				18.0295	0.999969	34.6086	0.997696	25.6302	0.999914
		14.2425	0.999692	34.713	0.998993	25.839	0.999944				18.1134	0.99997	34.713	0.997788	25.7346	0.999917
		14.2506	0.999693	34.8174	0.998993	25.8823	0.999945				18.153	0.999971	34.8174	0.997788	25.7846	0.999918
		14.3195	0.999705	34.9218	0.998993	25.9434	0.999946				18.2178	0.999972	34.9218	0.997788	25.839	0.99992
		14.355	0.999711	35.0262	0.998993	26.0478	0.999948				18.2765	0.999973	35.0262	0.997788	25.9434	0.999923
		14.3966	0.999718	35.1306	0.998993	26.1522	0.99995				18.3222	0.999974	35.1306	0.997788	26.0478	0.999926
		14.4594	0.999727	35.235	0.998993	26.241	0.999952				18.3999	0.999975	35.235	0.997788	26.137	0.999928
		14.4737	0.99973	35.3394	0.998993	26.2566	0.999952				18.4266	0.999975	35.3394	0.99788	26.1522	0.999929
		14.5508	0.999741	35.4438	0.998993	26.361	0.999954				18.5234	0.999977	35.4438	0.99788	26.2566	0.999931
		14.5638	0.999743	35.5482	0.998993	26.4654	0.999956				18.531	0.999977	35.5482	0.99788	26.361	0.999934
		14.6279	0.999752	35.6526	0.998993	26.5698	0.999957				18.6354	0.999978	35.6526	0.99788	26.4654	0.999936
		14.6682	0.999758	35.757	0.998993	26.5998	0.999958				18.6469	0.999978	35.757	0.99788	26.4894	0.999937
		14.705	0.999763	35.8614	0.998993	26.6742	0.999959				18.7398	0.999979	35.8614	0.99788	26.5698	0.999939
		14.7726	0.999772	35.9658	0.998993	26.7786	0.999961				18.7704	0.99998	35.9658	0.99788	26.6742	0.999941
		14.7821	0.999773	36.0702	0.998993	26.883	0.999962				18.8442	0.999981	36.0702	0.99788	26.7786	0.999943
		14.8592	0.999783	36.1746	0.998993	26.9585	0.999963				18.8939	0.999981	36.1746	0.997973	26.8417	0.999945
		14.877	0.999785	36.279	0.998993	26.9874	0.999964				18.9486	0.999982	36.279	0.997973	26.883	0.999945
		14.9363	0.999792	36.3834	0.998993	27.0918	0.999965				19.0174	0.999982	36.3834	0.997973	26.9874	0.999947
		14.9814	0.999797	36.4878	0.998993	27.1962	0.999966				19.053	0.999983	36.4878	0.997973	27.0918	0.999949
		15.0133	0.999801	36.5922	0.998993	27.3006	0.999968				19.1409	0.999984	36.5922	0.997973	27.1941	0.999951
		15.0858	0.999809	36.6966	0.998993	27.3172	0.999968				19.1574	0.999984	36.6966	0.997973	27.1962	0.999951
		15.0904	0.999809	36.801	0.998993	27.405	0.999969				19.2618	0.999985	36.801	0.997973	27.3006	0.999953
		15.1675	0.999818	36.9054	0.998993	27.5094	0.99997				19.2644	0.999985	36.9054	0.997973	27.405	0.999955
		15.1902	0.99982	37.0098	0.998993	27.6138	0.999971				19.3662	0.999986	37.0098	0.998065	27.5094	0.999957
		15.2446	0.999825	37.1142	0.998993	27.676	0.999972				19.3879	0.999986	37.1142	0.998065	27.5465	0.999957
		15.2946	0.99983	37.2186	0.998993	27.7182	0.999972				19.4706	0.999986	37.2186	0.998065	27.6138	0.999958
		15.3217	0.999833	37.323	0.998993	27.8226	0.999973				19.5114	0.999987	37.323	0.998157	27.7182	0.99996
		15.3988	0.99984	37.4274	0.998993	27.927	0.999974				19.575	0.999987	37.4274	0.998157	27.8226	0.999961
		15.399	0.99984	37.5318	0.998993	28.0314	0.999975				19.6349	0.999988	37.5318	0.998157	27.8989	0.999962
		15.4759	0.999847	37.6362	0.998993	28.0347	0.999975				19.6794	0.999988	37.6362	0.998157	27.927	0.999963
		15.5034	0.999849	37.7406	0.998993	28.1358	0.999976				19.7584	0.999989	37.7406	0.998157	28.0314	0.999964
		15.553	0.999853	37.845	0.998993	28.2402	0.999977				19.7838	0.999989	37.845	0.998157	28.1358	0.999965
		15.6078	0.999858	37.9494	0.998993	28.3446	0.999978				19.8819	0.999989	37.9494	0.998157	28.2402	0.999967
		15.6301	0.99986	38.0538	0.998993	28.3934	0.999979				19.8882	0.999989	38.0538	0.998249	28.2513	0.999967
		15.7071	0.999866	38.1582	0.998993	28.449	0.999979				19.9926	0.99999	38.1582	0.998249	28.3446	0.999968
		15.7122	0.999866	38.2626	0.998993	28.5534	0.99998				20.0054	0.99999	38.2626	0.998249	28.449	0.999969
		15.7842	0.999871	38.367	0.998993	28.6578	0.999981				20.097	0.999991	38.367	0.998249	28.5534	0.99997
		15.8166	0.999874	38.4714	0.998993	28.7522	0.999981				20.1289	0.999991	38.4714	0.998249	28.6037	0.999971
		15.8613	0.999877	38.5758	0.998993	28.7622	0.999981				20.2014	0.999991	38.5758	0.998249	28.6578	0.999971
		15.921	0.999881	38.6802	0.998993	28.8666	0.999982				20.2524	0.999991	38.6802	0.998249	28.7622	0.999972
		15.9384	0.999882	38.7846	0.998993	28.971	0.999983				20.3058	0.999992	38.7846	0.998249	28.8666	0.999974
		16.0155	0.999887	38.889	0.998993	29.0754	0.999983				20.3759	0.999992	38.889	0.998249	28.9561	0.999974
		16.0254	0.999888	38.9934	0.998993	29.1109	0.999984				20.4102	0.999992	38.9934	0.998249	28.971	0.999975
		16.0926	0.999892	39.0978	0.998993	29.1798	0.999984				20.4994	0.999993	39.0978	0.998249	29.0754	0.999975
		16.1298	0.999894	39.2022	0.998993	29.2842	0.999985				20.5146	0.999993	39.2022	0.998249	29.1798	0.999976
		16.1697	0.999897	39.3066	0.998993	29.3886	0.999985				20.619	0.999993	39.3066	0.998249	29.2842	0.999977
		16.2342	0.9999	39.411	0.998993	29.4696	0.999986				20.6229	0.999993	39.411	0.998249	29.3085	0.999977
		16.2468	0.999901	39.5154	0.998993	29.493	0.999986				20.7234	0.999993	39.5154	0.998249	29.3886	0.999978
		16.3239	0.999905	39.6198	0.998993	29.5974	0.999986				20.7464	0.999994	39.6198	0.998249	29.493	0.999979
		16.3386	0.999906	39.7242	0.998993	29.7018	0.999987				20.8278	0.999994	39.7242	0.998249	29.5974	0.99998
		16.4009	0.999909	39.8286	0.998993	29.8062	0.999987				20.8699	0.999994	39.8286	0.998249	29.6609	0.99998
		16.443	0.999912	39.933	0.998993	29.8284	0.999988				20.9322	0.999994	39.933	0.998249	29.7018	0.99998
		16.478	0.999913	40.0374	0.998993	29.9106	0.999988				20.9934	0.999994	40.0374	0.998249	29.8062	0.999981
		16.5474	0.999917	40.1418	0.998993	30.015	0.999988				21.0366	0.999995	40.1418	0.998249	29.9106	0.999982
		16.5551	0.999917	40.2462	0.998993	30.1194	0.999989				21.1169	0.999995	40.2462	0.998249	30.0133	0.999983
		16.6322	0.999921	40.3506	0.998993	30.1871	0.999989				21.141	0.999995	40.3506	0.998249	30.015	0.999983
		16.6518	0.999921	40.455	0.998993	30.2238	0.999989				21.2404	0.999995	40.455	0.998249	30.1194	0.999983
		16.7093	0.999924	40.5594	0.998993	30.3282	0.99999				21.2454	0.999995	40.5594	0.998249	30.2238	0.999984
		16.7562	0.999926	40.6638	0.998993	30.4326	0.99999				21.3498	0.999995	40.6638	0.998249	30.3282	0.999984
		16.7864	0.999927	40.7682	0.998993	30.537	0.99999				21.3639	0.999995	40.7682	0.998249	30.3657	0.999985
		16.8606	0.99993	40.8726	0.998993	30.5458	0.999991				21.4542	0.999996	40.8726	0.998249	30.4326	0.999985
		16.8635	0.99993	40.977	0.998993	30.6414	0.999991				21.4874	0.999996	40.977	0.998249	30.537	0.999986
		16.9406	0.999933	41.0814	0.998993	30.7458	0.999991				21.5586	0.999996	41.0814	0.998249	30.6414	0.999986
		16.965	0.999934	41.1858	0.998993	30.8502	0.999992				21.6109	0.999996	41.1858	0.998249	30.718	0.999987
		17.0177	0.999936	41.2902	0.998993	30.9046	0.999992				21.663	0.999996	41.2902	0.998341	30.7458	0.999987
		17.0694	0.999938	41.3946	0.998993	30.9546	0.999992				21.7344	0.999996	41.3946	0.998341	30.8502	0.999987
		17.0947	0.999939	41.499	0.998993	31.059	0.999992				21.7674	0.999996	41.499	0.998341	30.9546	0.999988
		17.1718	0.999942	41.6034	0.998993	31.1634	0.999992				21.8579	0.999997	41.6034	0.998341	31.059	0.999988
		17.1738	0.999942	41.7078	0.998993	31.2633	0.999993				21.8718	0.999997	41.7078	0.998341	31.0704	0.999988
		17.2489	0.999944	41.8122	0.998993	31.2678	0.999993				21.9762	0.999997	41.8122	0.998341	31.1634	0.999989
		17.2782	0.999945	41.9166	0.998993	31.3722	0.999993				21.9813	0.999997	41.9166	0.998341	31.2678	0.999989
		17.326	0.999946	42.021	0.998993	31.4766	0.999993				22.0806	0.999997	42.021	0.998341	31.3722	0.999989
		17.3826	0.999948	42.1254	0.998993	31.581	0.999994				22.1048	0.999997	42.1254	0.998341	31.4228	0.99999
		17.4031	0.999949	42.2298	0.998993	31.622	0.999994				22.185	0.999997	42.2298	0.998341	31.4766	0.99999
		17.4802	0.999951	42.3342	0.998993	31.6854	0.999994				22.2283	0.999997	42.3342	0.998341	31.581	0.99999
		17.487	0.999951	42.4386	0.998993	31.7898	0.999994				22.2894	0.999997	42.4386	0.998433	31.6854	0.999991
		17.5573	0.999953	42.543	0.998993	31.8942	0.999994				22.3518	0.999997	42.543	0.998433	31.7752	0.999991
		17.5914	0.999954	42.6474	0.998993	31.9808	0.999994				22.3938	0.999997	42.6474	0.998433	31.7898	0.999991
		17.6344	0.999955	42.7518	0.998993	31.9986	0.999995				22.4753	0.999998	42.7518	0.998433	31.8942	0.999991
		17.6958	0.999957	42.8562	0.998993	32.103	0.999995				22.4982	0.999998	42.8562	0.998433	31.9986	0.999992
		17.7115	0.999957	42.9606	0.998993	32.2074	0.999995				22.5988	0.999998	42.9606	0.998433	32.103	0.999992
		17.7885	0.999959	43.065	0.998993	32.3118	0.999995				22.6026	0.999998	43.065	0.998433	32.1276	0.999992
		17.8002	0.999959	43.1694	0.998993	32.3395	0.999995				22.707	0.999998	43.1694	0.998433	32.2074	0.999992
		17.8656	0.999961	43.2738	0.998993	32.4162	0.999995				22.7223	0.999998	43.2738	0.998433	32.3118	0.999992
		17.9046	0.999961	43.3782	0.998993	32.5206	0.999996				22.8114	0.999998	43.3782	0.998433	32.4162	0.999993
		17.9427	0.999962	43.4826	0.998993	32.625	0.999996				22.8458	0.999998	43.4826	0.998433	32.48	0.999993
		18.009	0.999964	43.587	0.998993	32.6982	0.999996				22.9158	0.999998	43.587	0.998433	32.5206	0.999993
		18.0198	0.999964	43.6914	0.998993	32.7294	0.999996				22.9693	0.999998	43.6914	0.998433	32.625	0.999993
		18.0969	0.999965	43.7958	0.998993	32.8338	0.999996				23.0202	0.999998	43.7958	0.998433	32.7294	0.999994
		18.1134	0.999966	43.9002	0.998993	32.9382	0.999996				23.0928	0.999998	43.9002	0.998433	32.8324	0.999994
		18.174	0.999967	44.0046	0.998993	33.0426	0.999996				23.1246	0.999998	44.0046	0.998433	32.8338	0.999994
		18.2178	0.999968	44.109	0.998993	33.057	0.999996				23.2163	0.999998	44.109	0.998433	32.9382	0.999994
		18.2511	0.999968	44.2134	0.998993	33.147	0.999996				23.229	0.999998	44.2134	0.998433	33.0426	0.999994
		18.3222	0.99997	44.3178	0.998993	33.2514	0.999997				23.3334	0.999999	44.3178	0.998433	33.147	0.999994
		18.3282	0.99997	44.4222	0.998993	33.3558	0.999997				23.3398	0.999999	44.4222	0.998433	33.1848	0.999995
		18.4053	0.999971	44.5266	0.998993	33.4157	0.999997				23.4378	0.999999	44.5266	0.998433	33.2514	0.999995
		18.4266	0.999971	44.631	0.999195	33.4602	0.999997				23.4633	0.999999	44.631	0.998525	33.3558	0.999995
		18.4823	0.999972	44.7354	0.999195	33.5646	0.999997				23.5422	0.999999	44.7354	0.998525	33.4602	0.999995
		18.531	0.999973	44.8398	0.999195	33.669	0.999997				23.5868	0.999999	44.8398	0.998525	33.5372	0.999995
		18.5594	0.999973	44.9442	0.999195	33.7734	0.999997				23.6466	0.999999	44.9442	0.998525	33.5646	0.999995
		18.6354	0.999975	45.0486	0.999195	33.7744	0.999997				23.7103	0.999999	45.0486	0.998525	33.669	0.999995
		18.6365	0.999975	45.153	0.999195	33.8778	0.999997				23.751	0.999999	45.153	0.998525	33.7734	0.999996
		18.7136	0.999976	45.2574	0.999195	33.9822	0.999997				23.8338	0.999999	45.2574	0.998525	33.8778	0.999996
		18.7398	0.999976	45.3618	0.999195	34.0866	0.999998				23.8554	0.999999	45.3618	0.998525	33.8896	0.999996
		18.7907	0.999977	45.4662	0.999195	34.1332	0.999998				23.9573	0.999999	45.4662	0.998525	33.9822	0.999996
		18.8442	0.999977	45.5706	0.999195	34.191	0.999998				23.9598	0.999999	45.5706	0.998525	34.0866	0.999996
		18.8678	0.999978	45.675	0.999195	34.2954	0.999998				24.0642	0.999999	45.675	0.998618	34.191	0.999996
		18.9449	0.999979	45.7794	0.999195	34.3998	0.999998				24.0808	0.999999	45.7794	0.998618	34.2419	0.999996
		18.9486	0.999979	45.8838	0.999195	34.4919	0.999998				24.1686	0.999999	45.8838	0.998618	34.2954	0.999996
		19.022	0.99998	45.9882	0.999195	34.5042	0.999998				24.2043	0.999999	45.9882	0.998618	34.3998	0.999996
		19.053	0.99998	46.0926	0.999195	34.6086	0.999998				24.273	0.999999	46.0926	0.998618	34.5042	0.999997
		19.0991	0.99998	46.197	0.999195	34.713	0.999998				24.3278	0.999999	46.197	0.998618	34.5943	0.999997
		19.1574	0.999981	46.3014	0.999195	34.8174	0.999998				24.3774	0.999999	46.3014	0.998618	34.6086	0.999997
		19.1762	0.999981	46.4058	0.999195	34.8506	0.999998				24.4513	0.999999	46.4058	0.998618	34.713	0.999997
		19.2532	0.999982	46.5102	0.999195	34.9218	0.999998				24.4818	0.999999	46.5102	0.998618	34.8174	0.999997
		19.2618	0.999982	46.6146	0.999195	35.0262	0.999998				24.5748	0.999999	46.6146	0.998618	34.9218	0.999997
		19.3303	0.999983	46.719	0.999195	35.1306	0.999998				24.5862	0.999999	46.719	0.998618	34.9467	0.999997
		19.3662	0.999983	46.8234	0.999195	35.2093	0.999998				24.6906	0.999999	46.8234	0.998618	35.0262	0.999997
		19.4074	0.999984	46.9278	0.999195	35.235	0.999998				24.6983	0.999999	46.9278	0.998618	35.1306	0.999997
		19.4706	0.999984	47.0322	0.999195	35.3394	0.999998				24.795	0.999999	47.0322	0.998618	35.235	0.999997
		19.4845	0.999984	47.1366	0.999195	35.4438	0.999999				24.8218	0.999999	47.1366	0.998618	35.2991	0.999997
		19.5616	0.999985	47.241	0.999195	35.5482	0.999999				24.8994	0.999999	47.241	0.998618	35.3394	0.999998
		19.575	0.999985	47.3454	0.999195	35.5681	0.999999				24.9453	0.999999	47.3454	0.99871	35.4438	0.999998
		19.6387	0.999986	47.4498	0.999195	35.6526	0.999999				25.0038	0.999999	47.4498	0.99871	35.5482	0.999998
		19.6794	0.999986	47.5542	0.999195	35.757	0.999999				25.0688	0.999999	47.5542	0.99871	35.6515	0.999998
		19.7158	0.999986	47.6586	0.999396	35.8614	0.999999				25.1082	0.999999	47.6586	0.998802	35.6526	0.999998
		19.7838	0.999987	47.763	0.999396	35.9268	0.999999				25.1923	0.999999	47.763	0.998802	35.757	0.999998
		19.7929	0.999987	47.8674	0.999396	35.9658	0.999999				25.2126	1	47.8674	0.998802	35.8614	0.999998
		19.87	0.999987	47.9718	0.999396	36.0702	0.999999				25.3158	1	47.9718	0.998802	35.9658	0.999998
		19.8882	0.999987	48.0762	0.999396	36.1746	0.999999				25.317	1	48.0762	0.998802	36.0039	0.999998
		19.947	0.999988	48.1806	0.999396	36.279	0.999999				25.4214	1	48.1806	0.998802	36.0702	0.999998
		19.9926	0.999988	48.285	0.999396	36.2855	0.999999				25.4393	1	48.285	0.998802	36.1746	0.999998
		20.0241	0.999988	48.3894	0.999396	36.3834	0.999999				25.5258	1	48.3894	0.998802	36.279	0.999998
		20.097	0.999989	48.4938	0.999396	36.4878	0.999999				25.5628	1	48.4938	0.998802	36.3563	0.999998
		20.1012	0.999989	48.5982	0.999396	36.5922	0.999999				25.6302	1	48.5982	0.998802	36.3834	0.999998
		20.1783	0.999989	48.7026	0.999396	36.6443	0.999999				25.6862	1	48.7026	0.998802	36.4878	0.999998
		20.2014	0.99999	48.807	0.999396	36.6966	0.999999				25.7346	1	48.807	0.998802	36.5922	0.999998
		20.2554	0.99999	48.9114	0.999396	36.801	0.999999				25.8097	1	48.9114	0.998802	36.6966	0.999998
		20.3058	0.99999	49.0158	0.999396	36.9054	0.999999				25.839	1	49.0158	0.998802	36.7087	0.999998
		20.3325	0.99999	49.1202	0.999396	37.003	0.999999				25.9332	1	49.1202	0.998802	36.801	0.999999
		20.4096	0.999991	49.2246	0.999396	37.0098	0.999999				25.9434	1	49.2246	0.998802	36.9054	0.999999
		20.4102	0.999991	49.329	0.999396	37.1142	0.999999				26.0478	1	49.329	0.998802	37.0098	0.999999
		20.4867	0.999991	49.4334	0.999396	37.2186	0.999999				26.0567	1	49.4334	0.998802	37.0611	0.999999
		20.5146	0.999991	49.5378	0.999396	37.323	0.999999				26.1522	1	49.5378	0.998802	37.1142	0.999999
		20.5638	0.999991	49.6422	0.999396	37.3617	0.999999				26.1802	1	49.6422	0.998802	37.2186	0.999999
		20.619	0.999992	49.7466	0.999396	37.4274	0.999999				26.2566	1	49.7466	0.998802	37.323	0.999999
		20.6408	0.999992	49.851	0.999396	37.5318	0.999999				26.3037	1	49.851	0.998802	37.4135	0.999999
		20.7179	0.999992	49.9554	0.999396	37.6362	0.999999				26.361	1	49.9554	0.998802	37.4274	0.999999
		20.795	0.999993	50.0598	0.999396	37.7205	0.999999				26.4272	1	50.0598	0.998802	37.5318	0.999999
		20.8721	0.999993	50.1642	0.999396	37.7406	0.999999				26.4654	1	50.1642	0.998802	37.6362	0.999999
		20.9492	0.999993	50.2686	0.999396	37.845	0.999999				26.5507	1	50.2686	0.998802	37.7406	0.999999
		21.0263	0.999993	50.373	0.999396	37.9494	0.999999				26.5698	1	50.373	0.998802	37.7658	0.999999
		21.1034	0.999994	50.4774	0.999396	38.0538	0.999999				26.6742	1	50.4774	0.998802	37.845	0.999999
		21.1805	0.999994	50.5818	0.999396	38.0792	0.999999				26.6742	1	50.5818	0.998802	37.9494	0.999999
		21.2576	0.999994	50.6862	0.999396	38.1582	0.999999				26.7786	1	50.6862	0.998802	38.0538	0.999999
		21.3346	0.999994	50.7906	0.999396	38.2626	0.999999				26.7977	1	50.7906	0.998802	38.1182	0.999999
		21.4117	0.999995	50.895	0.999396	38.367	1				26.883	1	50.895	0.998802	38.1582	0.999999
		21.4888	0.999995	50.9994	0.999396	38.4379	1				26.9212	1	50.9994	0.998802	38.2626	0.999999
		21.5659	0.999995	51.1038	0.999396	38.4714	1				26.9874	1	51.1038	0.998802	38.367	0.999999
		21.643	0.999995	51.2082	0.999396	38.5758	1				27.0447	1	51.2082	0.998802	38.4706	0.999999
				51.3126	0.999396	38.6802	1				27.0918	1	51.3126	0.998802	38.4714	0.999999
				51.417	0.999396	38.7846	1				27.1682	1	51.417	0.998802	38.5758	0.999999
				51.5214	0.999396	38.7967	1				27.1962	1	51.5214	0.998802	38.6802	0.999999
				51.6258	0.999396	38.889	1				27.2917	1	51.6258	0.998802	38.7846	0.999999
				51.7302	0.999396	38.9934	1				27.3006	1	51.7302	0.998802	38.823	0.999999
				51.8346	0.999396	39.0978	1				27.405	1	51.8346	0.998802	38.889	0.999999
				51.939	0.999396	39.1554	1				27.4152	1	51.939	0.998802	38.9934	0.999999
				52.0434	0.999396	39.2022	1				27.5094	1	52.0434	0.998802	39.0978	0.999999
				52.1478	0.999396	39.3066	1				27.5387	1	52.1478	0.998802	39.1754	0.999999
				52.2522	0.999396	39.411	1				27.6138	1	52.2522	0.998894	39.2022	0.999999
				52.3566	0.999396	39.5141	1				27.6622	1	52.3566	0.998894	39.3066	0.999999
				52.461	0.999396	39.5154	1				27.7182	1	52.461	0.998894	39.411	0.999999
				52.5654	0.999396	39.6198	1				27.7857	1	52.5654	0.998894	39.5154	0.999999
				52.6698	0.999396	39.7242	1				27.8226	1	52.6698	0.998894	39.5278	0.999999
				52.7742	0.999396	39.8286	1				27.9092	1	52.7742	0.998894	39.6198	0.999999
				52.8786	0.999396	39.8729	1				27.927	1	52.8786	0.998894	39.7242	0.999999
				52.983	0.999396	39.933	1				28.0314	1	52.983	0.998894	39.8286	1
				53.0874	0.999396	40.0374	1				28.0327	1	53.0874	0.998894	39.8802	1
				53.1918	0.999396	40.1418	1				28.1358	1	53.1918	0.998894	39.933	1
				53.2962	0.999396	40.2316	1				28.1562	1	53.2962	0.998894	40.0374	1
				53.4006	0.999396	40.2462	1				28.2402	1	53.4006	0.998894	40.1418	1
				53.505	0.999396	40.3506	1				28.2797	1	53.505	0.998894	40.2326	1
				53.6094	0.999396	40.455	1				28.3446	1	53.6094	0.998894	40.2462	1
				53.7138	0.999396	40.5594	1				28.4032	1	53.7138	0.998894	40.3506	1
				53.8182	0.999396	40.5903	1				28.449	1	53.8182	0.998894	40.455	1
				53.9226	0.999396	40.6638	1				28.5267	1	53.9226	0.998894	40.5594	1
				54.027	0.999597	40.7682	1				28.5534	1	54.027	0.998986	40.585	1
				54.1314	0.999597	40.8726	1				28.6502	1	54.1314	0.998986	40.6638	1
				54.2358	0.999597	40.9491	1				28.6578	1	54.2358	0.999078	40.7682	1
				54.3402	0.999597	40.977	1				28.7622	1	54.3402	0.999078	40.8726	1
				54.4446	0.999597	41.0814	1				28.7737	1	54.4446	0.999078	40.9374	1
				54.549	0.999597	41.1858	1				28.8666	1	54.549	0.999078	40.977	1
				54.6534	0.999597	41.2902	1				28.8972	1	54.6534	0.999078	41.0814	1
				54.7578	0.999597	41.3078	1				28.971	1	54.7578	0.999078	41.1858	1
				54.8622	0.999597	41.3946	1				29.0207	1	54.8622	0.999078	41.2898	1
				54.9666	0.999597	41.499	1				29.0754	1	54.9666	0.999078	41.2902	1
				55.071	0.999597	41.6034	1				29.1442	1	55.071	0.999078	41.3946	1
				55.1754	0.999597	41.6665	1				29.1798	1	55.1754	0.999078	41.499	1
				55.2798	0.999597	41.7078	1				29.2676	1	55.2798	0.999078	41.6034	1
				55.3842	0.999597	41.8122	1				29.2842	1	55.3842	0.999078	41.6421	1
				55.4886	0.999597	41.9166	1				29.3886	1	55.4886	0.999078	41.7078	1
				55.593	0.999597	42.021	1				29.3911	1	55.593	0.999078	41.8122	1
				55.6974	0.999597	42.0253	1				29.493	1	55.6974	0.999078	41.9166	1
				55.8018	0.999597	42.1254	1				29.5146	1	55.8018	0.999078	41.9945	1
				55.9062	0.999597	42.2298	1				29.5974	1	55.9062	0.999078	42.021	1
				56.0106	0.999597	42.3342	1				29.6381	1	56.0106	0.999078	42.1254	1
				56.115	0.999597	42.384	1				29.7018	1	56.115	0.999078	42.2298	1
				56.2194	0.999597	42.4386	1				29.7616	1	56.2194	0.999078	42.3342	1
				56.3238	0.999597	42.543	1				29.8062	1	56.3238	0.999078	42.3469	1
				56.4282	0.999597	42.6474	1				29.8851	1	56.4282	0.999171	42.4386	1
				56.5326	0.999597	42.7427	1				29.9106	1	56.5326	0.999171	42.543	1
				56.637	0.999597	42.7518	1				30.0086	1	56.637	0.999171	42.6474	1
				56.7414	0.999597	42.8562	1				30.015	1	56.7414	0.999171	42.6993	1
				56.8458	0.999597	42.9606	1				30.1194	1	56.8458	0.999171	42.7518	1
				56.9502	0.999597	43.065	1				30.1321	1	56.9502	0.999171	42.8562	1
				57.0546	0.999597	43.1015	1				30.2238	1	57.0546	0.999171	42.9606	1
				57.159	0.999597	43.1694	1				30.2556	1	57.159	0.999171	43.0517	1
				57.2634	0.999597	43.2738	1				30.3282	1	57.2634	0.999171	43.065	1
				57.3678	0.999597	43.3782	1				30.3791	1	57.3678	0.999171	43.1694	1
				57.4722	0.999597	43.4602	1				30.4326	1	57.4722	0.999171	43.2738	1
				57.5766	0.999597	43.4826	1				30.5026	1	57.5766	0.999171	43.3782	1
				57.681	0.999597	43.587	1				30.537	1	57.681	0.999171	43.4041	1
				57.7854	0.999597	43.6914	1				30.6261	1	57.7854	0.999171	43.4826	1
				57.8898	0.999597	43.7958	1				30.6414	1	57.8898	0.999171	43.587	1
				57.9942	0.999597	43.8189	1				30.7458	1	57.9942	0.999171	43.6914	1
				58.0986	0.999597	43.9002	1				30.7496	1	58.0986	0.999171	43.7565	1
				58.203	0.999799	44.0046	1				30.8502	1	58.203	0.999263	43.7958	1
				58.3074	0.999799	44.109	1				30.8731	1	58.3074	0.999263	43.9002	1
				58.4118	0.999799	44.1777	1				30.9546	1	58.4118	0.999263	44.0046	1
				58.5162	0.999799	44.2134	1				30.9966	1	58.5162	0.999263	44.1089	1
				58.6206	0.999799	44.3178	1				31.059	1	58.6206	0.999263	44.109	1
				58.725	0.999799	44.4222	1				31.1201	1	58.725	0.999263	44.2134	1
				58.8294	0.999799	44.5266	1				31.1634	1	58.8294	0.999263	44.3178	1
				58.9338	0.999799	44.5364	1				31.2436	1	58.9338	0.999263	44.4222	1
				59.0382	0.999799	44.631	1				31.2678	1	59.0382	0.999263	44.4613	1
				59.1426	0.999799	44.7354	1				31.3671	1	59.1426	0.999263	44.5266	1
				59.247	0.999799	44.8398	1				31.3722	1	59.247	0.999263	44.631	1
				59.3514	0.999799	44.8951	1				31.4766	1	59.3514	0.999263	44.7354	1
				59.4558	0.999799	44.9442	1				31.4906	1	59.4558	0.999263	44.8137	1
				59.5602	0.999799	45.0486	1				31.581	1	59.5602	0.999263	44.8398	1
				59.6646	0.999799	45.153	1				31.6141	1	59.6646	0.999263	44.9442	1
				59.769	0.999799	45.2539	1				31.6854	1	59.769	0.999263	45.0486	1
				59.8734	0.999799	45.2574	1				31.7376	1	59.8734	0.999263	45.153	1
				59.9778	0.999799	45.3618	1				31.7898	1	59.9778	0.999263	45.166	1
				60.0822	0.999799	45.4662	1				31.8611	1	60.0822	0.999263	45.2574	1
				60.1866	0.999799	45.5706	1				31.8942	1	60.1866	0.999263	45.3618	1
				60.291	0.999799	45.6126	1				31.9846	1	60.291	0.999263	45.4662	1
				60.3954	0.999799	45.675	1				31.9986	1	60.3954	0.999263	45.5184	1
				60.4998	0.999799	45.7794	1				32.103	1	60.4998	0.999263	45.5706	1
				60.6042	0.999799	45.8838	1				32.1081	1	60.6042	0.999263	45.675	1
				60.7086	0.999799	45.9713	1				32.2074	1	60.7086	0.999263	45.7794	1
				60.813	0.999799	45.9882	1				32.2316	1	60.813	0.999263	45.8708	1
				60.9174	0.999799	46.0926	1				32.3118	1	60.9174	0.999263	45.8838	1
				61.0218	0.999799	46.197	1				32.3551	1	61.0218	0.999263	45.9882	1
				61.1262	0.999799	46.3014	1				32.4162	1	61.1262	0.999263	46.0926	1
				61.2306	0.999799	46.3301	1				32.4786	1	61.2306	0.999263	46.197	1
				61.335	0.999799	46.4058	1				32.5206	1	61.335	0.999263	46.2232	1
				61.4394	0.999799	46.5102	1				32.6021	1	61.4394	0.999263	46.3014	1
				61.5438	0.999799	46.6146	1				32.625	1	61.5438	0.999263	46.4058	1
				61.6482	0.999799	46.6888	1				32.7256	1	61.6482	0.999263	46.5102	1
				61.7526	0.999799	46.719	1				32.7294	1	61.7526	0.999263	46.5756	1
				61.857	0.999799	46.8234	1				32.8338	1	61.857	0.999263	46.6146	1
				61.9614	0.999799	46.9278	1				32.849	1	61.9614	0.999263	46.719	1
				62.0658	0.999799	47.0322	1				32.9382	1	62.0658	0.999263	46.8234	1
				62.1702	0.999799	47.0475	1				32.9725	1	62.1702	0.999263	46.9278	1
				62.2746	0.999799	47.1366	1				33.096	1	62.2746	0.999263	46.928	1
				62.379	0.999799	47.241	1				33.2195	1	62.379	0.999263	47.0322	1
				62.4834	0.999799	47.3454	1				33.343	1	62.4834	0.999263	47.1366	1
				62.5878	0.999799	47.4063	1				33.4665	1	62.5878	0.999263	47.241	1
				62.6922	0.999799	47.4498	1				33.59	1	62.6922	0.999263	47.2804	1
				62.7966	0.999799	47.5542	1				33.7135	1	62.7966	0.999263	47.3454	1
				62.901	0.999799	47.6586	1				33.837	1	62.901	0.999263	47.4498	1
				63.0054	0.999799	47.763	1				33.9605	1	63.0054	0.999263	47.5542	1
				63.1098	0.999799	47.765	1				34.084	1	63.1098	0.999263	47.6328	1
				63.2142	0.999799	47.8674	1				34.2075	1	63.2142	0.999263	47.6586	1
				63.3186	0.999799	47.9718	1				34.331	1	63.3186	0.999263	47.763	1
				63.423	0.999799	48.0762	1				34.4545	1	63.423	0.999263	47.8674	1
				63.5274	0.999799	48.1237	1				34.578	1	63.5274	0.999263	47.9718	1
				63.6318	0.999799	48.1806	1						63.6318	0.999263	47.9852	1
				63.7362	0.999799	48.285	1						63.7362	0.999263	48.0762	1
				63.8406	0.999799	48.3894	1						63.8406	0.999263	48.1806	1
				63.945	0.999799	48.4825	1						63.945	0.999263	48.285	1
				64.0494	0.999799	48.4938	1						64.0494	0.999263	48.3376	1
				64.1538	0.999799	48.5982	1						64.1538	0.999263	48.3894	1
				64.2582	0.999799	48.7026	1						64.2582	0.999263	48.4938	1
				64.3626	0.999799	48.807	1						64.3626	0.999263	48.5982	1
				64.467	0.999799	48.8412	1						64.467	0.999263	48.69	1
				64.5714	0.999799	48.9114	1						64.5714	0.999263	48.7026	1
				64.6758	0.999799	49.0158	1						64.6758	0.999263	48.807	1
				64.7802	0.999799	49.1202	1						64.7802	0.999355	48.9114	1
				64.8846	0.999799	49.1999	1						64.8846	0.999355	49.0158	1
				64.989	0.999799	49.2246	1						64.989	0.999355	49.0423	1
				65.0934	0.999799	49.329	1						65.0934	0.999355	49.1202	1
				65.1978	0.999799	49.4334	1						65.1978	0.999355	49.2246	1
				65.3022	0.999799	49.5378	1						65.3022	0.999355	49.329	1
				65.4066	0.999799	49.5587	1						65.4066	0.999355	49.3947	1
				65.511	0.999799	49.6422	1						65.511	0.999355	49.4334	1
				65.6154	0.999799	49.7466	1						65.6154	0.999447	49.5378	1
				65.7198	0.999799	49.851	1						65.7198	0.999447	49.6422	1
				65.8242	0.999799	49.9174	1						65.8242	0.999447	49.7466	1
				65.9286	0.999799	49.9554	1						65.9286	0.999447	49.7471	1
				66.033	0.999799	50.0598	1						66.033	0.999447	49.851	1
				66.1374	0.999799	50.1642	1						66.1374	0.999447	49.9554	1
				66.2418	0.999799	50.2686	1						66.2418	0.999447	50.0598	1
				66.3462	0.999799	50.2761	1						66.3462	0.999447	50.0995	1
				66.4506	0.999799	50.373	1						66.4506	0.999447	50.1642	1
				66.555	0.999799	50.4774	1						66.555	0.999447	50.2686	1
				66.6594	0.999799	50.5818	1						66.6594	0.999447	50.373	1
				66.7638	0.999799	50.6349	1						66.7638	0.999447	50.4519	1
				66.8682	0.999799	50.6862	1						66.8682	0.999539	50.4774	1
				66.9726	0.999799	50.7906	1						66.9726	0.999539	50.5818	1
				67.077	0.999799	50.895	1						67.077	0.999539	50.6862	1
				67.1814	0.999799	50.9936	1						67.1814	0.999539	50.7906	1
				67.2858	0.999799	50.9994	1						67.2858	0.999539	50.8043	1
				67.3902	0.999799	51.1038	1						67.3902	0.999539	50.895	1
				67.4946	0.999799	51.2082	1						67.4946	0.999539	50.9994	1
				67.599	0.999799	51.3126	1						67.599	0.999539	51.1038	1
				67.7034	0.999799	51.3523	1						67.7034	0.999539	51.1567	1
				67.8078	0.999799	51.417	1						67.8078	0.999539	51.2082	1
				67.9122	0.999799	51.5214	1						67.9122	0.999539	51.3126	1
				68.0166	0.999799	51.6258	1						68.0166	0.999539	51.417	1
				68.121	0.999799	51.7111	1						68.121	0.999539	51.5091	1
				68.2254	0.999799	51.7302	1						68.2254	0.999539	51.5214	1
				68.3298	0.999799	51.8346	1						68.3298	0.999539	51.6258	1
				68.4342	0.999799	51.939	1						68.4342	0.999539	51.7302	1
				68.5386	0.999799	52.0434	1						68.5386	0.999631	51.8346	1
				68.643	0.999799	52.0698	1						68.643	0.999631	51.8615	1
				68.7474	0.999799	52.1478	1						68.7474	0.999631	51.939	1
				68.8518	0.999799	52.2522	1						68.8518	0.999631	52.0434	1
				68.9562	0.999799	52.3566	1						68.9562	0.999631	52.1478	1
				69.0606	0.999799	52.4285	1						69.0606	0.999631	52.2139	1
				69.165	0.999799	52.461	1						69.165	0.999631	52.2522	1
				69.2694	0.999799	52.5654	1						69.2694	0.999631	52.3566	1
				69.3738	0.999799	52.6698	1						69.3738	0.999631	52.461	1
				69.4782	0.999799	52.7742	1						69.4782	0.999631	52.5654	1
				69.5826	0.999799	52.7873	1						69.5826	0.999631	52.5662	1
				69.687	0.999799	52.8786	1						69.687	0.999631	52.6698	1
				69.7914	0.999799	52.983	1						69.7914	0.999631	52.7742	1
				69.8958	0.999799	53.0874	1						69.8958	0.999631	52.8786	1
				70.0002	0.999799	53.146	1						70.0002	0.999631	52.9186	1
				70.1046	0.999799	53.1918	1						70.1046	0.999631	52.983	1
				70.209	0.999799	53.2962	1						70.209	0.999631	53.0874	1
				70.3134	0.999799	53.4006	1						70.3134	0.999631	53.1918	1
				70.4178	0.999799	53.5047	1						70.4178	0.999631	53.271	1
				70.5222	0.999799	53.505	1						70.5222	0.999631	53.2962	1
				70.6266	0.999799	53.6094	1						70.6266	0.999631	53.4006	1
				70.731	0.999799	53.7138	1						70.731	0.999631	53.505	1
				70.8354	0.999799	53.8182	1						70.8354	0.999631	53.6094	1
				70.9398	0.999799	53.8635	1						70.9398	0.999631	53.6234	1
				71.0442	0.999799	53.9226	1						71.0442	0.999631	53.7138	1
				71.1486	0.999799	54.027	1						71.1486	0.999631	53.8182	1
				71.253	0.999799	54.1314	1						71.253	0.999631	53.9226	1
				71.3574	0.999799	54.2222	1						71.3574	0.999631	53.9758	1
				71.4618	0.999799	54.2358	1						71.4618	0.999631	54.027	1
				71.5662	0.999799	54.3402	1						71.5662	0.999631	54.1314	1
				71.6706	0.999799	54.4446	1						71.6706	0.999631	54.2358	1
				71.775	0.999799	54.549	1						71.775	0.999631	54.3282	1
				71.8794	0.999799	54.5809	1						71.8794	0.999631	54.3402	1
				71.9838	0.999799	54.6534	1						71.9838	0.999631	54.4446	1
				72.0882	0.999799	54.7578	1						72.0882	0.999631	54.549	1
				72.1926	0.999799	54.8622	1						72.1926	0.999631	54.6534	1
				72.297	0.999799	54.9397	1						72.297	0.999631	54.6806	1
				72.4014	0.999799	54.9666	1						72.4014	0.999631	54.7578	1
				72.5058	0.999799	55.071	1						72.5058	0.999631	54.8622	1
				72.6102	0.999799	55.1754	1						72.6102	0.999631	54.9666	1
				72.7146	0.999799	55.2798	1						72.7146	0.999631	55.033	1
				72.819	0.999799	55.2984	1						72.819	0.999631	55.071	1
				72.9234	0.999799	55.3842	1						72.9234	0.999631	55.1754	1
				73.0278	0.999799	55.4886	1						73.0278	0.999631	55.2798	1
				73.1322	0.999799	55.593	1						73.1322	0.999631	55.3842	1
				73.2366	0.999799	55.6571	1						73.2366	0.999631	55.3854	1
				73.341	0.999799	55.6974	1						73.341	0.999631	55.4886	1
				73.4454	0.999799	55.8018	1						73.4454	0.999631	55.593	1
				73.5498	0.999799	55.9062	1						73.5498	0.999631	55.6974	1
				73.6542	0.999799	56.0106	1						73.6542	0.999631	55.7378	1
				73.7586	0.999799	56.0159	1						73.7586	0.999631	55.8018	1
				73.863	0.999799	56.115	1						73.863	0.999631	55.9062	1
				73.9674	0.999799	56.2194	1						73.9674	0.999631	56.0106	1
				74.0718	0.999799	56.3238	1						74.0718	0.999631	56.0902	1
				74.1762	0.999799	56.3746	1						74.1762	0.999631	56.115	1
				74.2806	0.999799	56.4282	1						74.2806	0.999631	56.2194	1
				74.385	0.999799	56.5326	1						74.385	0.999631	56.3238	1
				74.4894	0.999799	56.637	1						74.4894	0.999631	56.4282	1
				74.5938	0.999799	56.7333	1						74.5938	0.999631	56.4425	1
				74.6982	0.999799	56.7414	1						74.6982	0.999631	56.5326	1
				74.8026	0.999799	56.8458	1						74.8026	0.999631	56.637	1
				74.907	0.999799	56.9502	1						74.907	0.999631	56.7414	1
				75.0114	0.999799	57.0546	1						75.0114	0.999631	56.7949	1
				75.1158	0.999799	57.0921	1						75.1158	0.999631	56.8458	1
				75.2202	0.999799	57.159	1						75.2202	0.999631	56.9502	1
				75.3246	0.999799	57.2634	1						75.3246	0.999631	57.0546	1
				75.429	0.999799	57.3678	1						75.429	0.999631	57.1473	1
				75.5334	0.999799	57.4508	1						75.5334	0.999631	57.159	1
				75.6378	0.999799	57.4722	1						75.6378	0.999631	57.2634	1
				75.7422	0.999799	57.5766	1						75.7422	0.999631	57.3678	1
				75.8466	0.999799	57.681	1						75.8466	0.999631	57.4722	1
				75.951	0.999799	57.7854	1						75.951	0.999631	57.4997	1
				76.0554	0.999799	57.8095	1						76.0554	0.999631	57.5766	1
				76.1598	0.999799	57.8898	1						76.1598	0.999631	57.681	1
				76.2642	0.999799	57.9942	1						76.2642	0.999631	57.7854	1
				76.3686	0.999799	58.0986	1						76.3686	0.999631	57.8521	1
				76.473	0.999799	58.1683	1						76.473	0.999631	57.8898	1
				76.5774	0.999799	58.203	1						76.5774	0.999631	57.9942	1
				76.6818	0.999799	58.3074	1						76.6818	0.999631	58.0986	1
				76.7862	0.999799	58.4118	1						76.7862	0.999631	58.203	1
				76.8906	0.999799	58.5162	1						76.8906	0.999631	58.2045	1
				76.995	0.999799	58.527	1						76.995	0.999631	58.3074	1
				77.0994	0.999799	58.6206	1						77.0994	0.999631	58.4118	1
				77.2038	0.999799	58.725	1						77.2038	0.999631	58.5162	1
				77.3082	0.999799	58.8294	1						77.3082	0.999631	58.5569	1
				77.4126	0.999799	58.8857	1						77.4126	0.999631	58.6206	1
				77.517	0.999799	58.9338	1						77.517	0.999631	58.725	1
				77.6214	0.999799	59.0382	1						77.6214	0.999631	58.8294	1
				77.7258	0.999799	59.1426	1						77.7258	0.999631	58.9093	1
				77.8302	0.999799	59.2445	1						77.8302	0.999631	58.9338	1
				77.9346	0.999799	59.247	1						77.9346	0.999631	59.0382	1
				78.039	0.999799	59.3514	1						78.039	0.999631	59.1426	1
				78.1434	0.999799	59.4558	1						78.1434	0.999631	59.247	1
				78.2478	0.999799	59.5602	1						78.2478	0.999631	59.2617	1
				78.3522	0.999799	59.6032	1						78.3522	0.999631	59.3514	1
				78.4566	0.999799	59.6646	1						78.4566	0.999631	59.4558	1
				78.561	0.999799	59.769	1						78.561	0.999631	59.5602	1
				78.6654	0.999799	59.8734	1						78.6654	0.999631	59.6141	1
				78.7698	0.999799	59.9619	1						78.7698	0.999631	59.6646	1
				78.8742	0.999799	59.9778	1						78.8742	0.999631	59.769	1
				78.9786	0.999799	60.0822	1						78.9786	0.999631	59.8734	1
				79.083	0.999799	60.1866	1						79.083	0.999631	59.9664	1
				79.1874	0.999799	60.291	1						79.1874	0.999631	59.9778	1
				79.2918	0.999799	60.3207	1						79.2918	0.999631	60.0822	1
				79.3962	0.999799	60.3954	1						79.3962	0.999631	60.1866	1
				79.5006	0.999799	60.4998	1						79.5006	0.999631	60.291	1
				79.605	0.999799	60.6042	1						79.605	0.999631	60.3188	1
				79.7094	0.999799	60.6794	1						79.7094	0.999631	60.3954	1
				79.8138	0.999799	60.7086	1						79.8138	0.999631	60.4998	1
				79.9182	0.999799	60.813	1						79.9182	0.999631	60.6042	1
				80.0226	0.999799	60.9174	1						80.0226	0.999631	60.6712	1
				80.127	0.999799	61.0218	1						80.127	0.999631	60.7086	1
				80.2314	0.999799	61.0381	1						80.2314	0.999631	60.813	1
				80.3358	0.999799	61.1262	1						80.3358	0.999631	60.9174	1
				80.4402	0.999799	61.2306	1						80.4402	0.999631	61.0218	1
				80.5446	1	61.335	1						80.5446	0.999631	61.0236	1
				80.649	1	61.3968	1						80.649	0.999631	61.1262	1
				80.7534	1	61.4394	1						80.7534	0.999631	61.2306	1
				80.8578	1	61.5438	1						80.8578	0.999631	61.335	1
				80.9622	1	61.6482	1						80.9622	0.999631	61.376	1
				81.0666	1	61.7526	1						81.0666	0.999631	61.4394	1
				81.171	1	61.7556	1						81.171	0.999631	61.5438	1
				81.2754	1	61.857	1						81.2754	0.999631	61.6482	1
				81.3798	1	61.9614	1						81.3798	0.999631	61.7284	1
				81.4842	1	62.0658	1						81.4842	0.999631	61.7526	1
				81.5886	1	62.1143	1						81.5886	0.999631	61.857	1
				81.693	1	62.1702	1						81.693	0.999631	61.9614	1
				81.7974	1	62.2746	1						81.7974	0.999631	62.0658	1
				81.9018	1	62.379	1						81.9018	0.999631	62.0808	1
				82.0062	1	62.473	1						82.0062	0.999631	62.1702	1
				82.1106	1	62.4834	1						82.1106	0.999631	62.2746	1
				82.215	1	62.5878	1						82.215	0.999631	62.379	1
				82.3194	1	62.6922	1						82.3194	0.999631	62.4332	1
				82.4238	1	62.7966	1						82.4238	0.999631	62.4834	1
				82.5282	1	62.8318	1						82.5282	0.999631	62.5878	1
				82.6326	1	62.901	1						82.6326	0.999631	62.6922	1
				82.737	1	63.0054	1						82.737	0.999631	62.7856	1
				82.8414	1	63.1098	1						82.8414	0.999631	62.7966	1
				82.9458	1	63.1905	1						82.9458	0.999631	62.901	1
				83.0502	1	63.2142	1						83.0502	0.999631	63.0054	1
				83.1546	1	63.3186	1						83.1546	0.999631	63.1098	1
				83.259	1	63.423	1						83.259	0.999631	63.138	1
				83.3634	1	63.5274	1						83.3634	0.999631	63.2142	1
				83.4678	1	63.5492	1						83.4678	0.999631	63.3186	1
				83.5722	1	63.6318	1						83.5722	0.999724	63.423	1
				83.6766	1	63.7362	1						83.6766	0.999724	63.4903	1
				83.781	1	63.8406	1						83.781	0.999724	63.5274	1
				83.8854	1	63.908	1						83.8854	0.999724	63.6318	1
				83.9898	1	63.945	1						83.9898	0.999724	63.7362	1
				84.0942	1	64.0494	1						84.0942	0.999724	63.8406	1
				84.1986	1	64.1538	1						84.1986	0.999816	63.8427	1
				84.303	1	64.2582	1						84.303	0.999816	63.945	1
				84.4074	1	64.2667	1						84.4074	0.999816	64.0494	1
				84.5118	1	64.3626	1						84.5118	0.999816	64.1538	1
				84.6162	1	64.467	1						84.6162	0.999816	64.1951	1
				84.7206	1	64.5714	1						84.7206	0.999816	64.2582	1
				84.825	1	64.6254	1						84.825	0.999816	64.3626	1
				84.9294	1	64.6758	1						84.9294	0.999816	64.467	1
				85.0338	1	64.7802	1						85.0338	0.999816	64.5475	1
				85.1382	1	64.8846	1						85.1382	0.999816	64.5714	1
				85.2426	1	64.9842	1						85.2426	0.999816	64.6758	1
				85.347	1	64.989	1						85.347	0.999816	64.7802	1
				85.4514	1	65.0934	1						85.4514	0.999816	64.8846	1
				85.5558	1	65.1978	1						85.5558	0.999816	64.8999	1
				85.6602	1	65.3022	1						85.6602	0.999816	64.989	1
				85.7646	1	65.3429	1						85.7646	0.999816	65.0934	1
				85.869	1	65.4066	1						85.869	0.999816	65.1978	1
				85.9734	1	65.511	1						85.9734	0.999816	65.2523	1
				86.0778	1	65.6154	1						86.0778	0.999816	65.3022	1
				86.1822	1	65.7016	1						86.1822	0.999816	65.4066	1
				86.2866	1	65.7198	1						86.2866	0.999908	65.511	1
				86.391	1	65.8242	1						86.391	0.999908	65.6047	1
				86.4954	1	65.9286	1						86.4954	0.999908	65.6154	1
				86.5998	1	66.033	1						86.5998	0.999908	65.7198	1
				86.7042	1	66.0604	1						86.7042	0.999908	65.8242	1
				86.8086	1	66.1374	1						86.8086	0.999908	65.9286	1
				86.913	1	66.2418	1						86.913	0.999908	65.9571	1
				87.0174	1	66.3462	1						87.0174	0.999908	66.033	1
				87.1218	1	66.4191	1						87.1218	0.999908	66.1374	1
				87.2262	1	66.4506	1						87.2262	0.999908	66.2418	1
				87.3306	1	66.555	1						87.3306	0.999908	66.3095	1
				87.435	1	66.6594	1						87.435	0.999908	66.3462	1
				87.5394	1	66.7638	1						87.5394	0.999908	66.4506	1
				87.6438	1	66.7778	1						87.6438	0.999908	66.555	1
				87.7482	1	66.8682	1						87.7482	0.999908	66.6594	1
				87.8526	1	66.9726	1						87.8526	0.999908	66.6619	1
				87.957	1	67.077	1						87.957	0.999908	66.7638	1
				88.0614	1	67.1366	1						88.0614	0.999908	66.8682	1
				88.1658	1	67.1814	1						88.1658	0.999908	66.9726	1
				88.2702	1	67.2858	1						88.2702	0.999908	67.0143	1
				88.3746	1	67.3902	1						88.3746	0.999908	67.077	1
				88.479	1	67.4946	1						88.479	0.999908	67.1814	1
				88.5834	1	67.4953	1						88.5834	0.999908	67.2858	1
				88.6878	1	67.599	1						88.6878	0.999908	67.3666	1
				88.7922	1	67.7034	1						88.7922	0.999908	67.3902	1
				88.8966	1	67.8078	1						88.8966	0.999908	67.4946	1
				89.001	1	67.854	1						89.001	0.999908	67.599	1
				89.1054	1	67.9122	1						89.1054	0.999908	67.7034	1
				89.2098	1	68.0166	1						89.2098	0.999908	67.719	1
				89.3142	1	68.121	1						89.3142	0.999908	67.8078	1
				89.4186	1	68.2128	1						89.4186	0.999908	67.9122	1
				89.523	1	68.2254	1						89.523	0.999908	68.0166	1
				89.6274	1	68.3298	1						89.6274	0.999908	68.0714	1
				89.7318	1	68.4342	1						89.7318	0.999908	68.121	1
				89.8362	1	68.5386	1						89.8362	0.999908	68.2254	1
				89.9406	1	68.5715	1						89.9406	0.999908	68.3298	1
				90.045	1	68.643	1						90.045	0.999908	68.4238	1
				90.1494	1	68.7474	1						90.1494	0.999908	68.4342	1
				90.2538	1	68.8518	1						90.2538	0.999908	68.5386	1
				90.3582	1	68.9302	1						90.3582	0.999908	68.643	1
				90.4626	1	68.9562	1						90.4626	0.999908	68.7474	1
				90.567	1	69.0606	1						90.567	0.999908	68.7762	1
				90.6714	1	69.165	1						90.6714	0.999908	68.8518	1
				90.7758	1	69.2694	1						90.7758	0.999908	68.9562	1
				90.8802	1	69.289	1						90.8802	1	69.0606	1
				90.9846	1	69.3738	1						90.9846	1	69.1286	1
				91.089	1	69.4782	1						91.089	1	69.165	1
				91.1934	1	69.5826	1						91.1934	1	69.2694	1
				91.2978	1	69.6477	1						91.2978	1	69.3738	1
				91.4022	1	69.687	1						91.4022	1	69.4782	1
				91.5066	1	69.7914	1						91.5066	1	69.481	1
				91.611	1	69.8958	1						91.611	1	69.5826	1
				91.7154	1	70.0002	1						91.7154	1	69.687	1
				91.8198	1	70.0064	1						91.8198	1	69.7914	1
				91.9242	1	70.1046	1						91.9242	1	69.8334	1
				92.0286	1	70.209	1						92.0286	1	69.8958	1
				92.133	1	70.3134	1						92.133	1	70.0002	1
				92.2374	1	70.3652	1						92.2374	1	70.1046	1
				92.3418	1	70.4178	1						92.3418	1	70.1858	1
				92.4462	1	70.5222	1						92.4462	1	70.209	1
				92.5506	1	70.6266	1						92.5506	1	70.3134	1
				92.655	1	70.7239	1						92.655	1	70.4178	1
				92.7594	1	70.731	1						92.7594	1	70.5222	1
				92.8638	1	70.8354	1						92.8638	1	70.5382	1
				92.9682	1	70.9398	1						92.9682	1	70.6266	1
				93.0726	1	71.0442	1						93.0726	1	70.731	1
				93.177	1	71.0826	1						93.177	1	70.8354	1
				93.2814	1	71.1486	1						93.2814	1	70.8905	1
				93.3858	1	71.253	1						93.3858	1	70.9398	1
				93.4902	1	71.3574	1						93.4902	1	71.0442	1
				93.5946	1	71.4414	1						93.5946	1	71.1486	1
				93.699	1	71.4618	1						93.699	1	71.2429	1
				93.8034	1	71.5662	1								71.253	1
				93.9078	1	71.6706	1								71.3574	1
				94.0122	1	71.775	1								71.4618	1
				94.1166	1	71.8001	1								71.5662	1
				94.221	1	71.8794	1								71.5953	1
				94.3254	1	71.9838	1								71.6706	1
				94.4298	1	72.0882	1								71.775	1
				94.5342	1	72.1588	1								71.8794	1
				94.6386	1	72.1926	1								71.9477	1
				94.743	1	72.297	1								71.9838	1
				94.8474	1	72.4014	1								72.0882	1
				94.9518	1	72.5058	1								72.1926	1
				95.0562	1	72.5176	1								72.297	1
				95.1606	1	72.6102	1								72.3001	1
				95.265	1	72.7146	1								72.4014	1
				95.3694	1	72.819	1								72.5058	1
						72.8763	1								72.6102	1
						72.9234	1								72.6525	1
						73.0278	1								72.7146	1
						73.1322	1								72.819	1
						73.235	1								72.9234	1
						73.2366	1								73.0049	1
						73.341	1								73.0278	1
						73.4454	1								73.1322	1
						73.5498	1								73.2366	1
						73.5938	1								73.341	1
						73.6542	1								73.3573	1
						73.7586	1								73.4454	1
						73.863	1								73.5498	1
						73.9525	1								73.6542	1
						73.9674	1								73.7097	1
						74.0718	1								73.7586	1
						74.1762	1								73.863	1
						74.2806	1								73.9674	1
						74.3112	1								74.0621	1
						74.385	1								74.0718	1
						74.4894	1								74.1762	1
						74.5938	1								74.2806	1
						74.67	1								74.385	1
						74.6982	1								74.4145	1
						74.8026	1								74.4894	1
						74.907	1								74.5938	1
						75.0114	1								74.6982	1
						75.0287	1								74.7668	1
						75.1158	1								74.8026	1
						75.2202	1								74.907	1
						75.3246	1								75.0114	1
						75.3874	1								75.1158	1
						75.429	1								75.1192	1
						75.5334	1								75.2202	1
						75.6378	1								75.3246	1
						75.7422	1								75.429	1
						75.7462	1								75.4716	1
						75.8466	1								75.5334	1
						75.951	1								75.6378	1
						76.0554	1								75.7422	1
						76.1049	1								75.824	1
						76.1598	1								75.8466	1
						76.2642	1								75.951	1
						76.3686	1								76.0554	1
						76.4636	1								76.1598	1
						76.473	1								76.1764	1
						76.5774	1								76.2642	1
						76.6818	1								76.3686	1
						76.7862	1								76.473	1
						76.8224	1								76.5288	1
						76.8906	1								76.5774	1
						76.995	1								76.6818	1
						77.0994	1								76.7862	1
						77.1811	1								76.8812	1
						77.2038	1								76.8906	1
						77.3082	1								76.995	1
						77.4126	1								77.0994	1
						77.517	1								77.2038	1
						77.5398	1								77.2336	1
						77.6214	1								77.3082	1
						77.7258	1								77.4126	1
						77.8302	1								77.517	1
						77.8986	1								77.586	1
						77.9346	1								77.6214	1
						78.039	1								77.7258	1
						78.1434	1								77.8302	1
						78.2478	1								77.9346	1
						78.2573	1								77.9384	1
						78.3522	1								78.039	1
						78.4566	1								78.1434	1
						78.561	1								78.2478	1
						78.616	1								78.2907	1
						78.6654	1								78.3522	1
						78.7698	1								78.4566	1
						78.8742	1								78.561	1
						78.9748	1								78.6431	1
						78.9786	1								78.6654	1
						79.083	1								78.7698	1
						79.1874	1								78.8742	1
						79.2918	1								78.9786	1
						79.3335	1								78.9955	1
						79.3962	1								79.083	1
						79.5006	1								79.1874	1
						79.605	1								79.2918	1
						79.6922	1								79.3479	1
						79.7094	1								79.3962	1
						79.8138	1								79.5006	1
						79.9182	1								79.605	1
						80.0226	1								79.7003	1
						80.051	1								79.7094	1
						80.127	1								79.8138	1
						80.2314	1								79.9182	1
						80.3358	1								80.0226	1
						80.4097	1								80.0527	1
						80.4402	1								80.127	1
						80.5446	1								80.2314	1
						80.649	1								80.3358	1
						80.7534	1								80.4051	1
						80.7684	1								80.4402	1
						80.8578	1								80.5446	1
						80.9622	1								80.649	1
						81.0666	1								80.7534	1
						81.1272	1								80.7575	1
						81.171	1								80.8578	1
						81.2754	1								80.9622	1
						81.3798	1								81.0666	1
						81.4842	1								81.1099	1
						81.4859	1								81.171	1
						81.5886	1								81.2754	1
						81.693	1								81.3798	1
						81.7974	1								81.4623	1
						81.8446	1								81.4842	1
						81.9018	1								81.5886	1
						82.0062	1								81.693	1
						82.1106	1								81.7974	1
						82.2034	1								81.8147	1
						82.215	1								81.9018	1
						82.3194	1								82.0062	1
						82.4238	1								82.1106	1
						82.5282	1								82.167	1
						82.5621	1								82.215	1
						82.6326	1								82.3194	1
						82.737	1								82.4238	1
						82.8414	1								82.5194	1
						82.9208	1								82.5282	1
						82.9458	1								82.6326	1
						83.0502	1								82.737	1
						83.1546	1								82.8414	1
						83.259	1								82.8718	1
						83.2796	1								82.9458	1
						83.3634	1								83.0502	1
						83.4678	1								83.1546	1
						83.5722	1								83.2242	1
						83.6383	1								83.259	1
						83.6766	1								83.3634	1
						83.781	1								83.4678	1
						83.8854	1								83.5722	1
						83.9898	1								83.5766	1
						83.997	1								83.6766	1
						84.0942	1								83.781	1
						84.1986	1								83.8854	1
						84.303	1								83.929	1
						84.3558	1								83.9898	1
						84.4074	1								84.0942	1
						84.5118	1								84.1986	1
						84.6162	1								84.2814	1
						84.7145	1								84.303	1
						84.7206	1								84.4074	1
						84.825	1								84.5118	1
						84.9294	1								84.6162	1
						85.0338	1								84.6338	1
						85.0732	1								84.7206	1
						85.1382	1								84.825	1
						85.2426	1								84.9294	1
						85.347	1								84.9862	1
						85.432	1								85.0338	1
						85.4514	1								85.1382	1
						85.5558	1								85.2426	1
						85.6602	1								85.3386	1
						85.7646	1								85.347	1
						85.7907	1								85.4514	1
						85.869	1								85.5558	1
						85.9734	1								85.6602	1
						86.0778	1								85.6909	1
						86.1494	1								85.7646	1
						86.1822	1								85.869	1
						86.2866	1								85.9734	1
						86.391	1								86.0433	1
						86.4954	1								86.0778	1
						86.5082	1								86.1822	1
						86.5998	1								86.2866	1
						86.7042	1								86.391	1
						86.8086	1								86.3957	1
						86.8669	1								86.4954	1
						86.913	1								86.5998	1
						87.0174	1								86.7042	1
						87.1218	1								86.7481	1
						87.2256	1								86.8086	1
						87.2262	1								86.913	1
						87.3306	1								87.0174	1
						87.435	1								87.1005	1
						87.5394	1								87.1218	1
						87.5843	1								87.2262	1
						87.6438	1								87.3306	1
						87.7482	1								87.435	1
						87.8526	1								87.4529	1
						87.9431	1								87.5394	1
						87.957	1								87.6438	1
						88.0614	1								87.7482	1
						88.1658	1								87.8053	1
						88.2702	1								87.8526	1
						88.3018	1								87.957	1
						88.3746	1								88.0614	1
						88.479	1								88.1577	1
						88.5834	1								88.1658	1
						88.6605	1								88.2702	1
						88.6878	1								88.3746	1
						88.7922	1								88.479	1
						88.8966	1								88.5101	1
						89.001	1								88.5834	1
						89.0193	1								88.6878	1
						89.1054	1								88.7922	1
						89.2098	1								88.8625	1
						89.3142	1								88.8966	1
						89.378	1								89.001	1
						89.4186	1								89.1054	1
						89.523	1								89.2098	1
						89.6274	1								89.2148	1
						89.7318	1								89.3142	1
						89.7367	1								89.4186	1
						89.8362	1								89.523	1
						89.9406	1								89.5672	1
						90.045	1								89.6274	1
						90.0955	1								89.7318	1
						90.1494	1								89.8362	1
						90.2538	1								89.9196	1
						90.3582	1								89.9406	1
						90.4542	1								90.045	1
						90.4626	1								90.1494	1
						90.567	1								90.2538	1
						90.6714	1								90.272	1
						90.7758	1								90.3582	1
						90.8129	1								90.4626	1
						90.8802	1								90.567	1
						90.9846	1								90.6244	1
						91.089	1								90.6714	1
						91.1717	1								90.7758	1
						91.1934	1								90.8802	1
						91.2978	1								90.9768	1
						91.4022	1								90.9846	1
						91.5066	1								91.089	1
						91.5304	1								91.1934	1
						91.611	1								91.2978	1
						91.7154	1								91.3292	1
						91.8198	1								91.4022	1
						91.8891	1								91.5066	1
						91.9242	1								91.611	1
						92.0286	1								91.6816	1
						92.133	1								91.7154	1
						92.2374	1								91.8198	1
						92.2479	1								91.9242	1
						92.3418	1								92.0286	1
						92.4462	1								92.034	1
						92.5506	1								92.133	1
						92.6066	1								92.2374	1
						92.655	1								92.3418	1
						92.7594	1								92.3864	1
						92.8638	1								92.4462	1
						92.9653	1								92.5506	1
						92.9682	1								92.655	1
						93.0726	1								92.7388	1
						93.177	1								92.7594	1
						93.2814	1								92.8638	1
						93.3241	1								92.9682	1
						93.3858	1								93.0726	1
						93.4902	1								93.0911	1
						93.5946	1								93.177	1
						93.6828	1								93.2814	1
						93.699	1								93.3858	1
						93.8034	1								93.4435	1
						93.9078	1								93.4902	1
						94.0122	1								93.5946	1
						94.0415	1								93.699	1
						94.1166	1								93.7959	1
						94.221	1								94.1483	1
						94.3254	1								94.5007	1
						94.4003	1								94.8531	1
						94.4298	1								95.2055	1
						94.5342	1								95.5579	1
						94.6386	1								95.9103	1
						94.743	1								96.2627	1
						94.759	1								96.615	1
						94.8474	1								96.9674	1
						94.9518	1								97.3198	1
						95.0562	1								97.6722	1
						95.1177	1								98.0246	1
						95.1606	1								98.377	1
						95.265	1
						95.3694	1
						95.4765	1
						95.8352	1
						96.1939	1
						96.5527	1
						96.9114	1
						97.2701	1
						97.6289	1
						97.9876	1
						98.3463	1
						98.7051	1
						99.0638	1
						99.4225	1
						99.7813	1
						100.14	1

## Sheet: Figure 3e
DeepLASI - HMM
x	State 1		x	State 2
0.157	-0.0342382		0.157	-0.0162083
0.261	-0.0465431		0.261	-0.0255969
0.365	-0.0488497		0.365	-0.0229782
0.47	-0.0485644		0.47	-0.0193953
0.574	-0.0437379		0.574	-0.0193187
0.679	-0.0347565		0.679	-0.0156182
0.783	-0.0323067		0.783	-0.0151205
0.887	-0.0275412		0.887	-0.0155543
0.992	-0.0251189		0.992	-0.0104119
1.096	-0.0187927		1.096	-0.00726147
1.201	-0.0163548		1.201	-0.00576282
1.305	-0.010411		1.305	-0.00372823
1.409	-0.0119203		1.409	-0.000352395
1.514	-0.00851002		1.514	0.00461422
1.618	-0.00689386		1.618	0.00482124
1.723	-0.00158353		1.723	0.00634541
1.827	-0.00200079		1.827	0.00696502
1.931	-0.000272954		1.931	0.00779729
2.036	0.00082544		2.036	0.00757472
2.14	0.00336893		2.14	0.00963482
2.245	0.0050026		2.245	0.00884937
2.349	0.00516758		2.349	0.00902662
2.453	0.00495802		2.453	0.0082114
2.558	0.00385827		2.558	0.00950446
2.662	0.00682325		2.662	0.00978095
2.767	0.00614499		2.767	0.0113987
2.871	0.00383146		2.871	0.0105225
2.975	0.00332773		2.975	0.00978241
3.08	0.00276513		3.08	0.00827814
3.184	0.00463594		3.184	0.00934009
3.289	0.00289296		3.289	0.00722474
3.393	0.00369508		3.393	0.00888784
3.497	0.00297757		3.497	0.00973853
3.602	0.00436403		3.602	0.0114456
3.706	0.00394652		3.706	0.0114541
3.811	0.00266429		3.811	0.0121177
3.915	0.00211733		3.915	0.0110713
4.019	0.00172529		4.019	0.0105099
4.124	0.000823426		4.124	0.00994844
4.228	0.00174119		4.228	0.00922962
4.333	0.00436877		4.333	0.00901979
4.437	0.00538654		4.437	0.00936291
4.541	0.00546505		4.541	0.0100917
4.646	0.00397884		4.646	0.0112571
4.75	0.00435735		4.75	0.0123304
4.855	0.00346133		4.855	0.0127657
4.959	0.00353984		4.959	0.0133683
5.063	0.003134		5.063	0.0136944
5.168	0.00238307		5.168	0.0142629
5.272	0.00177724		5.272	0.0134122
5.377	0.00255575		5.377	0.0127218
5.481	0.00224991		5.481	0.0130209
5.585	0.0023637		5.585	0.0140673
5.69	0.00394221		5.69	0.0140318
5.794	0.00503054		5.794	0.014331
5.899	0.0053247		5.899	0.0155858
6.003	0.00486396		6.003	0.014677
6.107	0.00418358		6.107	0.0149832
6.212	0.00421303		6.212	0.0153136
6.316	0.00428756		6.316	0.0145139
6.421	0.00497191		6.421	0.0149634
6.525	0.00494644		6.525	0.0152356
6.629	0.00477589		6.629	0.0160537
6.734	0.00601514		6.734	0.0147663
6.838	0.00706421		6.838	0.0134449
6.943	0.00652893		6.943	0.0138164
7.047	0.00563875		7.047	0.012495
7.151	0.00470347		7.151	0.011443
7.256	0.00361328		7.256	0.0119577
7.36	0.00383291		7.36	0.0119704
7.465	0.00319763		7.465	0.0123249
7.569	0.00346235		7.569	0.0117677
7.673	0.00312707		7.673	0.0129615
7.778	0.00289179		7.778	0.0129062
7.882	0.0022467		7.882	0.0130083
7.987	0.00231142		7.987	0.0121888
8.091	0.00247614		8.091	0.011823
8.195	0.00279577		8.195	0.0113721
8.3	0.00235068		8.3	0.0111977
8.404	0.0020703		8.404	0.0116444
8.509	0.00228993		8.509	0.0124426
8.613	0.00179975		8.613	0.0120839
8.717	0.00145465		8.717	0.0120017
8.822	0.00100956		8.822	0.0117691
8.926	0.00121937		8.926	0.0118712
9.031	0.00097428		9.031	0.0119322
9.135	0.001339		9.135	0.01185
9.239	0.00124881		9.239	0.0121123
9.344	0.00166844		9.344	0.0117535
9.448	0.00207826		9.448	0.0110843
9.553	0.00188807		9.553	0.0115139
9.657	0.00118807		9.657	0.0109539
9.761	0.00129788		9.761	0.0107625
9.866	0.0014077		9.866	0.00998413
9.97	0.00136261		9.97	0.00984377
10.075	0.00152733		10.075	0.0102223
10.179	0.00122733		10.179	0.010065
10.283	0.00179205		10.283	0.00983952
10.388	0.00154695		10.388	0.00975729
10.492	0.00155677		10.492	0.0100437
10.597	0.00145677		10.597	0.0104563
10.701	0.00141167		10.701	0.00977006
10.805	0.00121167		10.805	0.00895766
10.91	0.00121167		10.91	0.00921003
11.014	0.00188621		11.014	0.00863298
11.119	0.00178621		11.119	0.00859186
11.223	0.00168621		11.223	0.00876909
11.327	0.00184112		11.327	0.00825018
11.432	0.00154112		11.432	0.00771424
11.536	0.00144112		11.536	0.0079496
11.641	0.00144112		11.641	0.00753986
11.745	0.00175093		11.745	0.00751575
11.849	0.00165093		11.849	0.00745763
11.954	0.00180584		11.954	0.00771
12.058	0.00166074		12.058	0.00787021
12.163	0.00156074		12.163	0.00781208
12.267	0.00136074		12.267	0.00786312
12.371	0.00136074		12.371	0.00791416
12.476	0.00161565		12.476	0.00787305
12.58	0.00161565		12.58	0.00789006
12.685	0.00151565		12.685	0.00744629
12.789	0.00167056		12.789	0.00789999
12.893	0.00157056		12.893	0.00707057
12.998	0.00157056		12.998	0.00690327
13.102	0.00147056		13.102	0.00687917
13.207	0.00162547		13.207	0.00661971
13.311	0.00203528		13.311	0.00646942
13.415	0.00203528		13.415	0.00639428
13.52	0.00193528		13.52	0.00661262
13.624	0.00193528		13.624	0.00657151
13.729	0.00183528		13.729	0.00680686
13.833	0.00183528		13.833	0.00653039
13.937	0.00183528		13.937	0.00645525
14.042	0.00173528		14.042	0.00700111
14.146	0.00153528		14.146	0.0068338
14.251	0.00133528		14.251	0.00657435
14.355	0.00133528		14.355	0.0064992
14.459	0.00133528		14.459	0.00662539
14.564	0.00133528		14.564	0.00662539
14.668	0.00129019		14.668	0.00655024
14.773	0.00129019		14.773	0.00649212
14.877	0.00119019		14.877	0.00632481
14.981	0.00119019		14.981	0.00595618
15.086	0.000990186		15.086	0.00639287
15.19	0.000990186		15.19	0.00604125
15.295	0.000990186		15.295	0.00587395
15.399	0.000990186		15.399	0.00587395
15.503	0.00114509		15.503	0.00579881
15.608	0.00104509		15.608	0.00581582
15.712	0.00104509		15.712	0.005925
15.817	0.000945093		15.817	0.00577471
15.921	0.000945093		15.921	0.00599305
16.025	0.000945093		16.025	0.00591791
16.13	0.000845093		16.13	0.00593492
16.234	0.0011		16.234	0.00584276
16.339	0.001		16.339	0.00550816
16.443	0.001		16.443	0.00550816
16.547	0.0009		16.547	0.00543302
16.652	0.0009		16.652	0.00576053
16.756	0.0009		16.756	0.00557622
16.861	0.0009		16.861	0.00540892
16.965	0.0009		16.965	0.0052246
17.069	0.0009		17.069	0.00513245
17.174	0.0009		17.174	0.00566129
17.278	0.0009		17.278	0.00530967
17.383	0.0009		17.383	0.00521752
17.487	0.0009		17.487	0.00523453
17.591	0.0009		17.591	0.00508424
17.696	0.0008		17.696	0.00508424
17.8	0.0008		17.8	0.00480777
17.905	0.0007		17.905	0.00464047
18.009	0.0007		18.009	0.00456533
18.113	0.0007		18.113	0.00447317
18.218	0.0007		18.218	0.0045072
18.322	0.0007		18.322	0.00472554
18.427	0.0007		18.427	0.00472554
18.531	0.0007		18.531	0.00454122
18.635	0.0007		18.635	0.00444907
18.74	0.0007		18.74	0.00468442
18.844	0.0007		18.844	0.00460928
18.949	0.0007		18.949	0.00444198
19.053	0.0007		19.053	0.00456816
19.157	0.0007		19.157	0.00467734
19.262	0.0007		19.262	0.00440086
19.366	0.0007		19.366	0.00440086
19.471	0.0007		19.471	0.00421655
19.575	0.0007		19.575	0.00432572
19.679	0.0007		19.679	0.00414141
19.784	0.0007		19.784	0.00404925
19.888	0.0007		19.888	0.00395709
19.993	0.0007		19.993	0.00395709
20.097	0.0007		20.097	0.00399112
20.201	0.0007		20.201	0.00389896
20.306	0.0007		20.306	0.00391598
20.41	0.0006		20.41	0.00373166
20.515	0.0005		20.515	0.00374867
20.619	0.0005		20.619	0.00385785
			20.723	0.00385785
			20.828	0.00387486
			20.932	0.00389187
			21.037	0.00379972
			21.141	0.00379972
			21.245	0.00390889
			21.35	0.00390889
			21.454	0.00401806
			21.559	0.00401806
			21.663	0.00401806
			21.767	0.0039259
			21.872	0.00383374
			21.976	0.00383374
			22.081	0.00394292
			22.185	0.00385076
			22.289	0.00366644
			22.394	0.00377561
			22.498	0.00377561
			22.603	0.00377561
			22.707	0.00368346
			22.811	0.0035913
			22.916	0.0035913
			23.02	0.0035913
			23.125	0.00349914
			23.229	0.00349914
			23.333	0.00349914
			23.438	0.00349914
			23.542	0.00349914
			23.647	0.00340699
			23.751	0.003424
			23.855	0.003424
			23.96	0.003424
			24.064	0.00353317
			24.169	0.00353317
			24.273	0.00344101
			24.377	0.00334886
			24.482	0.0032567
			24.586	0.00327371
			24.691	0.00318155
			24.795	0.0030894
			24.899	0.00299724
			25.004	0.00299724
			25.108	0.00299724
			25.213	0.00281293
			25.317	0.00281293
			25.421	0.00281293
			25.526	0.00272077
			25.63	0.00272077
			25.735	0.00262861
			25.839	0.0024443
			25.943	0.0024443
			26.048	0.00235214
			26.152	0.00235214
			26.257	0.00235214
			26.361	0.00235214
			26.465	0.00235214
			26.57	0.00235214
			26.674	0.00235214
			26.779	0.00235214
			26.883	0.00246131
			26.987	0.00246131
			27.092	0.00246131
			27.196	0.00246131
			27.301	0.00246131
			27.405	0.00246131
			27.509	0.00246131
			27.614	0.00246131
			27.718	0.00236915
			27.823	0.00236915
			27.927	0.00236915
			28.031	0.00236915
			28.136	0.00236915
			28.24	0.00236915
			28.345	0.00236915
			28.449	0.00236915
			28.553	0.00238617
			28.658	0.00229401
			28.762	0.00229401
			28.867	0.00229401
			28.971	0.00229401
			29.075	0.00229401
			29.18	0.00229401
			29.284	0.00220185
			29.389	0.00220185
			29.493	0.00240318
			29.597	0.00240318
			29.702	0.00240318
			29.806	0.00231102
			29.911	0.00231102
			30.015	0.00231102
			30.119	0.00231102
			30.224	0.00231102
			30.328	0.00231102
			30.433	0.00231102
			30.537	0.00231102
			30.641	0.00221887
			30.746	0.00221887
			30.85	0.00221887
			30.955	0.00212671
			31.059	0.00212671
			31.163	0.00212671
			31.268	0.00212671
			31.372	0.00212671
			31.477	0.00212671
			31.581	0.00212671
			31.685	0.00212671
			31.79	0.00203455
			31.894	0.00194239
			31.999	0.00185024
			32.103	0.00185024
			32.207	0.00185024
			32.312	0.00175808
			32.416	0.00175808
			32.521	0.00175808
			32.625	0.00166592
			32.729	0.00166592
			32.834	0.00157376
			32.938	0.00157376
			33.043	0.00157376
			33.147	0.00148161
			33.251	0.00148161
			33.356	0.00148161
			33.46	0.00148161
			33.565	0.00148161
			33.669	0.00138945
			33.773	0.00138945
			33.878	0.00138945
			33.982	0.00138945
			34.087	0.00138945
			34.191	0.00138945
			34.295	0.00138945
			34.4	0.00138945
			34.504	0.00138945
			34.609	0.00129729
			34.713	0.00120513
			34.817	0.00120513
			34.922	0.00120513
			35.026	0.00120513
			35.131	0.00120513
			35.235	0.00120513
			35.339	0.00111298
			35.444	0.00111298
			35.548	0.00111298
			35.653	0.00111298
			35.757	0.00111298
			35.861	0.00111298
			35.966	0.00111298
			36.07	0.00111298
			36.175	0.00102082
			36.279	0.00102082
			36.383	0.00102082
			36.488	0.00102082
			36.592	0.00102082
			36.697	0.00102082
			36.801	0.00102082
			36.905	0.00102082
			37.01	0.000928662
			37.114	0.000928662
			37.219	0.000928662
			37.323	0.000836504
			37.427	0.000836504
			37.532	0.000836504
			37.636	0.000836504
			37.741	0.000836504
			37.845	0.000836504
			37.949	0.000836504
			38.054	0.000744347
			38.158	0.000744347
			38.263	0.000744347
			38.367	0.000744347
			38.471	0.000744347
			38.576	0.000744347
			38.68	0.000744347
			38.785	0.000744347
			38.889	0.000744347
			38.993	0.000744347
			39.098	0.000744347
			39.202	0.000744347
			39.307	0.000744347
			39.411	0.000744347
			39.515	0.000744347
			39.62	0.000744347
			39.724	0.000744347
			39.829	0.000744347
			39.933	0.000744347
			40.037	0.000744347
			40.142	0.000744347
			40.246	0.000744347
			40.351	0.000744347
			40.455	0.000744347
			40.559	0.000744347
			40.664	0.000744347
			40.768	0.000744347
			40.873	0.000744347
			40.977	0.000744347
			41.081	0.000744347
			41.186	0.000744347
			41.29	0.000652189
			41.395	0.000652189
			41.499	0.000652189
			41.603	0.000652189
			41.708	0.000652189
			41.812	0.000652189
			41.917	0.000652189
			42.021	0.000652189
			42.125	0.000652189
			42.23	0.000652189
			42.334	0.000652189
			42.439	0.000560032
			42.543	0.000560032
			42.647	0.000560032
			42.752	0.000560032
			42.856	0.000560032
			42.961	0.000560032
			43.065	0.000560032
			43.169	0.000560032
			43.274	0.000560032
			43.378	0.000560032
			43.483	0.000560032
			43.587	0.000560032
			43.691	0.000560032
			43.796	0.000560032
			43.9	0.000560032
			44.005	0.000560032
			44.109	0.000560032
			44.213	0.000560032
			44.318	0.000560032
			44.422	0.000560032
			44.527	0.000560032
			44.631	0.000669203
			44.735	0.000669203
			44.84	0.000669203
			44.944	0.000669203
			45.049	0.000669203
			45.153	0.000669203
			45.257	0.000669203
			45.362	0.000669203
			45.466	0.000669203
			45.571	0.000669203
			45.675	0.000577046
			45.779	0.000577046
			45.884	0.000577046
			45.988	0.000577046
			46.093	0.000577046
			46.197	0.000577046
			46.301	0.000577046
			46.406	0.000577046
			46.51	0.000577046
			46.615	0.000577046
			46.719	0.000577046
			46.823	0.000577046
			46.928	0.000577046
			47.032	0.000577046
			47.137	0.000577046
			47.241	0.000577046
			47.345	0.000484889
			47.45	0.000484889
			47.554	0.000484889
			47.659	0.00059406
			47.763	0.00059406
			47.867	0.00059406
			47.972	0.00059406
			48.076	0.00059406
			48.181	0.00059406
			48.285	0.00059406
			48.389	0.00059406
			48.494	0.00059406
			48.598	0.00059406
			48.703	0.00059406
			48.807	0.00059406
			48.911	0.00059406
			49.016	0.00059406
			49.12	0.00059406
			49.225	0.00059406
			49.329	0.00059406
			49.433	0.00059406
			49.538	0.00059406
			49.642	0.00059406
			49.747	0.00059406
			49.851	0.00059406
			49.955	0.00059406
			50.06	0.00059406
			50.164	0.00059406
			50.269	0.00059406
			50.373	0.00059406
			50.477	0.00059406
			50.582	0.00059406
			50.686	0.00059406
			50.791	0.00059406
			50.895	0.00059406
			50.999	0.00059406
			51.104	0.00059406
			51.208	0.00059406
			51.313	0.00059406
			51.417	0.00059406
			51.521	0.00059406
			51.626	0.00059406
			51.73	0.00059406
			51.835	0.00059406
			51.939	0.00059406
			52.043	0.00059406
			52.148	0.00059406
			52.252	0.000501903
			52.357	0.000501903
			52.461	0.000501903
			52.565	0.000501903
			52.67	0.000501903
			52.774	0.000501903
			52.879	0.000501903
			52.983	0.000501903
			53.087	0.000501903
			53.192	0.000501903
			53.296	0.000501903
			53.401	0.000501903
			53.505	0.000501903
			53.609	0.000501903
			53.714	0.000501903
			53.818	0.000501903
			53.923	0.000501903
			54.027	0.000611074
			54.131	0.000611074
			54.236	0.000518917
			54.34	0.000518917
			54.445	0.000518917
			54.549	0.000518917
			54.653	0.000518917
			54.758	0.000518917
			54.862	0.000518917
			54.967	0.000518917
			55.071	0.000518917
			55.175	0.000518917
			55.28	0.000518917
			55.384	0.000518917
			55.489	0.000518917
			55.593	0.000518917
			55.697	0.000518917
			55.802	0.000518917
			55.906	0.000518917
			56.011	0.000518917
			56.115	0.000518917
			56.219	0.000518917
			56.324	0.000518917
			56.428	0.000426759
			56.533	0.000426759
			56.637	0.000426759
			56.741	0.000426759
			56.846	0.000426759
			56.95	0.000426759
			57.055	0.000426759
			57.159	0.000426759
			57.263	0.000426759
			57.368	0.000426759
			57.472	0.000426759
			57.577	0.000426759
			57.681	0.000426759
			57.785	0.000426759
			57.89	0.000426759
			57.994	0.000426759
			58.099	0.000426759
			58.203	0.00053593
			58.307	0.00053593
			58.412	0.00053593
			58.516	0.00053593
			58.621	0.00053593
			58.725	0.00053593
			58.829	0.00053593
			58.934	0.00053593
			59.038	0.00053593
			59.143	0.00053593
			59.247	0.00053593
			59.351	0.00053593
			59.456	0.00053593
			59.56	0.00053593
			59.665	0.00053593
			59.769	0.00053593
			59.873	0.00053593
			59.978	0.00053593
			60.082	0.00053593
			60.187	0.00053593
			60.291	0.00053593
			60.395	0.00053593
			60.5	0.00053593
			60.604	0.00053593
			60.709	0.00053593
			60.813	0.00053593
			60.917	0.00053593
			61.022	0.00053593
			61.126	0.00053593
			61.231	0.00053593
			61.335	0.00053593
			61.439	0.00053593
			61.544	0.00053593
			61.648	0.00053593
			61.753	0.00053593
			61.857	0.00053593
			61.961	0.00053593
			62.066	0.00053593
			62.17	0.00053593
			62.275	0.00053593
			62.379	0.00053593
			62.483	0.00053593
			62.588	0.00053593
			62.692	0.00053593
			62.797	0.00053593
			62.901	0.00053593
			63.005	0.00053593
			63.11	0.00053593
			63.214	0.00053593
			63.319	0.00053593
			63.423	0.00053593
			63.527	0.00053593
			63.632	0.00053593
			63.736	0.00053593
			63.841	0.00053593
			63.945	0.00053593
			64.049	0.00053593
			64.154	0.00053593
			64.258	0.00053593
			64.363	0.00053593
			64.467	0.00053593
			64.571	0.00053593
			64.676	0.00053593
			64.78	0.000443773
			64.885	0.000443773
			64.989	0.000443773
			65.093	0.000443773
			65.198	0.000443773
			65.302	0.000443773
			65.407	0.000443773
			65.511	0.000443773
			65.615	0.000351616
			65.72	0.000351616
			65.824	0.000351616
			65.929	0.000351616
			66.033	0.000351616
			66.137	0.000351616
			66.242	0.000351616
			66.346	0.000351616
			66.451	0.000351616
			66.555	0.000351616
			66.659	0.000351616
			66.764	0.000351616
			66.868	0.000259458
			66.973	0.000259458
			67.077	0.000259458
			67.181	0.000259458
			67.286	0.000259458
			67.39	0.000259458
			67.495	0.000259458
			67.599	0.000259458
			67.703	0.000259458
			67.808	0.000259458
			67.912	0.000259458
			68.017	0.000259458
			68.121	0.000259458
			68.225	0.000259458
			68.33	0.000259458
			68.434	0.000259458
			68.539	0.000167301
			68.643	0.000167301
			68.747	0.000167301
			68.852	0.000167301
			68.956	0.000167301
			69.061	0.000167301
			69.165	0.000167301
			69.269	0.000167301
			69.374	0.000167301
			69.478	0.000167301
			69.583	0.000167301
			69.687	0.000167301
			69.791	0.000167301
			69.896	0.000167301
			70	0.000167301
			70.105	0.000167301
			70.209	0.000167301
			70.313	0.000167301
			70.418	0.000167301
			70.522	0.000167301
			70.627	0.000167301
			70.731	0.000167301
			70.835	0.000167301
			70.94	0.000167301
			71.044	0.000167301
			71.149	0.000167301
			71.253	0.000167301
			71.357	0.000167301
			71.462	0.000167301
			71.566	0.000167301
			71.671	0.000167301
			71.775	0.000167301
			71.879	0.000167301
			71.984	0.000167301
			72.088	0.000167301
			72.193	0.000167301
			72.297	0.000167301
			72.401	0.000167301
			72.506	0.000167301
			72.61	0.000167301
			72.715	0.000167301
			72.819	0.000167301
			72.923	0.000167301
			73.028	0.000167301
			73.132	0.000167301
			73.237	0.000167301
			73.341	0.000167301
			73.445	0.000167301
			73.55	0.000167301
			73.654	0.000167301
			73.759	0.000167301
			73.863	0.000167301
			73.967	0.000167301
			74.072	0.000167301
			74.176	0.000167301
			74.281	0.000167301
			74.385	0.000167301
			74.489	0.000167301
			74.594	0.000167301
			74.698	0.000167301
			74.803	0.000167301
			74.907	0.000167301
			75.011	0.000167301
			75.116	0.000167301
			75.22	0.000167301
			75.325	0.000167301
			75.429	0.000167301
			75.533	0.000167301
			75.638	0.000167301
			75.742	0.000167301
			75.847	0.000167301
			75.951	0.000167301
			76.055	0.000167301
			76.16	0.000167301
			76.264	0.000167301
			76.369	0.000167301
			76.473	0.000167301
			76.577	0.000167301
			76.682	0.000167301
			76.786	0.000167301
			76.891	0.000167301
			76.995	0.000167301
			77.099	0.000167301
			77.204	0.000167301
			77.308	0.000167301
			77.413	0.000167301
			77.517	0.000167301
			77.621	0.000167301
			77.726	0.000167301
			77.83	0.000167301
			77.935	0.000167301
			78.039	0.000167301
			78.143	0.000167301
			78.248	0.000167301
			78.352	0.000167301
			78.457	0.000167301
			78.561	0.000167301
			78.665	0.000167301
			78.77	0.000167301
			78.874	0.000167301
			78.979	0.000167301
			79.083	0.000167301
			79.187	0.000167301
			79.292	0.000167301
			79.396	0.000167301
			79.501	0.000167301
			79.605	0.000167301
			79.709	0.000167301
			79.814	0.000167301
			79.918	0.000167301
			80.023	0.000167301
			80.127	0.000167301
			80.231	0.000167301
			80.336	0.000167301
			80.44	0.000167301
			80.545	0.00036863
			80.649	0.00036863
			80.753	0.00036863
			80.858	0.00036863
			80.962	0.00036863
			81.067	0.00036863
			81.171	0.00036863
			81.275	0.00036863
			81.38	0.00036863
			81.484	0.00036863
			81.589	0.00036863
			81.693	0.00036863
			81.797	0.00036863
			81.902	0.00036863
			82.006	0.00036863
			82.111	0.00036863
			82.215	0.00036863
			82.319	0.00036863
			82.424	0.00036863
			82.528	0.00036863
			82.633	0.00036863
			82.737	0.00036863
			82.841	0.00036863
			82.946	0.00036863
			83.05	0.00036863
			83.155	0.00036863
			83.259	0.00036863
			83.363	0.00036863
			83.468	0.00036863
			83.572	0.000276472
			83.677	0.000276472
			83.781	0.000276472
			83.885	0.000276472
			83.99	0.000276472
			84.094	0.000276472
			84.199	0.000184315
			84.303	0.000184315
			84.407	0.000184315
			84.512	0.000184315
			84.616	0.000184315
			84.721	0.000184315
			84.825	0.000184315
			84.929	0.000184315
			85.034	0.000184315
			85.138	0.000184315
			85.243	0.000184315
			85.347	0.000184315
			85.451	0.000184315
			85.556	0.000184315
			85.66	0.000184315
			85.765	0.000184315
			85.869	0.000184315
			85.973	0.000184315
			86.078	0.000184315
			86.182	0.000184315
			86.287	9.21574e-05
			86.391	9.21574e-05
			86.495	9.21574e-05
			86.6	9.21574e-05
			86.704	9.21574e-05
			86.809	9.21574e-05
			86.913	9.21574e-05
			87.017	9.21574e-05
			87.122	9.21574e-05
			87.226	9.21574e-05
			87.331	9.21574e-05
			87.435	9.21574e-05
			87.539	9.21574e-05
			87.644	9.21574e-05
			87.748	9.21574e-05
			87.853	9.21574e-05
			87.957	9.21574e-05
			88.061	9.21574e-05
			88.166	9.21574e-05
			88.27	9.21574e-05
			88.375	9.21574e-05
			88.479	9.21574e-05
			88.583	9.21574e-05
			88.688	9.21574e-05
			88.792	9.21574e-05
			88.897	9.21574e-05
			89.001	9.21574e-05
			89.105	9.21574e-05
			89.21	9.21574e-05
			89.314	9.21574e-05
			89.419	9.21574e-05
			89.523	9.21574e-05
			89.627	9.21574e-05
			89.732	9.21574e-05
			89.836	9.21574e-05
			89.941	9.21574e-05
			90.045	9.21574e-05
			90.149	9.21574e-05
			90.254	9.21574e-05
			90.358	9.21574e-05
			90.463	9.21574e-05
			90.567	9.21574e-05
			90.671	9.21574e-05
			90.776	9.21574e-05
			90.88	0
			90.985	0
			91.089	0
			91.193	0
			91.298	0
			91.402	0
			91.507	0
			91.611	0
			91.715	0
			91.82	0
			91.924	0
			92.029	0
			92.133	0
			92.237	0
			92.342	0
			92.446	0
			92.551	0
			92.655	0
			92.759	0
			92.864	0
			92.968	0
			93.073	0
			93.177	0
			93.281	0
			93.386	0
			93.49	0
			93.595	0
			93.699	0

## Sheet: Figure 3f
Manual				Manual			DeepLASI				DeepLASI
	direct excitation	crosstalk			gamma			direct excitation	crosstalk			gamma
x	y	y		x	y		x	y	y		x	y
0	0.00440529	0.00220264		0	0		0	0	0		0	0
0.0185185	0.0528634	0.00440529		0.111111	0.0110132		0.0185185	0.114537	0.00881057		0.111111	0.0132159
0.037037	0.00660793	0.0110132		0.222222	0.0418502		0.037037	0	0		0.222222	0.0418502
0.0555556	0.242291	0.0220264		0.333333	0.19163		0.0555556	0.279736	0.0220264		0.333333	0.176211
0.0740741	0.57489	0.237885		0.444444	0.581498		0.0740741	0.947137	0.162996		0.444444	0.548458
0.0925926	0.859031	0.777533		0.555556	1		0.0925926	1.0022	0.636564		0.555556	1
0.111111	1	1		0.666667	0.962555		0.111111	0.834802	1		0.666667	0.964758
0.12963	0.431718	0.577093		0.777778	0.920705		0.12963	0.447137	0.779736		0.777778	0.870044
0.148148	0.669604	0.209251		0.888889	0.72467		0.148148	0.22467	0.352423		0.888889	0.524229
0.166667	0.38326	0.0726872		1	0.515419		0.166667	0.22467	0.185022		1	0.394273
0.185185	0.242291	0.0396476		1.11111	0.365639		0.185185	0.22467	0.103524		1.11111	0.268722
0.203704	0.0506608	0.0220264		1.22222	0.178414		0.203704	0.0572687	0.0682819		1.22222	0.281938
0.222222	0.0991189	0.0110132		1.33333	0.162996		0.222222	0.0594714	0.0704846		1.33333	0.193833
0.240741	0	0.00660793		1.44444	0.0704846		0.240741	0.169604	0.0638767		1.44444	0.145374
0.259259	0.0506608	0.00220264		1.55556	0.0682819		0.259259	0.114537	0.0528634		1.55556	0.112335
0.277778	0.193833	0.00220264		1.66667	0.0264317		0.277778	0.0594714	0.0506608		1.66667	0.10793
0.296296	0	0.00440529		1.77778	0.030837		0.296296	0	0.030837		1.77778	0.0594714
0.314815	0	0.00440529		1.88889	0.00881057		0.314815	0	0.0264317		1.88889	0.0881057
0.333333	0	0.00440529		2	0.00660793		0.333333	0	0.0132159		2	0.0594714
0.351852	0	0.00220264		2.11111	0.00440529		0.351852	0	0.0132159		2.11111	0.0440529
0.37037	0	0.00220264		2.22222	0.00440529		0.37037	0.0594714	0		2.22222	0.0198238
0.388889	0	0		2.33333	0		0.388889	0.0594714	0		2.33333	0.0396476
0.407407	0.0506608	0		2.44444	0		0.407407	0	0.0110132		2.44444	0.0110132
0.425926	0.0506608	0		2.55556	0		0.425926	0	0		2.55556	0.0176211
0.444444	0	0		2.66667	0		0.444444	0	0		2.66667	0.0242291
0.462963	0	0.00220264		2.77778	0.00440529		0.462963	0	0.0132159		2.77778	0.030837
0.481481	0	0		2.88889	0		0.481481	0	0.00660793		2.88889	0.0110132
0.5	0	0		3	0		0.5	0.0572687	0		3	0.0154185

## Sheet: Figure 3g
	Apparent FRET			Corrected FRET
	Manual	DeepLASI		Manual	DeepLASI
x	y	y		y	y
0	0	0		0.468413	0.654854
0.025	0.0046225	0.0046225		0.694915	0.881356
0.05	0.0261941	0.0261941		0.896764	1
0.075	0.0939908	0.0816641		1	0.98151
0.1	0.251156	0.224961		0.995378	0.901387
0.125	0.531587	0.491525		0.887519	0.753467
0.15	0.836672	0.807396		0.716487	0.590139
0.175	1	1		0.562404	0.431433
0.2	0.969183	0.993837		0.400616	0.309707
0.225	0.810478	0.835131		0.281972	0.211094
0.25	0.600924	0.61171		0.191063	0.143297
0.275	0.417565	0.417565		0.130971	0.104777
0.3	0.261941	0.249615		0.0878274	0.0770416
0.325	0.158706	0.14792		0.0600924	0.0600924
0.35	0.0970724	0.0955316		0.0431433	0.0493066
0.375	0.05547	0.05547		0.0338983	0.0446841
0.4	0.0354391	0.0354391		0.0261941	0.0431433
0.425	0.0261941	0.0261941		0.0231125	0.0431433
0.45	0.0200308	0.027735		0.0215716	0.0446841
0.475	0.0200308	0.0261941		0.0215716	0.0446841
0.5	0.0231125	0.0231125		0.0261941	0.0508475
0.525	0.0261941	0.0261941		0.0292758	0.0600924
0.55	0.0338983	0.0338983		0.0385208	0.0693374
0.575	0.0431433	0.0431433		0.0477658	0.0862866
0.6	0.0616333	0.05547		0.0662558	0.103236
0.625	0.0816641	0.0739599		0.0878274	0.126348
0.65	0.114022	0.101695		0.121726	0.155624
0.675	0.154083	0.140216		0.16641	0.198767
0.7	0.20339	0.191063		0.224961	0.248074
0.725	0.25886	0.251156		0.292758	0.308166
0.75	0.311248	0.311248		0.366718	0.366718
0.775	0.357473	0.357473		0.440678	0.440678
0.8	0.379045	0.394453		0.488444	0.496148
0.825	0.372881	0.392912		0.506934	0.523883
0.85	0.33282	0.354391		0.473035	0.502311
0.875	0.274268	0.298921		0.403698	0.4453
0.9	0.201849	0.224961		0.305085	0.348228
0.925	0.137134	0.160247		0.209553	0.257319
0.95	0.0862866	0.107858		0.132512	0.178737
0.975	0.0523883	0.0693374		0.0785824	0.124807
1	0.0308166	0.0477658		0.0477658	0.0832049
