# Supplementary material for: Deep-LASI: deep-learning assisted, single-molecule imaging analysis of multi-color DNA origami structures
Source: Nat Commun. 2023 Oct 17;14:6564. doi: 10.1038/s41467-023-42272-9 (PMC10582187; doi:10.1038/s41467-023-42272-9)
Supplement: Supplementary file 4 — Source Data [file 41467_2023_42272_MOESM4_ESM.zip › Source_Data_to_Figure_5.xlsx]

## Sheet: Figure 4c
TDPs without gaussian filter
TDP BY
0	0	0	0	0	0	0	0	0	0	0	0	0	0	0	0	0	0	0	0	0	0	0	0	0	0	0	0	0	0	1	0	0	0	0	0	0	0	0	0	0	0	0	0	0	0	0	0	0	0
0	0	0	0	0	0	0	0	0	0	0	0	0	0	0	0	0	0	0	0	0	0	0	0	0	0	0	0	0	0	0	0	0	0	0	0	0	0	0	0	0	0	0	0	0	0	0	0	0	0
0	0	0	0	0	0	0	0	0	0	0	0	0	0	0	0	0	0	0	0	0	0	0	0	0	0	0	0	0	0	0	0	0	0	0	0	0	0	0	0	0	0	0	0	0	0	0	0	0	0
0	0	0	0	0	0	0	0	0	0	0	0	0	0	0	0	0	0	0	0	0	0	0	0	0	0	0	0	0	0	0	0	0	0	0	0	0	0	0	0	0	0	0	0	0	0	0	0	0	0
0	0	0	0	0	0	0	0	0	0	0	0	0	0	0	0	0	0	0	0	1	0	0	0	0	0	0	0	0	0	0	0	0	0	0	0	0	0	0	0	0	0	0	0	0	0	1	1	0	0
0	0	0	0	0	0	0	0	0	0	0	0	0	0	0	0	0	0	1	0	0	0	0	0	0	0	0	0	0	1	0	0	0	0	0	0	0	0	0	1	0	0	0	0	0	0	0	0	0	1
0	0	0	0	0	0	0	0	0	0	0	0	0	0	0	1	0	0	0	0	0	0	0	0	0	1	0	0	0	0	0	0	0	0	0	0	0	0	0	0	0	0	0	0	0	0	0	0	0	0
0	0	0	0	0	0	0	0	0	0	0	0	0	0	0	0	0	0	0	0	1	1	0	0	0	0	0	0	0	0	0	0	0	0	0	0	0	0	0	0	0	0	0	0	0	0	0	0	0	0
0	0	0	0	0	0	0	0	0	0	0	0	0	0	0	0	0	0	0	0	0	0	0	0	0	0	0	1	0	0	0	0	0	0	0	0	0	0	0	1	0	0	1	0	0	0	0	0	0	1
0	0	0	0	0	0	0	1	0	0	0	0	0	0	1	0	0	0	0	0	0	0	0	0	0	0	0	0	0	0	0	0	0	0	0	0	0	0	0	0	0	0	0	0	0	0	1	1	0	0
0	0	0	0	0	0	0	0	0	0	0	0	0	0	0	0	0	0	0	0	1	0	0	0	0	0	0	0	0	0	1	0	1	0	0	0	1	0	0	0	0	0	1	0	1	0	0	0	0	0
0	0	0	0	0	0	0	0	0	1	0	0	0	0	0	0	0	0	0	0	0	0	0	1	0	0	0	1	0	0	0	0	2	0	0	0	1	0	0	0	0	0	0	0	0	0	0	0	0	0
0	0	0	0	0	0	0	0	0	0	0	0	0	0	0	1	0	0	0	0	1	0	0	0	0	0	0	0	0	0	0	0	0	0	0	0	0	0	0	0	0	0	1	1	1	1	0	0	0	0
0	0	0	0	0	0	0	0	0	0	0	0	0	0	0	0	0	0	0	0	1	0	0	0	0	0	0	0	0	0	0	0	0	0	0	0	0	0	0	0	0	1	1	0	1	0	1	0	0	1
0	0	1	0	0	0	0	0	0	0	0	0	0	0	0	0	0	0	0	0	2	2	1	0	1	0	0	0	0	0	0	0	0	0	0	0	0	0	0	1	0	1	0	0	1	3	0	0	1	0
0	0	0	0	0	0	0	0	0	0	0	0	0	0	0	0	0	0	0	1	0	2	0	1	0	0	4	2	0	0	1	0	0	0	0	0	0	0	1	0	1	1	3	1	0	1	2	1	1	0
0	0	0	0	0	0	0	0	0	0	0	0	0	0	0	1	0	0	0	0	1	0	0	0	0	0	0	0	0	1	0	0	0	0	0	0	0	0	0	1	0	2	1	3	0	1	3	0	1	0
0	1	0	0	0	0	0	0	0	0	0	0	0	0	0	0	0	0	0	2	0	1	0	0	0	0	2	0	0	1	2	1	0	0	0	0	0	0	1	0	0	0	1	2	0	1	1	1	0	1
1	0	0	0	0	0	0	0	0	0	0	0	0	0	0	1	0	0	1	1	1	1	0	4	0	0	1	0	0	0	0	0	0	1	0	0	0	1	0	0	0	0	3	0	0	0	1	2	0	1
0	0	0	0	0	0	0	0	0	0	0	0	0	0	0	0	2	1	1	1	0	1	2	1	1	1	1	1	0	1	0	0	0	0	0	1	0	0	1	1	1	1	5	1	2	1	3	5	3	2
0	0	0	0	0	1	0	0	0	0	1	0	1	0	1	0	0	0	1	1	0	0	1	2	4	2	2	0	1	0	2	0	2	0	2	0	1	2	3	3	2	0	1	1	5	3	5	2	2	3
0	0	0	0	0	0	0	0	0	0	0	0	0	0	0	0	0	0	2	2	0	0	2	1	3	1	1	2	1	0	3	2	0	1	0	1	2	0	3	1	2	1	5	5	2	4	3	4	3	3
0	0	0	0	0	0	0	0	0	0	0	0	0	0	0	0	0	0	0	0	2	2	1	2	2	0	5	2	1	3	4	2	0	0	0	0	0	2	1	2	5	7	0	3	4	5	7	2	5	3
0	0	0	0	0	0	0	0	1	0	0	0	0	0	0	0	1	1	0	1	1	0	1	1	3	3	6	2	1	2	2	0	0	1	1	2	2	1	1	1	2	5	3	1	3	7	4	6	11	4
0	0	0	0	0	0	0	0	0	0	0	0	0	0	0	1	0	0	1	2	1	0	2	3	4	5	4	3	2	2	3	1	2	2	2	0	1	0	3	3	2	2	6	4	2	3	6	10	6	4
0	0	0	0	0	0	0	0	0	0	0	0	0	0	0	0	1	1	0	0	2	1	0	1	0	0	0	1	1	3	2	1	1	1	2	1	1	1	2	3	2	2	5	5	3	5	10	9	4	9
0	0	0	0	0	0	0	0	0	0	0	1	0	0	0	0	1	1	0	3	2	1	1	1	4	1	6	7	4	0	3	0	3	0	0	3	2	2	1	1	2	5	5	4	7	3	4	4	8	6
0	0	0	0	0	0	0	1	0	0	0	0	0	0	1	0	0	1	0	0	1	1	0	3	4	3	5	5	3	1	5	0	3	1	0	1	1	3	1	4	3	0	2	4	10	8	9	3	7	9
0	0	0	0	0	0	0	0	0	0	0	0	0	0	0	1	0	1	1	2	0	0	3	4	3	0	3	2	3	2	2	0	2	2	1	1	1	2	1	2	3	2	2	1	7	4	2	5	7	4
0	0	0	0	0	0	0	0	0	0	0	0	0	1	0	0	0	1	1	0	2	3	0	1	1	3	3	2	2	1	4	2	4	0	1	0	0	2	1	0	2	4	2	6	2	6	4	5	4	5
0	0	0	0	0	0	0	0	0	0	1	0	1	0	0	0	0	0	1	0	0	1	1	5	2	3	4	8	3	2	3	3	1	1	1	0	0	1	1	2	2	1	1	3	4	7	7	7	4	4
0	0	0	0	0	0	0	0	0	1	0	0	0	0	0	0	0	2	1	1	0	1	0	2	3	0	1	2	4	2	3	0	0	5	2	0	1	1	1	1	0	1	3	2	5	2	3	2	3	4
0	0	0	0	0	0	0	0	0	0	0	0	0	0	0	0	0	2	0	0	2	1	2	1	3	5	0	5	2	3	2	1	1	4	0	1	2	1	0	1	0	1	1	0	1	1	3	6	4	4
0	0	0	0	0	0	0	0	0	1	0	0	0	0	0	0	0	0	1	2	1	1	3	2	0	2	7	2	3	2	2	1	1	4	1	0	0	0	3	2	0	2	0	5	1	3	2	3	3	0
0	0	0	0	0	0	0	0	0	0	0	0	0	1	0	0	0	0	0	0	0	2	2	2	0	0	1	4	4	0	1	0	1	2	1	1	0	1	0	2	0	6	3	4	0	3	1	2	2	3
0	0	0	0	0	0	0	0	0	0	0	0	0	0	1	0	0	0	1	0	0	2	4	2	0	1	1	0	1	3	3	2	3	3	0	0	0	1	0	0	1	0	1	2	1	1	4	4	1	2
0	0	0	0	0	0	0	0	0	0	1	0	0	1	1	0	0	0	3	1	1	0	1	3	1	4	1	0	1	2	1	1	0	0	0	0	0	1	0	2	1	0	3	2	2	1	3	2	1	0
0	0	0	0	0	0	0	0	0	0	0	0	0	0	0	0	3	0	0	3	0	1	5	2	3	1	3	1	4	1	0	1	3	1	2	1	1	0	2	0	1	3	3	4	3	0	1	3	2	1
0	0	0	0	0	0	0	0	0	0	0	0	0	0	0	1	0	1	0	1	1	1	2	1	1	3	2	3	5	3	0	0	1	3	2	1	0	0	0	0	0	2	0	2	0	1	3	3	3	1
0	0	0	0	0	0	0	0	0	0	0	0	0	0	0	0	0	1	1	1	0	1	0	0	0	3	6	5	2	3	1	2	0	2	3	0	0	2	1	4	1	0	2	2	2	5	1	3	1	2
0	0	0	0	0	0	0	0	0	0	0	1	0	0	1	1	2	0	0	1	1	2	1	4	2	3	2	3	4	3	0	1	1	1	0	1	2	2	0	1	0	1	1	0	3	1	1	5	1	2
0	0	0	0	0	0	0	0	0	0	0	0	2	1	0	0	0	1	1	4	1	1	8	6	6	4	2	4	4	3	4	2	1	3	0	1	2	1	1	1	1	1	0	1	1	0	4	1	5	2
0	0	0	0	0	0	0	0	2	3	0	0	0	1	0	0	1	0	1	1	2	5	7	2	2	2	8	4	1	4	4	2	2	7	3	1	0	2	4	1	1	0	5	2	5	2	3	3	4	4
0	0	0	0	0	1	0	0	0	1	0	1	0	1	0	0	0	0	1	0	5	2	0	5	7	5	4	11	3	3	6	6	3	3	1	3	2	3	1	0	0	2	2	3	1	2	1	2	0	5
0	0	0	0	0	0	0	0	0	0	0	1	0	0	0	0	2	0	0	2	5	1	6	5	9	4	4	10	3	0	3	2	2	0	3	0	2	1	0	1	1	3	3	2	0	1	3	4	3	1
0	0	0	0	0	0	0	0	0	0	0	0	0	1	2	2	1	1	1	2	3	2	3	11	5	5	5	9	4	3	6	2	1	1	2	2	3	2	1	3	4	1	2	5	2	3	1	1	2	4
0	0	0	0	0	0	0	0	0	0	0	1	0	0	0	2	0	0	6	2	5	4	2	9	3	3	9	3	6	6	7	2	0	1	0	2	1	1	3	5	2	1	5	1	1	2	0	3	1	1
0	0	0	0	0	0	0	0	0	1	0	0	2	1	2	1	0	1	4	1	1	6	4	3	6	8	8	6	6	3	6	4	3	2	6	3	3	2	1	0	0	2	2	1	5	2	1	2	0	1
0	0	0	0	0	0	0	0	0	1	0	0	0	0	0	0	2	3	2	4	3	2	3	6	7	9	6	2	3	9	5	4	1	0	2	4	2	4	5	0	2	2	1	0	4	3	1	1	0	1
0	0	0	0	1	0	0	0	0	0	0	0	1	1	0	1	1	0	1	0	9	5	5	6	5	9	6	7	2	3	5	1	4	3	7	1	3	2	3	2	1	0	4	4	1	2	1	2	1	2
1	0	0	0	0	0	0	0	0	0	0	0	1	0	1	1	0	1	3	1	3	4	2	7	4	5	4	8	3	6	3	6	2	2	4	1	2	0	1	1	2	5	2	3	3	3	2	2	3	1
0	0	0	0	1	0	1	0	0	0	0	0	0	0	2	3	0	2	0	1	2	2	4	3	8	3	7	9	3	7	4	2	3	0	2	3	1	3	0	2	1	4	1	1	0	1	2	2	1	2
0	0	0	0	0	0	0	0	1	0	0	0	1	2	1	1	0	1	0	1	1	2	2	4	5	6	1	3	4	3	4	0	3	3	4	1	0	2	0	0	1	0	4	3	2	2	2	2	2	3
0	0	0	0	0	0	0	0	0	0	0	0	1	0	0	1	0	1	0	1	4	1	2	7	3	3	4	6	3	2	6	3	0	1	0	5	2	1	1	1	1	0	1	2	0	0	4	2	0	4
0	0	0	0	0	0	0	0	0	0	0	3	0	0	1	0	0	0	1	2	1	4	3	2	4	2	2	3	5	3	0	1	4	2	1	2	1	1	1	1	3	1	0	0	1	1	1	1	1	0
0	0	0	0	0	0	0	0	2	0	0	0	1	0	1	0	0	1	0	0	1	1	3	2	1	1	3	3	2	3	2	4	3	1	0	1	1	0	0	0	2	0	3	0	0	3	4	1	1	0
0	0	0	0	0	0	0	0	0	0	0	1	1	0	0	0	0	0	0	0	1	4	4	2	2	2	1	2	3	4	1	2	4	2	3	0	3	0	1	2	0	2	2	5	2	0	1	0	2	0
0	0	0	0	0	0	1	0	0	0	0	0	1	0	1	1	2	1	1	0	0	1	2	5	3	8	8	4	3	6	3	3	3	2	1	0	1	2	1	0	5	1	2	1	2	2	3	3	1	1
1	0	0	0	0	0	0	0	0	0	0	2	0	0	3	2	0	2	1	3	1	1	6	2	3	3	5	5	2	3	3	1	1	1	2	3	0	2	0	1	4	0	2	0	2	2	2	2	1	1
0	0	0	0	0	0	0	0	0	0	0	0	0	0	1	0	2	1	2	3	7	8	2	7	6	3	6	7	2	7	2	2	1	1	5	3	2	5	4	1	2	3	2	4	1	3	6	3	3	2
0	0	0	0	0	0	0	0	0	0	1	0	0	0	0	4	1	1	2	5	6	8	5	6	5	2	2	7	7	7	5	5	1	3	3	2	4	5	0	2	1	1	2	2	2	5	1	1	3	3
1	0	0	0	0	0	0	2	0	0	3	1	0	0	2	5	2	0	1	3	6	7	11	4	12	7	9	6	7	5	4	2	5	3	7	7	4	4	2	2	9	4	6	6	6	3	7	2	1	4
0	0	0	0	0	1	0	0	0	1	0	1	0	0	1	2	3	2	3	5	5	7	3	13	12	12	13	14	8	8	7	12	10	4	2	6	2	5	2	3	2	2	6	2	9	8	5	4	11	3
0	0	1	0	0	1	0	0	0	1	0	1	1	0	2	3	2	3	7	6	5	3	11	4	14	13	13	12	8	10	9	10	7	3	4	2	2	6	5	1	4	5	4	6	4	5	6	8	9	8
1	1	0	0	1	1	0	0	0	1	0	1	0	1	2	1	0	4	0	4	8	2	13	14	14	11	16	18	16	9	15	9	6	12	5	7	4	2	1	7	5	9	1	7	5	11	4	4	9	5
0	0	0	0	1	0	0	1	1	0	1	1	0	1	2	0	0	0	6	3	6	4	7	14	6	20	19	15	14	11	16	5	4	6	3	5	6	0	4	8	2	6	10	12	9	9	10	10	6	8
1	0	0	0	0	1	1	0	0	0	1	0	1	3	4	0	0	2	5	3	7	6	11	12	15	9	23	16	13	17	6	6	8	2	6	5	5	3	3	6	1	4	8	9	9	9	7	15	12	12
0	0	0	0	1	1	0	0	0	1	0	0	1	1	1	4	4	0	5	5	5	8	9	8	4	12	8	8	12	12	13	12	7	8	6	4	1	3	1	4	5	5	9	5	3	11	7	9	11	11
0	1	0	0	2	0	2	0	0	0	0	0	0	2	1	1	2	5	3	2	9	5	8	5	10	9	13	16	11	6	9	9	6	4	9	4	2	7	5	9	6	5	9	6	1	4	9	5	3	4
0	0	0	0	0	0	0	0	0	1	2	0	0	0	1	0	1	2	1	1	3	4	9	3	7	8	9	18	11	7	6	7	6	5	8	2	2	3	3	1	1	4	5	9	2	2	5	7	5	5
0	0	0	0	1	0	1	1	0	0	1	0	0	0	0	3	3	1	2	4	4	7	6	6	4	6	5	9	7	5	4	5	8	3	2	2	1	1	1	1	0	2	6	3	3	4	4	4	4	1
0	0	0	0	1	0	1	0	1	1	1	1	0	0	1	1	0	0	3	2	1	2	1	3	3	2	4	4	13	7	5	3	3	4	2	0	2	0	0	4	2	2	3	3	1	3	2	1	3	2
0	0	0	1	0	0	0	1	0	1	1	1	0	0	0	0	1	1	1	1	2	2	2	4	1	1	5	2	2	5	3	2	2	0	2	1	2	0	1	1	2	2	1	2	0	0	5	3	1	1
0	0	0	0	0	0	0	0	1	1	0	0	0	0	0	2	2	1	0	0	1	1	0	3	5	1	2	0	1	1	3	1	0	1	0	0	1	1	0	0	1	1	1	1	0	2	1	0	0	1
0	0	0	1	0	0	0	0	2	1	0	0	0	0	0	0	0	0	0	2	1	0	0	1	1	1	1	1	2	0	2	0	0	0	0	0	0	0	0	1	1	0	0	0	2	1	1	0	1	0
0	0	0	0	0	1	0	0	0	0	0	0	0	0	0	0	0	0	1	0	0	0	0	1	0	1	1	1	2	0	0	0	2	0	0	0	0	0	0	1	0	0	0	0	1	0	1	0	1	2
0	0	0	0	0	0	0	0	0	0	0	0	1	0	0	0	0	1	0	0	0	0	0	0	1	0	0	0	1	0	0	0	0	0	1	0	0	0	0	2	0	2	0	1	1	0	0	0	0	0
0	0	0	0	0	0	0	0	0	0	0	0	0	0	0	0	0	0	0	0	0	0	0	0	0	0	1	0	0	0	0	0	0	0	1	0	0	0	0	0	0	0	0	1	0	1	0	0	0	0
0	0	0	0	0	0	0	0	0	0	0	0	0	0	0	0	0	0	0	0	0	0	0	0	0	1	0	0	0	1	1	0	0	0	0	0	0	0	0	0	0	0	0	0	0	0	0	0	0	0
0	0	0	0	0	0	0	0	0	0	0	0	0	0	0	0	0	0	0	0	0	0	0	0	0	0	0	0	0	0	0	0	0	0	0	0	0	0	0	0	0	0	0	0	0	0	0	0	0	0
0	0	0	0	0	0	0	0	0	0	0	0	0	0	0	0	0	0	0	0	0	0	0	0	0	0	0	0	0	0	0	0	0	0	0	0	0	0	0	0	0	0	0	0	0	0	0	0	0	0
0	0	0	0	0	0	0	0	0	0	0	0	0	0	0	0	0	0	0	0	0	0	0	0	0	0	1	0	0	0	0	0	0	0	0	0	0	0	0	0	0	0	0	0	0	0	0	0	0	0
0	0	0	0	0	0	0	0	0	0	0	0	0	0	0	0	0	0	0	0	0	0	0	0	0	0	0	0	0	0	0	0	0	0	0	0	0	0	0	0	0	0	0	0	0	0	0	0	0	0
0	0	0	0	0	0	0	0	0	0	0	0	0	0	0	0	0	1	0	0	0	0	0	0	0	0	0	0	0	0	0	0	0	0	0	0	0	0	0	0	0	0	0	0	0	0	0	0	0	0
0	0	0	0	0	0	0	0	0	0	0	0	0	0	0	0	0	0	0	0	0	0	0	0	0	0	0	0	0	0	0	0	0	0	0	0	0	0	0	0	0	0	0	0	0	0	0	0	0	0
0	0	0	0	0	0	0	0	0	0	0	0	0	0	0	0	0	0	0	0	0	0	0	0	0	0	0	0	0	0	0	0	0	0	0	0	0	0	0	0	1	0	0	0	0	0	0	0	0	0
0	0	0	0	0	0	0	0	0	0	0	0	0	0	0	0	0	0	0	0	0	0	0	0	0	0	0	0	0	0	0	0	0	0	0	0	0	0	0	0	0	1	0	0	0	0	0	0	0	0
0	0	0	0	0	0	0	0	0	0	0	0	0	0	0	0	0	0	0	0	0	0	0	0	0	0	0	0	0	0	0	0	0	0	0	0	0	0	0	0	0	0	0	0	0	0	0	0	0	0
0	0	0	0	0	0	0	0	0	0	0	0	0	0	0	0	0	0	0	0	0	0	0	0	0	0	0	0	0	0	0	0	0	0	0	0	0	0	0	0	0	0	0	0	0	0	0	0	0	0
0	0	0	0	0	0	0	0	0	0	0	0	0	0	0	0	0	0	0	0	0	0	0	0	0	0	0	0	0	0	0	0	0	0	0	0	0	0	0	0	0	0	0	0	0	0	0	0	0	0
0	0	0	0	0	0	0	0	0	0	0	0	0	0	0	0	0	0	0	0	0	0	0	0	0	0	0	0	0	0	0	0	0	0	0	0	0	0	0	0	0	0	0	0	0	0	0	0	0	0
0	0	0	0	0	0	0	0	0	0	0	0	0	0	0	0	0	0	0	0	0	0	0	0	0	0	0	0	0	0	0	0	0	0	0	0	0	0	0	0	0	0	0	0	0	0	0	0	0	0
0	0	0	0	0	0	0	0	0	0	0	0	0	0	0	0	0	0	0	0	0	0	0	0	0	0	0	0	0	0	0	0	0	0	0	0	0	0	0	0	0	0	0	0	0	0	0	0	0	0
0	0	0	0	0	0	0	0	0	0	0	0	0	0	0	0	0	0	0	0	0	0	0	0	0	0	0	0	0	0	0	0	0	0	0	0	0	0	0	0	0	0	0	0	0	0	0	0	0	0
0	0	0	0	0	0	0	0	0	0	0	0	0	0	0	0	0	0	0	0	0	0	0	0	0	0	0	0	0	0	0	0	0	0	0	0	0	0	0	0	0	0	0	0	0	0	0	0	0	0
0	0	0	0	0	0	0	0	0	0	0	0	0	0	0	0	0	0	0	0	0	0	0	0	0	0	0	0	0	0	0	0	0	0	0	0	0	0	0	0	0	0	0	0	0	0	0	0	0	0
0	0	0	0	0	0	0	0	0	0	0	0	0	0	0	0	0	0	0	0	0	0	0	0	0	0	0	0	0	0	0	0	0	0	0	0	0	0	0	0	0	0	0	0	0	0	0	0	0	0
0	0	0	0	0	0	0	0	0	0	0	0	0	0	0	0	0	0	0	0	0	0	0	0	0	0	0	0	0	0	0	0	0	0	0	0	0	0	0	0	0	0	0	0	0	0	0	0	0	0
0	0	0	0	0	0	0	0	0	0	0	0	0	0	0	0	0	0	0	0	0	0	0	0	0	0	0	0	0	0	0	0	0	0	0	0	0	0	0	0	0	0	0	0	0	0	0	0	0	0
0	0	0	0	0	0	0	0	0	0	0	0	0	0	0	0	0	0	0	0	0	0	0	0	0	0	0	0	0	0	0	0	0	0	0	0	0	0	0	0	0	0	0	0	0	0	0	0	0	0
TDP BR
0	0	0	0	0	0	0	0	0	0	0	0	0	0	0	0	0	0	0	0	0	0	0	0	0	0	0	0	0	0	0	0	0	0	0	0	0	0	0	0	0	0	0	0	0	0	0	0	0	0
0	0	0	0	0	0	0	0	0	0	0	0	0	0	0	0	0	0	0	0	0	0	0	0	0	0	0	0	0	0	0	0	0	0	0	0	0	0	0	0	0	0	0	0	0	0	0	0	0	0
0	0	0	0	0	0	0	0	0	0	0	0	0	0	0	0	0	0	0	0	0	0	0	0	0	0	0	0	0	0	0	0	0	0	0	0	0	0	0	0	0	0	0	0	0	0	0	0	0	0
0	0	0	0	0	0	0	0	0	0	0	0	0	0	0	0	0	0	0	0	0	0	0	0	0	0	0	0	0	0	0	0	0	0	0	0	0	0	0	0	0	0	0	0	0	0	0	0	0	0
0	0	0	0	0	0	0	0	0	0	0	0	0	0	0	0	0	0	0	0	0	0	0	0	0	0	0	0	0	0	0	0	0	0	0	0	0	0	0	0	0	0	0	0	0	0	0	0	0	0
0	0	0	0	0	0	0	0	0	0	0	0	0	0	0	0	0	0	0	0	0	0	0	0	0	0	0	0	0	0	0	0	0	0	0	0	0	0	0	0	0	0	0	0	0	0	0	0	0	0
0	0	0	0	0	0	0	0	0	0	0	0	0	0	0	0	0	0	0	0	0	0	0	0	0	0	0	0	0	0	0	0	1	0	0	0	0	0	0	0	0	0	0	0	0	0	0	0	0	0
0	0	0	0	0	0	0	0	0	0	0	0	0	0	0	0	0	0	0	0	0	0	0	0	0	0	0	0	0	0	0	0	0	0	0	0	0	0	0	0	0	0	0	0	0	0	0	0	0	0
0	0	0	0	0	0	0	0	0	0	0	0	0	0	0	0	0	0	0	0	0	0	0	0	0	0	0	0	0	0	0	0	0	0	0	0	0	0	0	0	0	0	0	0	0	0	0	0	0	0
0	0	0	0	0	0	0	0	0	0	1	0	0	0	0	0	0	0	0	0	0	0	0	0	0	0	0	0	0	0	0	0	0	0	0	0	0	0	0	0	0	0	0	0	0	0	0	0	0	0
0	0	0	0	0	0	0	0	0	0	0	0	0	0	0	0	0	0	0	0	0	0	0	0	0	0	0	0	0	0	0	0	0	0	0	0	0	0	0	0	0	0	0	0	0	0	0	0	0	0
0	0	0	0	0	0	0	0	0	0	0	0	0	0	1	0	1	0	0	0	0	0	0	0	0	0	0	0	0	0	0	0	0	0	0	0	0	0	0	0	0	0	0	0	0	0	0	0	0	0
0	0	0	0	0	0	0	0	0	0	0	0	0	0	0	0	1	0	0	0	0	1	0	0	0	0	0	0	0	0	0	0	0	0	0	0	0	0	0	0	0	0	0	0	0	0	0	0	0	0
0	0	0	0	0	0	0	0	0	0	0	0	0	0	0	0	0	0	0	0	0	1	0	0	0	0	0	0	0	0	0	0	0	0	0	0	0	0	0	0	0	0	0	0	0	0	0	0	0	0
0	0	0	0	0	0	0	0	0	0	0	0	0	0	0	2	0	1	0	0	0	0	0	1	0	0	0	0	0	0	0	0	0	0	0	0	0	0	0	1	0	0	0	0	0	0	0	0	0	0
0	0	0	0	0	0	0	0	0	0	0	0	0	0	2	3	1	0	1	0	0	0	0	0	0	0	0	0	1	0	0	0	1	0	0	0	0	0	0	0	0	0	0	0	0	0	0	0	0	0
0	0	0	0	0	0	0	0	0	0	0	0	0	0	0	1	1	2	1	1	2	0	0	0	0	0	0	0	0	0	0	0	0	0	0	0	0	0	0	0	0	0	0	0	0	0	0	0	0	0
0	0	0	0	0	0	0	0	0	0	0	1	0	0	0	2	0	0	0	0	0	0	0	0	1	0	0	0	0	0	0	0	0	0	0	0	0	0	1	1	0	0	0	0	0	0	0	0	0	0
0	0	0	0	0	0	0	0	0	0	0	0	1	0	1	0	0	0	0	0	0	0	1	0	0	0	0	1	0	0	0	0	0	0	0	0	0	0	1	0	0	0	0	0	0	0	0	0	0	0
0	0	0	0	0	0	0	0	0	0	0	0	0	0	0	0	1	0	0	0	0	0	0	0	0	1	0	1	2	1	0	0	1	0	0	0	1	0	0	0	1	0	0	0	0	0	0	0	0	1
0	0	0	0	0	0	0	0	0	0	0	0	0	0	0	0	1	0	0	1	0	0	0	0	2	1	0	0	2	0	1	0	0	2	0	0	1	0	0	0	0	1	0	0	0	0	0	0	1	1
0	0	0	0	0	0	0	0	0	0	0	0	0	0	0	0	0	0	1	0	1	0	0	0	0	1	0	1	1	0	1	0	0	0	1	1	1	1	0	0	0	0	0	2	0	1	2	1	0	0
0	0	0	0	0	0	0	0	0	0	0	0	0	0	0	0	0	0	0	0	1	0	0	0	2	1	2	0	1	1	4	1	0	0	0	2	1	1	2	0	0	1	0	0	0	0	0	0	0	2
0	0	0	0	0	0	0	0	0	0	0	0	0	0	0	0	2	1	0	1	0	0	0	0	1	2	3	1	2	2	5	0	0	3	1	1	2	1	0	4	0	4	1	1	1	0	1	1	1	4
0	0	0	0	0	0	0	0	0	0	0	0	0	0	0	0	0	0	1	0	0	1	1	3	1	2	1	0	3	4	3	1	4	1	4	3	4	0	4	2	1	1	2	1	4	4	2	2	4	3
0	0	0	0	0	0	0	0	0	0	0	0	0	0	0	0	0	0	0	0	1	1	0	2	2	1	4	1	4	4	3	4	2	7	6	5	2	5	7	2	2	1	5	1	5	2	2	5	2	3
0	0	0	0	0	0	0	0	0	0	0	0	0	1	0	0	0	0	0	0	1	0	0	2	1	1	4	2	0	4	4	4	2	3	7	7	4	7	5	6	5	4	5	4	2	7	6	4	4	8
0	0	0	0	0	0	0	0	0	0	0	0	1	0	0	1	0	0	0	0	0	0	0	1	1	2	5	4	3	5	6	7	6	11	12	4	6	9	8	2	7	4	3	4	4	4	6	4	9	2
0	0	0	0	0	0	0	0	0	0	0	0	0	0	0	0	0	0	0	1	0	0	2	3	2	6	3	2	2	5	8	6	6	8	6	13	9	12	12	10	9	5	7	5	8	6	6	5	9	9
1	0	0	0	0	0	0	0	0	0	0	0	0	0	1	0	0	0	0	0	0	0	2	0	1	2	5	4	5	4	6	5	3	7	11	11	5	16	9	9	9	13	15	7	6	8	2	5	15	9
0	0	0	0	0	0	0	0	0	0	0	0	0	0	0	0	0	0	0	0	0	0	0	0	4	4	3	4	7	6	10	7	6	3	11	9	3	12	11	9	9	10	7	8	4	7	8	8	5	5
0	0	0	0	0	0	1	0	0	0	0	0	0	0	0	0	0	0	0	0	1	0	0	0	0	8	10	4	7	11	9	4	9	7	11	5	16	7	10	9	6	11	6	7	7	7	9	6	4	4
0	0	0	0	0	0	0	0	0	0	0	0	0	0	0	1	0	0	0	0	0	2	0	1	2	4	5	8	14	5	6	8	7	5	3	3	5	11	11	8	6	8	6	6	4	5	8	7	5	9
0	0	0	0	0	0	0	0	0	0	0	0	0	0	0	1	0	0	0	1	0	0	2	1	2	10	3	7	6	4	9	1	4	6	5	7	5	10	10	4	10	8	14	9	5	2	6	4	9	5
0	0	0	0	0	0	0	0	0	0	0	0	0	0	0	0	0	0	0	2	0	1	0	2	2	3	7	10	5	9	9	6	6	4	0	7	5	6	8	2	10	10	10	7	6	3	6	6	5	4
0	0	0	0	0	0	0	0	0	0	0	0	0	0	0	0	0	0	0	1	1	1	3	3	3	5	5	11	11	11	17	9	4	8	9	8	3	5	2	3	7	5	9	4	3	9	7	3	4	4
0	0	0	0	0	0	0	0	0	0	0	0	0	0	0	0	1	0	0	0	0	0	0	0	1	5	6	12	12	14	6	15	8	9	8	2	7	2	4	7	6	2	3	5	1	1	5	5	7	2
0	0	0	0	0	0	0	0	0	0	0	0	0	0	0	0	0	1	1	0	0	1	1	2	1	2	6	12	15	8	12	5	8	4	5	5	8	2	2	6	2	4	4	3	4	3	2	5	3	5
0	0	0	0	0	0	0	0	0	0	0	0	0	0	0	0	0	0	0	0	1	0	2	2	1	4	3	10	9	8	6	5	10	5	5	8	4	6	4	4	3	4	2	1	2	3	3	4	5	2
0	0	0	0	0	0	0	0	0	0	0	0	0	0	0	0	0	0	0	0	0	1	0	1	2	3	3	8	12	7	6	18	6	7	3	6	3	0	2	2	3	3	2	1	5	4	2	4	0	2
0	0	0	0	0	0	0	0	0	0	0	0	0	0	0	0	1	0	0	0	1	0	2	3	3	4	4	3	8	6	10	8	14	10	7	3	2	4	5	3	5	0	0	2	9	1	4	3	5	2
0	0	0	0	0	0	0	0	0	0	0	0	0	0	0	0	0	0	0	0	0	0	1	1	0	3	6	2	5	3	7	6	8	13	10	5	5	4	2	4	3	1	1	2	7	1	7	3	4	1
0	0	0	0	0	0	0	0	0	0	0	0	0	0	0	0	0	0	0	1	1	0	0	1	2	2	2	5	5	9	7	5	8	7	8	5	6	2	6	4	3	4	3	6	4	4	1	1	1	4
0	0	0	0	0	0	0	0	0	0	0	0	0	0	0	0	0	0	0	1	0	0	1	1	0	0	3	1	9	5	8	3	5	8	4	6	3	5	1	4	4	2	4	1	0	5	0	4	1	1
0	0	0	0	0	0	0	0	0	0	0	0	0	0	0	0	0	0	0	0	1	0	1	1	2	2	4	1	3	6	1	12	10	3	2	6	3	4	2	3	2	4	6	5	3	2	4	3	2	0
0	0	0	0	0	0	0	0	0	0	0	0	0	0	0	0	0	0	0	0	0	0	0	0	1	2	5	3	6	3	4	6	7	9	6	5	3	5	1	3	4	2	2	3	1	2	2	3	3	4
0	0	0	0	0	0	0	0	0	0	0	0	0	0	0	0	0	0	0	1	0	0	2	0	1	4	5	3	6	5	8	7	2	9	3	4	4	1	3	4	7	3	4	2	3	1	1	0	2	1
0	0	0	0	0	0	0	0	0	0	0	0	0	0	0	0	0	0	0	0	0	1	1	2	2	5	7	5	7	9	6	4	4	5	7	6	6	0	4	0	3	2	0	3	1	1	0	2	1	1
0	0	0	0	0	0	0	0	0	0	0	0	0	0	0	0	0	0	0	1	1	1	0	3	1	7	6	5	8	5	9	5	8	5	3	7	7	5	1	3	3	1	4	1	1	2	4	2	2	2
0	0	0	0	0	0	0	0	0	0	0	0	0	0	0	0	0	0	0	0	0	1	0	2	0	2	7	8	5	10	9	4	3	4	3	7	5	3	6	4	3	2	1	5	0	2	0	1	2	3
0	0	0	0	0	0	0	0	0	0	0	0	0	0	0	0	0	0	0	0	1	1	0	0	4	4	7	8	4	10	7	8	7	7	7	2	8	1	2	3	2	2	3	4	2	2	0	2	1	6
0	0	0	0	0	0	0	0	0	0	0	0	0	0	0	0	0	0	0	0	0	1	0	1	1	4	4	5	11	6	4	6	6	6	6	6	5	1	4	2	2	2	3	2	1	3	0	1	2	1
0	0	0	0	0	0	0	0	0	0	0	0	0	0	0	0	0	0	0	0	1	1	0	1	6	6	7	11	9	6	7	7	6	8	8	4	4	10	5	5	2	3	0	1	0	0	2	2	4	2
0	0	0	0	0	0	0	0	0	0	0	0	0	0	0	0	0	0	0	0	0	0	0	1	2	3	8	13	8	14	13	8	5	4	6	7	9	4	7	2	6	3	1	1	2	3	1	1	1	0
0	0	0	0	0	0	0	0	0	0	0	0	0	0	0	0	0	0	0	0	2	1	0	1	3	7	10	5	9	18	7	13	10	8	9	8	6	7	2	3	5	0	1	1	1	2	1	3	1	1
0	0	0	0	0	0	0	0	0	0	0	0	0	0	0	0	0	0	0	0	0	0	1	5	4	7	9	11	12	10	11	15	9	6	7	10	4	6	6	5	2	3	2	1	3	2	6	2	1	4
0	0	0	0	0	0	0	0	0	0	0	0	0	0	0	0	0	0	0	0	0	0	1	3	3	2	6	11	12	12	13	10	8	8	6	8	3	5	7	3	5	6	8	3	1	1	0	2	0	1
0	0	0	0	0	0	0	0	0	0	0	0	0	0	0	0	0	0	0	0	0	1	1	4	4	4	4	6	11	13	13	19	5	12	12	13	11	8	3	4	6	7	7	3	2	0	2	2	3	2
0	0	0	0	0	0	0	0	0	0	0	0	0	0	0	0	0	0	0	0	1	1	0	1	3	4	3	17	19	16	8	9	13	14	12	8	11	12	4	13	3	3	2	3	2	3	2	1	2	3
0	0	0	0	0	0	0	0	0	0	0	0	0	0	0	0	0	0	0	1	1	1	1	1	4	4	7	8	7	22	21	17	14	19	13	15	10	4	7	13	5	5	6	3	5	6	2	0	0	3
0	0	0	0	0	0	0	0	0	0	0	0	0	0	0	0	0	0	0	0	0	0	0	1	0	4	5	9	13	14	20	19	20	15	14	2	10	9	6	3	5	5	4	4	3	2	3	2	1	1
0	0	0	0	0	0	0	0	0	0	0	1	0	0	0	0	0	0	0	0	0	0	1	0	2	2	4	13	9	9	13	17	18	11	11	13	5	9	11	6	6	6	6	7	2	1	5	0	1	2
0	0	0	0	0	0	0	0	0	0	0	0	0	0	0	0	0	0	0	0	0	0	0	1	2	4	7	3	10	13	14	12	12	11	21	7	12	14	8	10	2	6	8	2	5	4	4	2	2	0
0	0	0	0	0	0	0	0	0	0	0	0	0	0	0	0	0	0	0	1	0	0	0	2	4	0	5	3	10	13	16	17	11	9	9	13	7	8	6	5	8	4	5	5	3	1	1	1	1	3
0	0	0	0	0	0	0	0	0	0	0	0	0	0	0	0	0	0	0	0	0	0	0	1	1	1	5	2	6	5	12	8	2	11	11	9	12	10	4	4	7	5	3	3	6	4	0	2	1	0
0	0	0	0	0	0	0	0	0	0	0	0	0	0	0	0	0	0	0	0	0	1	0	3	2	1	5	3	5	5	5	10	13	9	9	4	9	6	4	7	5	6	6	5	5	4	1	1	2	2
0	0	0	0	0	0	0	0	0	0	0	0	0	0	0	0	0	0	0	0	0	0	0	2	2	2	4	1	8	6	6	8	5	10	9	7	5	5	7	4	5	6	1	4	2	5	1	3	4	1
0	0	0	0	0	0	0	0	0	0	0	0	0	0	0	0	0	0	0	0	0	0	0	1	1	2	3	1	0	6	8	4	6	5	4	5	5	7	8	3	3	3	6	1	3	3	4	1	1	1
0	0	0	0	0	0	0	0	0	0	0	0	0	0	0	0	0	0	0	0	0	0	0	0	0	3	0	3	5	5	5	1	5	6	4	4	2	5	5	2	1	2	2	3	3	2	1	1	0	2
0	0	0	0	0	0	0	0	0	0	0	0	0	0	0	0	0	0	0	0	0	0	0	1	1	2	2	0	2	0	2	5	7	4	5	3	1	2	3	1	5	2	4	4	3	0	0	1	3	0
0	0	0	0	0	0	0	0	0	0	0	0	0	0	0	0	0	0	0	0	1	0	0	1	1	1	0	0	4	3	1	5	2	2	5	2	3	2	3	2	3	3	2	3	1	2	2	3	4	2
0	0	0	0	0	0	0	0	0	0	0	0	0	0	0	0	0	0	0	0	0	0	0	0	2	0	0	0	1	0	2	1	4	3	2	2	4	1	3	1	0	0	2	1	2	0	2	5	0	0
0	0	0	0	0	0	0	0	0	0	0	0	0	0	0	0	0	0	0	0	0	0	0	1	2	0	0	1	1	3	1	3	1	1	2	2	2	2	2	2	1	2	2	0	1	4	0	2	1	0
0	0	0	0	0	0	0	0	0	0	0	0	0	0	0	0	0	1	0	2	0	0	0	1	0	2	1	0	0	2	2	1	2	0	2	2	0	0	2	2	2	0	0	0	2	0	0	0	1	1
0	0	0	0	0	0	0	0	0	0	0	0	0	0	0	0	0	0	0	0	0	0	0	0	0	0	0	0	1	0	1	2	2	0	0	1	1	0	1	0	2	1	2	1	1	0	0	0	0	0
0	0	0	0	0	0	0	0	0	0	0	0	0	0	0	0	0	0	0	0	0	0	0	0	0	1	0	0	1	1	0	0	0	1	0	0	0	0	2	1	1	1	0	0	0	0	0	0	0	0
0	0	0	0	0	0	0	0	0	0	0	0	0	0	0	0	0	0	0	0	0	0	0	0	0	0	0	2	0	2	0	0	0	0	0	1	1	2	0	1	1	0	0	1	1	1	0	1	0	0
0	0	0	0	0	0	0	0	0	0	0	0	0	0	0	0	0	0	0	0	0	0	0	0	0	0	1	1	1	2	1	1	1	1	0	0	1	0	0	0	0	0	0	1	1	1	1	0	0	1
0	0	0	0	0	0	0	0	0	0	0	0	0	0	0	0	0	0	0	0	0	0	0	0	0	0	0	0	0	1	0	0	2	0	0	2	0	1	0	0	1	2	1	1	0	0	0	0	1	0
0	0	0	0	0	0	0	0	0	0	0	0	0	0	0	0	0	0	0	0	0	0	0	0	0	0	0	0	0	0	0	2	0	0	1	0	1	0	0	0	0	0	0	0	0	1	0	1	0	0
0	0	0	0	0	0	0	0	0	0	0	0	0	0	0	0	0	0	0	0	0	0	0	0	0	0	0	0	0	1	1	0	1	0	0	0	1	2	0	0	0	0	1	0	1	1	0	0	0	1
0	0	0	0	0	0	0	0	0	0	0	0	0	0	0	1	0	0	0	0	0	0	1	0	0	0	0	0	0	0	0	0	0	0	3	0	0	0	1	0	0	0	0	0	0	0	0	0	0	0
0	0	0	0	0	0	0	0	0	0	0	0	0	0	0	0	0	0	0	0	0	0	0	0	0	0	0	0	0	0	0	0	0	1	1	0	0	0	0	0	1	0	0	0	0	0	0	0	0	0
0	0	0	0	0	0	0	0	0	0	0	0	0	0	0	0	0	0	0	0	0	0	0	0	0	0	0	1	0	0	0	0	0	1	2	0	1	0	0	0	0	0	0	0	0	0	0	0	0	0
0	0	0	0	0	0	0	0	0	0	0	0	0	0	0	0	0	0	0	0	0	0	0	0	0	0	0	0	0	0	0	0	0	0	1	0	0	0	0	0	1	0	0	0	0	0	0	0	0	0
0	0	0	0	0	0	0	0	0	0	0	0	0	0	0	0	0	0	0	0	0	0	0	0	0	1	0	0	0	0	0	1	0	0	0	0	0	0	1	0	0	0	0	0	0	0	0	0	0	0
0	0	0	0	0	0	0	0	0	0	0	0	0	0	0	0	0	0	0	0	0	0	0	0	0	0	0	1	0	0	0	0	0	0	0	0	0	0	0	0	0	0	0	0	0	0	0	0	0	0
0	0	0	0	0	0	0	0	0	0	0	0	0	0	0	0	0	0	0	0	0	0	0	0	0	0	0	0	0	0	0	0	0	0	0	0	0	0	1	0	0	0	0	0	0	0	0	0	0	0
0	0	0	0	0	0	0	0	0	0	0	0	0	0	0	0	0	0	0	0	0	0	0	0	0	0	1	0	0	0	0	0	0	0	1	0	0	0	0	0	1	0	0	0	0	0	0	0	0	0
0	0	0	0	0	0	0	0	0	0	0	0	0	0	0	0	0	0	0	0	0	0	0	0	0	0	0	0	0	0	0	0	0	0	0	0	0	0	0	0	0	0	0	0	0	0	0	0	0	0
0	0	0	0	0	0	0	0	0	0	0	0	0	0	0	0	0	0	0	0	0	0	0	0	0	0	0	0	0	0	0	0	0	0	0	0	0	0	0	0	0	0	0	0	0	0	0	0	0	0
0	0	0	0	0	0	0	0	0	0	0	0	0	0	0	0	0	0	0	0	0	0	0	0	0	0	0	0	0	0	0	0	0	0	0	0	0	0	0	0	0	0	0	0	0	0	0	0	0	0
0	0	0	0	0	0	0	0	0	0	0	0	0	0	0	0	0	0	0	0	0	0	0	0	0	0	0	0	0	0	0	0	0	0	0	0	0	0	0	0	0	1	0	0	0	0	0	0	0	0
0	0	0	0	0	0	0	0	0	0	0	0	0	0	0	0	0	0	0	0	0	0	0	0	0	0	0	0	0	0	0	0	0	0	0	0	0	0	0	0	0	0	0	0	0	0	0	0	0	0
0	0	0	0	0	0	0	0	0	0	0	0	0	0	0	0	0	0	0	0	0	0	0	0	0	0	0	0	0	0	0	0	0	0	0	0	0	0	0	0	0	0	0	0	0	0	0	0	0	0
0	0	0	0	0	0	0	0	0	0	0	0	0	0	0	0	0	0	0	0	1	0	0	0	0	0	0	0	0	0	0	0	0	0	0	0	0	0	0	0	0	0	0	0	0	0	0	0	0	0
0	0	0	0	0	0	0	0	0	0	0	0	0	0	0	0	0	0	0	0	0	0	0	0	0	0	0	0	0	0	0	0	0	0	0	0	0	0	0	0	0	0	0	0	0	0	0	0	0	0
0	0	0	0	0	0	0	0	0	0	0	0	0	0	0	0	0	0	0	0	0	0	0	0	0	0	0	0	0	0	0	0	0	0	0	0	0	0	0	0	0	0	0	0	0	0	0	0	0	0
0	0	0	0	0	0	0	0	0	0	0	0	0	0	0	0	0	0	0	0	0	0	0	0	0	0	0	0	0	0	0	0	0	0	0	0	0	0	0	0	0	0	0	0	0	0	0	0	0	0
0	0	0	0	0	0	0	0	0	0	0	0	0	0	0	0	0	0	0	0	0	0	0	0	0	0	0	0	0	0	0	0	0	0	0	0	0	0	0	0	0	0	0	0	0	0	0	0	0	0
TDP YR
0	0	0	0	0	0	0	0	0	0	0	0	0	0	0	0	0	0	0	0	0	0	0	0	0	0	0	0	0	0	0	0	0	0	0	0	0	0	0	0	0	0	0	0	0	0	0	0	0	0
0	0	0	0	0	0	0	0	0	0	0	0	0	0	0	0	0	0	0	0	0	0	0	0	0	0	0	0	0	0	0	0	0	0	0	0	0	0	0	0	0	0	0	0	0	0	0	0	0	0
0	0	0	0	0	0	0	0	0	0	0	0	0	0	0	0	0	0	0	0	0	0	0	0	0	0	0	0	0	0	0	0	0	0	0	0	0	0	0	0	0	0	0	0	0	0	0	0	0	0
0	0	0	0	0	0	0	0	0	0	0	0	0	0	0	0	0	0	0	0	0	0	0	0	0	0	0	0	0	0	0	0	0	0	0	0	0	0	0	0	0	0	0	0	0	0	0	0	0	0
0	0	0	0	0	0	0	0	0	0	0	0	0	0	0	0	0	0	0	0	0	0	0	0	0	0	0	0	0	0	0	0	0	0	0	0	0	0	0	0	0	0	0	0	0	0	0	0	0	0
0	0	0	0	0	0	0	0	0	0	0	0	0	0	0	0	0	0	0	0	0	0	0	0	0	0	0	0	0	0	0	0	0	0	0	0	0	0	0	0	0	0	0	0	0	0	0	0	0	0
0	0	0	0	0	0	0	0	0	0	0	0	0	0	0	0	0	0	0	0	0	0	0	0	0	0	0	0	0	0	0	0	0	0	0	0	0	0	0	0	0	0	0	0	0	0	0	0	0	0
0	0	0	0	0	0	0	0	0	0	0	0	0	0	0	0	0	0	0	0	0	0	0	0	0	0	0	0	0	0	0	0	0	0	0	0	0	0	0	0	0	0	0	0	0	0	0	0	0	0
0	0	0	0	0	0	0	0	0	0	0	0	0	0	0	0	0	0	0	0	0	0	0	0	0	0	0	0	0	0	0	0	0	0	0	0	0	0	0	0	0	0	0	0	0	0	0	0	0	0
0	0	0	0	0	0	0	0	0	0	0	0	0	0	0	0	0	0	0	0	0	0	0	0	0	0	0	0	0	0	0	0	0	0	0	0	0	0	0	0	0	0	0	0	0	0	0	0	0	0
0	0	0	0	0	0	0	0	0	0	0	0	0	0	0	0	0	0	0	0	0	0	0	0	0	0	0	0	0	0	0	0	0	0	0	0	0	0	0	0	0	0	0	0	0	0	0	0	0	0
0	0	0	0	0	0	0	0	0	0	0	0	0	0	0	0	0	0	0	0	0	0	0	0	0	0	0	0	0	0	0	0	0	0	0	0	0	0	0	0	0	0	0	0	0	0	0	0	0	0
0	0	0	0	0	0	0	0	0	0	0	0	0	0	0	0	0	0	0	0	0	0	0	0	0	0	0	0	0	0	0	0	0	0	0	0	0	0	0	0	0	0	0	0	0	0	0	0	0	0
0	0	0	0	0	0	0	0	0	0	0	0	0	0	0	0	0	0	0	0	0	1	0	0	0	0	0	0	0	0	0	0	0	0	0	0	0	0	0	0	0	0	0	0	0	0	0	0	0	0
0	0	0	0	0	0	0	0	0	0	0	0	0	0	0	0	0	0	0	1	0	0	0	0	0	0	0	0	0	0	0	0	0	0	0	0	0	0	0	0	0	0	0	0	0	0	0	0	0	0
0	0	0	0	0	0	0	0	0	0	0	0	0	0	0	0	0	0	0	1	0	0	0	0	0	0	0	0	0	0	0	0	0	0	0	0	0	0	0	0	0	0	0	0	0	0	0	0	0	0
0	0	0	0	0	0	0	0	0	0	0	0	0	0	0	0	0	0	0	0	0	0	0	0	0	0	0	0	0	0	0	0	0	0	0	0	0	0	0	0	0	0	0	0	0	0	0	0	0	0
0	0	0	0	0	0	0	0	0	0	0	0	0	0	0	0	0	0	0	1	0	1	0	1	0	0	0	0	0	0	0	0	0	0	0	0	0	0	0	0	0	0	0	0	0	0	0	0	0	0
0	0	0	0	0	0	0	0	0	0	0	0	0	0	0	0	0	0	0	0	1	0	0	1	0	0	0	0	0	0	0	0	0	0	0	0	0	0	0	0	1	0	0	0	0	0	0	0	0	0
0	0	0	0	0	0	0	0	0	0	0	0	0	0	0	1	0	0	1	1	3	0	0	0	0	0	1	0	0	0	0	0	0	0	0	0	0	0	0	0	0	0	0	0	0	0	0	0	0	0
0	0	0	0	0	0	0	0	0	0	0	0	0	1	0	0	0	1	2	0	1	1	0	1	1	0	0	0	0	0	0	1	0	0	0	0	1	0	0	0	0	0	0	0	0	0	0	0	0	0
0	0	0	0	0	0	0	0	0	0	0	0	0	0	0	0	0	0	0	1	1	1	1	0	0	0	0	0	0	0	1	0	0	1	0	0	1	0	0	0	1	1	0	0	0	0	0	0	0	0
0	0	0	0	0	0	0	0	0	0	0	0	0	0	0	0	0	1	0	1	1	0	0	0	0	2	1	1	0	1	0	0	1	0	1	0	1	2	1	0	0	0	0	0	0	0	0	0	0	0
0	0	0	0	0	0	0	0	0	0	0	0	0	0	0	0	0	1	0	0	0	0	1	0	1	1	0	2	1	2	1	0	1	2	3	0	0	1	0	1	0	1	0	0	1	0	0	0	0	0
0	0	0	0	0	0	0	0	0	0	0	0	0	0	0	0	0	0	0	1	0	0	0	3	0	3	0	3	2	2	4	3	4	2	1	0	0	2	0	0	1	2	0	0	1	0	0	1	0	0
0	0	0	0	0	0	0	0	0	0	0	0	0	0	0	0	0	0	0	0	1	0	2	0	0	7	7	4	8	4	6	5	4	4	5	2	1	7	4	2	3	0	0	0	1	0	1	0	0	0
0	0	0	0	0	0	0	0	0	0	0	0	0	0	0	0	0	0	0	0	0	0	1	1	2	9	10	5	4	3	2	6	7	12	9	11	7	4	2	4	7	1	1	4	1	0	0	1	1	1
0	0	0	0	0	0	0	0	0	0	0	0	0	0	0	0	0	0	0	0	0	0	0	2	3	4	6	9	9	9	14	11	11	9	16	9	10	3	8	4	4	4	4	3	5	0	2	3	2	1
0	0	0	0	0	0	0	0	0	0	0	0	0	0	0	0	0	0	0	0	0	0	0	1	3	8	7	10	17	9	14	10	5	7	10	15	10	14	12	4	1	9	6	1	7	1	2	3	5	1
0	0	0	0	0	0	0	0	0	0	0	0	0	0	0	0	0	0	0	0	0	0	1	1	5	5	3	6	14	9	8	7	12	18	11	15	19	10	9	11	8	13	8	3	2	3	4	2	1	3
0	0	0	0	0	0	0	0	0	0	0	0	0	0	0	0	0	0	0	0	0	0	0	2	3	5	9	9	10	7	15	13	13	8	13	9	9	13	12	13	7	6	4	6	8	5	6	1	4	2
0	0	0	0	0	0	0	0	0	0	0	0	0	0	0	0	0	0	0	0	1	0	0	1	2	2	8	12	7	13	9	6	12	10	12	19	13	8	13	10	8	9	8	1	3	3	5	2	4	0
0	0	0	0	0	0	0	0	0	0	0	0	0	0	0	0	0	0	0	0	0	0	0	1	1	5	4	10	12	7	6	11	8	12	12	10	14	16	13	9	8	8	4	3	4	3	1	1	2	2
0	0	0	0	0	0	0	0	0	0	0	0	0	0	0	0	0	0	1	0	0	0	1	1	2	4	10	13	10	13	8	12	9	10	12	13	11	14	7	6	5	7	5	3	2	5	5	0	0	1
0	0	0	0	0	0	0	0	0	0	0	0	0	0	0	0	0	0	0	0	0	0	1	0	1	2	6	11	12	16	8	15	6	3	6	9	3	7	11	6	10	4	7	3	6	5	2	1	3	0
0	0	0	0	0	0	0	0	0	0	0	0	0	0	0	0	0	0	0	0	0	0	0	1	3	6	4	7	14	15	13	15	17	11	7	10	7	8	7	1	7	4	5	1	3	2	0	0	1	2
0	0	0	0	0	0	0	0	0	0	0	0	0	0	0	0	0	0	0	0	0	0	0	0	2	4	4	5	8	11	8	6	20	10	9	3	6	4	5	1	6	6	4	3	1	0	3	3	0	1
0	0	0	0	0	0	0	0	0	0	0	0	0	0	0	0	0	0	0	0	0	1	0	0	2	4	3	6	16	5	8	8	9	9	2	4	8	4	3	2	7	2	3	3	4	1	4	3	0	2
0	0	0	0	0	0	0	0	0	0	0	0	0	0	0	0	0	0	0	0	0	1	0	0	0	1	3	11	7	7	11	8	10	8	3	12	7	2	5	6	4	2	2	0	1	1	2	3	0	0
0	0	0	0	0	0	0	0	0	0	0	0	0	0	0	0	0	0	0	0	0	1	0	0	0	0	6	9	2	10	9	12	8	1	10	4	5	5	3	3	3	3	3	2	3	0	0	0	0	1
0	0	0	0	0	0	0	0	0	0	0	0	0	0	0	0	0	0	0	0	0	0	0	1	0	3	4	2	1	5	5	10	4	6	8	4	5	5	1	3	4	0	1	4	0	2	1	0	0	0
0	0	0	0	0	0	0	0	0	0	0	0	0	0	0	0	0	0	0	0	0	0	1	0	1	1	5	6	5	7	9	5	7	6	6	5	2	8	2	3	1	3	1	0	1	0	2	0	0	0
0	0	0	0	0	0	0	0	0	0	0	0	0	0	0	0	0	0	0	0	0	0	0	0	1	3	1	5	2	3	3	4	2	5	5	5	2	2	1	4	1	2	0	1	2	1	0	2	1	0
0	0	0	0	0	0	0	0	0	0	0	0	0	0	0	0	0	0	0	0	0	0	0	0	2	1	2	4	2	2	7	2	3	5	4	1	2	2	0	1	1	1	5	1	1	0	1	0	1	0
0	0	0	0	0	0	0	0	0	0	0	0	0	0	0	0	0	0	0	0	0	0	1	1	0	2	2	4	2	3	2	6	4	0	4	3	6	3	0	1	2	2	0	3	1	3	0	0	0	0
0	0	0	0	0	0	0	0	0	0	0	0	0	0	0	0	0	0	0	0	0	0	0	0	2	1	2	1	4	5	5	2	1	1	1	0	3	0	4	0	0	2	0	1	0	0	0	0	0	0
0	0	0	0	0	0	0	0	0	0	0	0	0	0	0	0	0	0	0	0	0	0	0	1	0	0	2	3	1	3	1	5	3	2	2	2	1	3	0	2	2	1	2	2	0	1	0	0	0	0
0	0	0	0	0	0	0	0	0	0	0	0	0	0	0	0	0	0	0	0	0	0	0	0	0	0	1	1	0	1	4	1	2	1	0	0	2	0	3	0	0	1	1	2	0	0	0	0	0	0
0	0	0	0	0	0	0	0	0	0	0	0	0	0	0	0	0	0	0	0	0	0	0	1	0	0	1	3	2	3	1	2	2	1	1	0	1	0	0	0	0	0	3	0	0	0	0	0	0	0
0	0	0	0	0	0	0	0	0	0	0	0	0	0	0	0	0	0	0	0	0	0	0	0	0	1	0	2	1	2	3	0	3	0	0	1	1	1	0	0	1	0	1	1	0	0	0	0	0	0
0	0	0	0	0	0	0	0	0	0	0	0	0	0	0	0	0	0	0	0	0	0	0	0	2	1	0	0	2	2	3	2	2	0	1	2	0	1	3	0	1	1	0	0	0	0	0	0	0	0
0	0	0	0	0	0	0	0	0	0	0	0	0	0	0	0	0	0	0	0	0	0	0	0	1	1	2	0	2	0	1	2	1	3	2	1	0	1	2	0	1	0	1	2	0	1	0	0	0	0
0	0	0	0	0	0	0	0	0	0	0	0	0	0	0	0	0	0	0	0	0	0	0	0	0	0	2	0	3	0	2	2	2	3	2	1	0	1	0	1	0	0	1	0	1	0	0	0	0	0
0	0	0	0	0	0	0	0	0	0	0	0	0	0	0	0	0	0	0	0	0	0	0	0	0	1	0	1	1	2	3	1	4	1	0	5	0	1	1	0	0	0	0	0	0	0	1	0	0	0
0	0	0	0	0	0	0	0	0	0	0	0	0	0	0	0	0	0	0	0	0	1	0	0	0	0	2	3	1	3	2	3	1	0	1	3	0	0	1	0	0	0	0	0	0	0	0	1	0	0
0	0	0	0	0	0	0	0	0	0	0	0	0	0	0	0	0	0	0	0	0	0	0	0	0	1	2	2	4	3	2	1	3	0	2	1	0	0	1	1	0	0	0	0	0	0	0	0	0	0
0	0	0	0	0	0	0	0	0	0	0	0	0	0	0	0	0	0	0	0	0	0	0	1	0	1	0	2	2	2	2	0	2	2	3	2	1	2	0	0	1	1	0	0	0	0	0	0	0	0
0	0	0	0	0	0	0	0	0	0	0	0	0	0	0	0	0	0	0	0	1	0	0	0	0	0	0	4	4	1	2	3	1	0	3	0	1	1	2	1	0	0	0	0	0	0	1	0	0	0
0	0	0	0	0	0	0	0	0	0	0	0	0	0	0	0	0	0	0	0	0	0	0	0	3	0	3	4	1	2	1	1	4	2	1	0	0	1	1	1	0	0	0	0	0	0	0	1	0	0
0	0	0	0	0	0	0	0	0	0	0	0	0	0	0	0	0	0	0	0	0	0	0	0	2	0	0	3	2	2	2	2	4	5	1	2	2	1	0	0	0	1	0	0	0	0	0	0	0	0
0	0	0	0	0	0	0	0	0	0	0	0	0	0	0	0	0	0	0	0	0	0	0	0	1	0	2	4	2	2	6	2	1	2	2	1	1	1	0	1	0	1	2	0	0	0	1	0	0	1
0	0	0	0	0	0	0	0	0	0	0	0	0	0	0	0	0	0	1	0	0	0	0	0	1	1	5	2	3	5	2	2	2	3	0	1	2	0	1	0	0	2	0	0	3	0	0	0	0	0
0	0	0	0	0	0	0	0	0	0	0	0	0	0	0	0	0	0	0	0	0	0	0	1	0	0	0	2	2	6	8	6	3	3	1	0	3	0	1	1	1	2	0	0	0	1	0	0	0	2
0	0	0	0	0	0	0	0	0	0	0	0	0	0	0	0	0	0	0	0	0	0	0	0	1	1	5	6	3	1	4	5	3	2	2	3	0	2	0	2	2	2	0	0	1	0	1	0	0	0
0	0	0	0	0	0	0	0	0	0	0	0	0	0	0	0	0	0	0	0	0	0	1	2	0	1	5	7	9	6	6	6	4	3	4	1	4	1	3	2	3	0	0	1	1	0	0	0	1	1
0	0	0	0	0	0	0	0	0	0	0	0	0	0	0	0	0	0	0	0	0	1	1	3	3	5	8	5	5	7	4	8	4	5	3	3	1	3	3	2	0	2	0	1	0	1	1	0	0	0
0	0	0	0	0	0	0	0	0	0	0	0	0	0	0	0	0	0	0	0	0	1	0	0	3	7	5	6	5	5	7	6	4	10	4	4	2	5	2	3	2	1	1	2	3	1	0	0	1	0
0	0	0	0	0	0	0	0	0	0	0	0	0	0	0	0	0	0	0	0	0	1	1	2	1	4	3	12	12	10	12	6	3	6	4	6	2	4	2	2	2	0	0	3	0	1	0	0	0	0
0	0	0	0	0	0	0	0	0	0	0	0	0	0	0	0	0	0	0	0	0	0	1	0	2	3	9	18	10	8	10	5	16	5	8	5	3	4	5	5	1	0	2	0	2	1	1	0	0	0
0	0	0	0	0	0	0	0	0	0	0	0	0	0	0	0	0	0	0	1	0	0	1	3	2	4	4	10	17	20	7	11	8	11	11	7	8	9	4	4	2	2	2	0	1	1	1	0	2	1
0	0	0	0	0	0	0	0	0	0	0	0	0	0	0	0	0	0	0	0	0	0	2	2	3	8	9	12	14	14	22	20	6	15	7	5	8	7	3	6	4	5	6	2	2	1	0	2	0	1
0	0	0	0	0	0	0	0	0	0	0	0	0	0	0	0	0	0	0	0	0	0	1	2	4	10	10	10	27	21	20	16	11	14	11	10	7	7	13	7	2	3	2	2	3	4	0	1	1	1
0	0	0	0	0	0	0	0	0	0	0	0	0	0	0	0	0	0	0	0	0	1	1	0	5	4	10	14	13	17	21	18	13	22	16	9	16	13	6	9	8	3	3	3	3	2	4	0	2	0
0	0	0	0	0	0	0	0	0	0	0	0	0	0	0	0	0	0	0	0	0	0	0	3	4	5	10	16	29	20	28	26	14	19	17	5	11	11	14	4	3	7	1	5	3	1	4	3	0	2
0	0	0	0	0	0	0	0	0	0	0	0	0	0	0	0	0	0	0	0	0	0	0	1	1	5	7	17	23	24	32	21	17	24	13	25	12	12	13	6	7	5	4	5	5	1	1	1	2	1
0	0	0	0	0	0	0	0	0	0	0	0	0	0	0	0	0	0	0	0	1	0	0	0	1	6	13	15	12	18	11	33	23	13	15	11	11	12	11	6	9	3	6	5	2	5	2	0	2	3
0	0	0	0	0	0	0	0	0	0	0	0	0	0	0	0	0	0	0	0	0	0	0	0	0	6	7	10	23	19	17	23	18	21	11	20	12	8	5	5	9	8	4	9	3	2	3	2	0	1
0	0	0	0	0	0	0	0	0	0	0	0	0	0	0	0	0	0	0	0	0	0	3	2	2	7	9	15	12	20	22	22	15	11	13	10	13	16	7	7	7	4	8	3	1	3	3	0	2	0
0	0	0	0	0	0	0	0	0	0	0	0	0	0	0	0	0	0	0	0	0	0	0	0	3	4	4	5	12	16	19	19	10	13	14	15	8	10	9	7	7	3	3	4	1	3	1	2	3	1
0	0	0	0	0	0	0	0	0	0	0	0	0	0	0	0	0	0	0	0	1	0	0	1	0	1	7	6	12	12	9	12	9	10	8	6	6	3	3	3	3	9	1	3	1	1	2	1	0	0
0	0	0	0	0	0	0	0	0	0	0	0	0	0	0	0	0	0	0	0	0	0	0	0	1	3	8	7	15	7	6	8	11	8	7	10	5	6	3	4	2	1	3	2	3	1	1	2	1	0
0	0	0	0	0	0	0	0	0	0	0	0	0	0	0	0	0	0	0	0	0	0	1	2	0	2	6	4	4	5	5	8	6	2	6	4	5	6	3	6	1	0	1	1	1	2	0	0	0	1
0	0	0	0	0	0	0	0	0	0	0	0	0	0	0	0	0	0	0	0	0	0	1	0	0	3	1	1	1	3	2	4	5	3	3	2	0	5	4	1	2	3	0	1	0	1	0	1	0	0
0	0	0	0	0	0	0	0	0	0	0	0	0	0	0	0	0	0	0	0	0	0	0	0	1	1	2	5	2	2	0	4	0	3	1	2	2	1	0	2	0	1	0	0	0	0	0	0	0	0
0	0	0	0	0	0	0	0	0	0	0	0	0	0	0	0	0	0	0	0	0	0	1	0	0	1	2	2	1	3	2	4	2	1	2	1	1	2	1	2	1	0	0	0	0	1	0	1	0	0
0	0	0	0	0	0	0	0	0	0	0	0	0	0	0	0	0	0	0	0	0	0	0	1	1	0	1	0	5	1	2	0	1	1	3	2	1	1	2	1	2	1	2	1	0	0	0	0	0	0
0	0	0	0	0	0	0	0	0	0	0	0	0	0	0	0	0	0	0	0	0	0	1	0	0	0	1	0	1	0	0	0	2	0	0	1	2	1	1	0	0	2	2	0	0	0	0	0	0	0
0	0	0	0	0	0	0	0	0	0	0	0	0	0	0	0	0	0	0	0	0	0	0	0	0	1	0	3	1	0	0	0	1	0	0	0	0	0	2	0	0	0	0	0	0	0	0	0	0	1
0	0	0	0	0	0	0	0	0	0	0	0	0	0	0	0	0	0	0	0	0	0	0	0	0	0	0	0	0	0	1	0	1	0	0	0	0	1	0	2	0	0	0	0	0	0	0	0	0	0
0	0	0	0	0	0	0	0	0	0	0	0	0	0	0	0	0	0	0	0	0	0	0	0	0	0	0	0	0	1	0	1	0	0	0	0	0	0	0	1	1	0	1	0	0	0	0	0	0	0
0	0	0	0	0	0	0	0	0	0	0	0	0	0	0	0	0	0	0	0	1	0	0	0	0	0	0	0	1	1	0	0	0	0	1	0	0	0	0	0	1	0	0	1	0	0	0	0	0	0
0	0	0	0	0	0	0	0	0	0	0	0	0	0	0	0	0	0	0	0	0	0	1	0	0	2	1	0	2	0	0	0	0	0	0	0	0	0	2	0	0	0	0	0	0	0	0	0	0	0
0	0	0	0	0	0	0	0	0	0	0	0	0	0	0	0	0	0	0	0	0	0	0	0	0	0	1	0	0	0	0	0	1	1	0	0	0	0	0	0	0	0	0	0	0	0	0	0	0	0
0	0	0	0	0	0	0	0	0	0	0	0	0	0	0	0	0	0	0	0	0	0	0	0	0	1	0	0	0	1	0	0	0	0	0	1	0	0	0	0	0	0	0	0	0	0	0	0	0	0
0	0	0	0	0	0	0	0	0	0	0	0	0	0	0	0	0	0	0	0	0	0	0	0	0	0	0	0	0	0	0	0	0	0	0	0	0	0	0	1	0	0	0	0	0	0	0	0	0	0
0	0	0	0	0	0	0	0	0	0	0	0	0	0	0	0	0	0	0	0	0	0	0	0	0	0	0	0	0	0	0	0	0	0	0	0	0	0	0	0	0	1	0	0	0	0	0	0	0	0
0	0	0	0	0	0	0	0	0	0	0	0	0	0	0	0	0	0	0	0	0	0	0	0	0	0	0	0	0	0	0	0	0	0	0	0	0	0	1	1	0	0	0	0	0	0	0	0	0	0
0	0	0	0	0	0	0	0	0	0	0	0	0	0	0	0	0	0	0	0	0	0	0	0	0	0	0	0	0	0	0	0	0	0	0	0	0	0	0	0	0	0	0	0	0	0	0	0	0	0
0	0	0	0	0	0	0	0	0	0	0	0	0	0	0	0	0	0	0	0	0	0	0	0	0	0	0	0	1	0	0	0	0	0	0	0	0	0	0	1	0	0	0	0	0	0	0	0	0	0
0	0	0	0	0	0	0	0	0	0	0	0	0	0	0	0	0	0	0	0	0	0	0	0	0	0	0	0	0	0	0	0	0	0	0	0	0	0	0	0	0	0	0	0	0	0	0	0	0	0
[truncated: 50 more columns]

## Sheet: Figure 4d
FRET	BY occurrence	State 1	State 2	State 3	BR occurrence	YR occurrence
x	y	y	y	y	y	y
0	0.125	0.0646215	0.0150525	0.0926387	0.0732422	0.314621
0.025	0.232759	0.0926387	0.0193629	0.161604	0.0926387	0.629277
0.05	0.366379	0.0452249	0.00643184	0.280139	0.107725	0.91807
0.075	0.517241	0.0861732	0.00643184	0.409449	0.144363	0.999966
0.1	0.644397	0.0904836	0.0473801	0.527984	0.178846	0.85557
0.125	0.642241	0.120656	0.0150525	0.454708	0.23919	0.85988
0.15	0.668103	0.112035	0.00643184	0.534449	0.334018	0.974104
0.175	0.704741	0.189621	0.0172077	0.540915	0.409449	0.999966
0.2	0.741379	0.193932	0.00643184	0.566777	0.573242	0.987035
0.225	0.877155	0.198242	0.0193629	0.657294	0.681001	0.726259
0.25	0.831897	0.224104	0.0128974	0.592639	0.777984	0.465484
0.275	0.806034	0.23919	0.0301387	0.538759	0.920225	0.329708
0.3	0.778017	0.267208	0.0387594	0.491346	0.946087	0.163759
0.325	0.851293	0.277984	0.0236732	0.55169	0.952553	0.0883284
0.35	0.670259	0.262897	0.0366043	0.385742	1.00212	0.0861732
0.375	0.618534	0.269363	0.0193629	0.342639	0.92238	0.0646215
0.4	0.622845	0.256432	0.0624663	0.256432	0.806001	0.0409146
0.425	0.599138	0.30169	0.0538456	0.226259	0.758587	0.0236732
0.45	0.461207	0.211173	0.0667767	0.0904836	0.687466	0.021518
0.475	0.392241	0.284449	0.0495353	0.0861732	0.633587	0.0301387
0.5	0.353448	0.232725	0.101259	0.0753974	0.545225	0.0258284
0.525	0.394397	0.260742	0.107725	0.0538456	0.474104	0.0258284
0.55	0.446121	0.191777	0.178846	0.0516905	0.428846	0.0322939
0.575	0.390086	0.185311	0.159449	0.0279836	0.35557	0.0279836
0.6	0.474138	0.193932	0.213328	0.0603112	0.299535	0.0473801
0.625	0.536638	0.142208	0.290915	0.0538456	0.286604	0.0689318
0.65	0.592672	0.152984	0.409449	0.0279836	0.224104	0.0603112
0.675	0.55819	0.157294	0.329708	0.0603112	0.191777	0.103415
0.7	0.719828	0.118501	0.54307	0.0322939	0.170225	0.155139
0.725	0.81681	0.101259	0.618501	0.0387594	0.127121	0.206863
0.75	0.965517	0.0926387	0.821087	0.0366043	0.0969491	0.295225
0.775	1	0.071087	0.834018	0.0344491	0.084018	0.362035
0.8	0.866379	0.0753974	0.754277	0.0279836	0.058156	0.504277
0.825	0.80819	0.0883284	0.687466	0.0430698	0.0516905	0.467639
0.85	0.829741	0.0646215	0.73488	0.0236732	0.0430698	0.387897
0.875	0.640086	0.0495353	0.540915	0.0322939	0.0387594	0.338328
0.9	0.362069	0.0603112	0.30169	0.0172077	0.0344491	0.200397
0.925	0.349138	0.0603112	0.249966	0.0322939	0.0258284	0.142208
0.95	0.256466	0.0430698	0.17238	0.0258284	0.0172077	0.0732422
0.975	0.1875	0.0516905	0.0904836	0.0322939	0.0236732	0.0344491
1	0.174569	0.0689318	0.0818629	0.0193629	0.0150525	0.0387594
