# Supplementary material for: Deep-LASI: deep-learning assisted, single-molecule imaging analysis of multi-color DNA origami structures
Source: Nat Commun. 2023 Oct 17;14:6564. doi: 10.1038/s41467-023-42272-9 (PMC10582187; doi:10.1038/s41467-023-42272-9)
Supplement: Supplementary file 4 — Source Data [file 41467_2023_42272_MOESM4_ESM.zip › Source_Data_to_Figure_6.xlsx]

## Sheet: Figure 6a
Glycerol concentration:	0.01					Glycerol concentration:	0.01					Glycerol concentration:	0.025					Glycerol concentration:	0.025					Glycerol concentration:	0.05					Glycerol concentration:	0.05					Glycerol concentration:	0.1					Glycerol concentration:	0.1					Glycerol concentration:	0.15
Transition:	State 1 to State 2					Transition:	State 2 to State 1					Transition:	State 1 to State 2					Transition:	State 1 to State 2					Transition:	State 1 to State 2					Transition:	State 2 to State 1					Transition:	State 1 to State 2					Transition:	State 2 to State 1					Transition:	State 1 to State 2
Dwelltime	Events (norm.)		Exponential fit			Dwelltime	Events (norm.)		Exponential fit			Dwelltime	Events (norm.)		Exponential fit			Dwelltime	Events (norm.)		Exponential fit			Dwelltime	Events (norm.)		Exponential fit			Dwelltime	Events (norm.)		Exponential fit			Dwelltime	Events (norm.)		Exponential fit			Dwelltime	Events (norm.)		Exponential fit			Dwelltime	Events (norm.)
x	y		x	y		x	y		x	y		x	y		x	y		x	y		x	y		x	y		x	y		x	y		x	y		x	y		x	y		x	y		x	y		x	y
0.0783	0.0126183		-0.603	-0.441009		0.0783	0.0125392		-0.588	-0.271505		0.0783	0.016129		-0.517	-0.405077		0.0783	0.00569801		-0.697	-0.366928		0.0783	0.016129		-0.517	-0.405077		0.2349	0.118292		-1.645	-1.25688		0.0783	0.00595238		-0.1801	-0.175111		0.0783	0.002457		-0.439	-0.333922		0.0783	0.0335033
0.2349	0.0757098		-0.551675	-0.396887		0.2349	0.0501567		-0.537853	-0.245722		0.2349	0.0604839		-0.472164	-0.364241		0.2349	0.0712251		-0.638596	-0.331591		0.2349	0.0604839		-0.472164	-0.364241		0.3915	0.198982		-1.50341	-1.10417		0.2349	0.0982143		-0.160632	-0.154792		0.2349	0.108108		-0.400062	-0.300265		0.2349	0.175528
0.3915	0.160883		-0.500349	-0.354117		0.3915	0.103448		-0.487705	-0.220463		0.3915	0.141129		-0.427329	-0.324592		0.3915	0.111111		-0.580192	-0.297168		0.3915	0.141129		-0.427329	-0.324592		0.5481	0.269095		-1.36182	-0.961794		0.3915	0.22619		-0.141164	-0.134824		0.3915	0.199017		-0.361123	-0.267456		0.3915	0.309541
0.5481	0.233438		-0.449024	-0.312656		0.5481	0.147335		-0.437558	-0.195715		0.5481	0.233871		-0.382493	-0.286095		0.5481	0.173789		-0.521788	-0.263635		0.5481	0.233871		-0.382493	-0.286095		0.7047	0.3302		-1.22023	-0.829052		0.5481	0.327381		-0.121697	-0.115202		0.5481	0.297297		-0.322185	-0.235475		0.5481	0.422433
0.7047	0.33123		-0.397699	-0.272465		0.7047	0.200627		-0.387411	-0.17147		0.7047	0.290323		-0.337658	-0.248718		0.7047	0.222222		-0.463384	-0.230969		0.7047	0.290323		-0.337658	-0.248718		0.8613	0.379162		-1.07864	-0.705292		0.7047	0.4375		-0.102229	-0.0959186		0.7047	0.36855		-0.283247	-0.204302		0.7047	0.524399
0.8613	0.375394		-0.346373	-0.233504		0.8613	0.260188		-0.337264	-0.147716		0.8613	0.370968		-0.292822	-0.212426		0.8613	0.264957		-0.404979	-0.199147		0.8613	0.370968		-0.292822	-0.212426		1.0179	0.426949		-0.937055	-0.589907		0.8613	0.511905		-0.082761	-0.0769689		0.8613	0.437346		-0.244308	-0.173915		0.8613	0.595047
1.0179	0.435331		-0.295048	-0.195737		1.0179	0.30721		-0.287116	-0.124444		1.0179	0.447581		-0.247986	-0.17719		1.0179	0.316239		-0.346575	-0.168148		1.0179	0.447581		-0.247986	-0.17719		1.1745	0.470427		-0.795466	-0.482328		1.0179	0.604167		-0.0632932	-0.0583469		1.0179	0.484029		-0.20537	-0.144294		1.0179	0.660597
1.1745	0.501577		-0.243723	-0.159125		1.1745	0.357367		-0.236969	-0.101643		1.1745	0.512097		-0.203151	-0.142977		1.1745	0.37037		-0.288171	-0.13795		1.1745	0.512097		-0.203151	-0.142977		1.3311	0.501763		-0.653877	-0.382029		1.1745	0.657738		-0.0438253	-0.0400468		1.1745	0.540541		-0.166432	-0.115421		1.1745	0.714494
1.3311	0.545741		-0.192397	-0.123635		1.3311	0.401254		-0.186822	-0.0793054		1.3311	0.58871		-0.158315	-0.109759		1.3311	0.42735		-0.229767	-0.108533		1.3311	0.58871		-0.158315	-0.109759		1.4877	0.541324		-0.512288	-0.288516		1.3311	0.717262		-0.0243575	-0.0220632		1.3311	0.599509		-0.127493	-0.0872766		1.3311	0.75965
1.4877	0.596215		-0.141072	-0.0892312		1.4877	0.445141		-0.136675	-0.0574203		1.4877	0.641129		-0.113479	-0.0775057		1.4877	0.481481		-0.171363	-0.0798766		1.4877	0.641129		-0.113479	-0.0775057		1.6443	0.570309		-0.370699	-0.201331		1.4877	0.744048		-0.00488973	-0.00439061		1.4877	0.626536		-0.0885548	-0.0598423		1.4877	0.793154
1.6443	0.637224		-0.0897466	-0.0558808		1.6443	0.495298		-0.0865274	-0.035979		1.6443	0.681452		-0.0686438	-0.0461902		1.6443	0.532764		-0.112959	-0.0519607		1.6443	0.681452		-0.0686438	-0.0461902		1.8009	0.59577		-0.22911	-0.120045		1.6443	0.782738		0.0145781	0.0129764		1.6443	0.65602		-0.0496164	-0.0331002		1.6443	0.828114
1.8009	0.675079		-0.0384212	-0.0235516		1.8009	0.520376		-0.0363801	-0.0149724		1.8009	0.729839		-0.0238082	-0.0157848		1.8009	0.564103		-0.0545548	-0.0247665		1.8009	0.729839		-0.0238082	-0.0157848		1.9575	0.623188		-0.0875205	-0.0442585		1.8009	0.824405		0.0340459	0.0300432		1.8009	0.690418		-0.0106781	-0.00703283		1.8009	0.856519
1.9575	0.697161		0.0129041	0.00778781		1.9575	0.554859		0.0137671	0.00560815		1.9575	0.758065		0.0210274	0.013737		1.9575	0.586895		0.00384932	0.00172471		1.9575	0.758065		0.0210274	0.013737		2.1141	0.64434		0.0540685	0.0263995		1.9575	0.854167		0.0535137	0.0468149		1.9575	0.717445		0.0282603	0.0183768		1.9575	0.883467
2.1141	0.73817		0.0642295	0.0381676		2.1141	0.579937		0.0639144	0.0257714		2.1141	0.778226		0.065863	0.0424007		2.1141	0.623932		0.0622534	0.0275311		2.1141	0.778226		0.065863	0.0424007		2.2707	0.671759		0.195658	0.0922767		2.1141	0.869048		0.0729815	0.0632965		2.1141	0.749386		0.0671986	0.0431453		2.1141	0.900947
2.2707	0.763407		0.0783	0.0463324		2.2707	0.611285		0.0783	0.0314798		2.2707	0.818548		0.0783	0.0502031		2.2707	0.643875		0.0783	0.0345039		2.2707	0.818548		0.0783	0.0502031		2.4273	0.699177		0.2349	0.109733		2.2707	0.889881		0.0783	0.0677494		2.2707	0.77887		0.0783	0.0500916		2.2707	0.916242
2.4273	0.776025		0.115555	0.0676173		2.4273	0.639498		0.114062	0.0455259		2.4273	0.834677		0.110699	0.0702314		2.4273	0.678063		0.120658	0.0526704		2.4273	0.834677		0.110699	0.0702314		2.5839	0.722288		0.337247	0.153696		2.4273	0.89881		0.0924493	0.0794932		2.4273	0.800983		0.106137	0.0672888		2.4273	0.927895
2.5839	0.801262		0.16688	0.0961652		2.5839	0.661442		0.164209	0.0648797		2.5839	0.83871		0.155534	0.0972532		2.5839	0.695157		0.179062	0.0771598		2.5839	0.83871		0.155534	0.0972532		2.7405	0.746181		0.3915	0.176114		2.5839	0.904762		0.111917	0.0954098		2.5839	0.813268		0.145075	0.0908231		2.5839	0.938092
2.7405	0.823344		0.218205	0.123839		2.7405	0.680251		0.214356	0.0838412		2.7405	0.850806		0.20037	0.12349		2.7405	0.703704		0.2349	0.0999811		2.7405	0.850806		0.20037	0.12349		2.8971	0.763024		0.478836	0.21096		2.7405	0.928571		0.131385	0.111051		2.7405	0.837838		0.184014	0.113764		2.7405	0.943918
2.8971	0.839117		0.2349	0.132657		2.8971	0.695925		0.2349	0.0914976		2.8971	0.862903		0.2349	0.143175		2.8971	0.726496		0.237466	0.101016		2.8971	0.862903		0.2349	0.143175		3.0537	0.778692		0.5481	0.237545		2.8971	0.943452		0.150853	0.126422		2.8971	0.855037		0.222952	0.136125		2.8971	0.950473
3.0537	0.858044		0.269531	0.150666		3.0537	0.724138		0.264503	0.102418		3.0537	0.875		0.245205	0.148964		3.0537	0.754986		0.29587	0.124256		3.0537	0.875		0.245205	0.148964		3.2103	0.792009		0.620425	0.264349		3.0537	0.952381		0.170321	0.141527		3.0537	0.867322		0.2349	0.142873		3.0537	0.955572
3.2103	0.870662		0.320856	0.176671		3.2103	0.739812		0.314651	0.120618		3.2103	0.895161		0.290041	0.173697		3.2103	0.77208		0.354274	0.146895		3.2103	0.895161		0.290041	0.173697		3.3669	0.802977		0.7047	0.294396		3.2103	0.958333		0.189788	0.156371		3.2103	0.884521		0.26189	0.157923		3.2103	0.961398
3.3669	0.883281		0.372182	0.20188		3.3669	0.755486		0.364798	0.13845		3.3669	0.907258		0.334877	0.197712		3.3669	0.789174		0.3915	0.161018		3.3669	0.907258		0.334877	0.197712		3.5235	0.816686		0.762014	0.314126		3.3669	0.96131		0.209256	0.170959		3.3669	0.896806		0.300829	0.17917		3.3669	0.963583
3.5235	0.892744		0.3915	0.211167		3.5235	0.77116		0.3915	0.147796		3.5235	0.907258		0.379712	0.221029		3.5235	0.80057		0.412678	0.168948		3.5235	0.907258		0.379712	0.221029		3.6801	0.828045		0.8613	0.347008		3.5235	0.967262		0.228724	0.185294		3.5235	0.90172		0.339767	0.199881		3.5235	0.967953
3.6801	0.902208		0.423507	0.226317		3.6801	0.786834		0.414945	0.155919		3.6801	0.915323		0.3915	0.227046		3.6801	0.820513		0.471082	0.190432		3.6801	0.915323		0.3915	0.227046		3.8367	0.839013		0.903603	0.360534		3.6801	0.97619		0.2349	0.189789		3.6801	0.911548		0.378705	0.22007		3.6801	0.974508
3.8367	0.921136		0.474832	0.250006		3.8367	0.793103		0.465092	0.173035		3.8367	0.919355		0.424548	0.243668		3.8367	0.82906		0.529486	0.21136		3.8367	0.919355		0.424548	0.243668		3.9933	0.849589		1.0179	0.395697		3.8367	0.982143		0.248192	0.199381		3.8367	0.921376		0.3915	0.226592		3.8367	0.975965
3.9933	0.933754		0.526158	0.272969		3.9933	0.827586		0.51524	0.189803		3.9933	0.931452		0.469384	0.26565		3.9933	0.843305		0.5481	0.217915		3.9933	0.931452		0.469384	0.26565		4.1499	0.860165		1.04519	0.403803		3.9933	0.988095		0.26766	0.213224		3.9933	0.931204		0.417644	0.239749		3.9933	0.978878
4.1499	0.936909		0.5481	0.282571		4.1499	0.836991		0.5481	0.200606		4.1499	0.935484		0.514219	0.286992		4.1499	0.846154		0.58789	0.231747		4.1499	0.935484		0.514219	0.286992		4.3065	0.870349		1.1745	0.440755		4.1499	0.991071		0.287127	0.226829		4.1499	0.938575		0.456582	0.258932		4.1499	0.981792
4.3065	0.936909		0.577483	0.295229		4.3065	0.840125		0.565387	0.206231		4.3065	0.947581		0.5481	0.302707		4.3065	0.849003		0.646295	0.251607		4.3065	0.947581		0.5481	0.302707		4.4631	0.880141		1.18678	0.444144		4.3065	0.991071		0.306595	0.240198		4.3065	0.945946		0.495521	0.277631		4.3065	0.983248
4.4631	0.940063		0.628808	0.316808		4.4631	0.852665		0.615534	0.222327		4.4631	0.951613		0.559055	0.307714		4.4631	0.860399		0.704699	0.270954		4.4631	0.951613		0.559055	0.307714		4.6197	0.887192		1.32837	0.481755		4.4631	0.991071		0.326063	0.253336		4.4631	0.948403		0.534459	0.295858		4.4631	0.984705
4.6197	0.940063		0.680134	0.337726		4.6197	0.858934		0.665682	0.238096		4.6197	0.955645		0.60389	0.327834		4.6197	0.874644		0.7047	0.270954		4.6197	0.955645		0.60389	0.327834		4.7763	0.892675		1.3311	0.482454		4.6197	0.994048		0.345531	0.266246		4.6197	0.95086		0.5481	0.302134		4.6197	0.98689
4.7763	0.946372		0.7047	0.347511		4.7763	0.865204		0.7047	0.250143		4.7763	0.955645		0.648726	0.347369		4.7763	0.883191		0.763103	0.2898		4.7763	0.955645		0.648726	0.347369		4.9329	0.899726		1.46996	0.516821		4.7763	0.994048		0.364999	0.278934		4.7763	0.95086		0.573397	0.313625		4.7763	0.988347
4.9329	0.952681		0.731459	0.358004		4.9329	0.871473		0.715829	0.253545		4.9329	0.955645		0.693562	0.366337		4.9329	0.897436		0.821507	0.30816		4.9329	0.955645		0.693562	0.366337		5.0895	0.907951		1.4877	0.521044		4.9329	0.994048		0.384466	0.291402		4.9329	0.95086		0.612336	0.330944		4.9329	0.989075
5.0895	0.955836		0.782784	0.377661		5.0895	0.880878		0.765976	0.268681		5.0895	0.975806		0.7047	0.370962		5.0895	0.905983		0.8613	0.320396		5.0895	0.975806		0.7047	0.370962		5.2461	0.912652		1.61155	0.549514		5.0895	0.997024		0.3915	0.295853		5.0895	0.955774		0.651274	0.347825		5.0895	0.989803
5.2461	0.955836		0.83411	0.396716		5.2461	0.890282		0.816123	0.28351		5.2461	0.979839		0.738397	0.384753		5.2461	0.917379		0.879911	0.326044		5.2461	0.979839		0.738397	0.384753		5.4027	0.919311		1.6443	0.556756		5.2461	1		0.403934	0.303654		5.2461	0.960688		0.690212	0.364281		5.2461	0.99126
5.4027	0.958991		0.8613	0.406573		5.4027	0.899687		0.8613	0.296611		5.4027	0.979839		0.783233	0.402634		5.4027	0.928775		0.938315	0.343467		5.4027	0.979839		0.783233	0.402634		5.5593	0.925578		1.75314	0.579996					0.423402	0.315695		5.4027	0.965602		0.7047	0.370297		5.4027	0.99126
5.5593	0.962145		0.885435	0.415187		5.5593	0.902821		0.866271	0.298038		5.5593	0.983871		0.828068	0.419995		5.5593	0.928775		0.996719	0.360439		5.5593	0.983871		0.828068	0.419995		5.7159	0.929495		1.8009	0.589806					0.44287	0.327527		5.5593	0.968059		0.729151	0.380322		5.5593	0.99126
5.7159	0.962145		0.93676	0.433093		5.7159	0.909091		0.916418	0.312272		5.7159	0.983871		0.8613	0.432536		5.7159	0.928775		1.0179	0.366485		5.7159	0.983871		0.8613	0.432536		5.8725	0.933803		1.89473	0.608415					0.462338	0.339155		5.7159	0.970516		0.768089	0.395958		5.7159	0.991988
5.8725	0.962145		0.988086	0.450451		5.8725	0.912226		0.966565	0.326217		5.8725	0.983871		0.872904	0.436852		5.8725	0.934473		1.05512	0.376972		5.8725	0.983871		0.872904	0.436852		6.0291	0.938895		1.9575	0.620391					0.481805	0.350582		5.8725	0.977887		0.807027	0.411199		5.8725	0.991988
6.0291	0.9653		1.0179	0.460289		6.0291	0.92163		1.01671	0.339879		6.0291	0.983871		0.91774	0.453218		6.0291	0.945869		1.11353	0.393078		6.0291	0.983871		0.91774	0.453218		6.1857	0.945554		2.03632	0.634911					0.501273	0.361811		6.0291	0.987715		0.845966	0.426056		6.0291	0.992717
6.1857	0.971609		1.03941	0.467277		6.1857	0.924765		1.0179	0.340199		6.1857	0.983871		0.962575	0.469109		6.1857	0.948718		1.17193	0.408768		6.1857	0.983871		0.962575	0.469109		6.3423	0.947513		2.1141	0.648696					0.520741	0.372846		6.1857	0.990172		0.8613	0.431803		6.1857	0.992717
6.3423	0.971609		1.09074	0.483588		6.3423	0.9279		1.06686	0.353264		6.3423	0.983871		1.00741	0.484539		6.3423	0.951567		1.1745	0.409448		6.3423	0.983871		1.00741	0.484539		6.4989	0.951038		2.1779	0.659614					0.540209	0.38369		6.3423	0.992629		0.884904	0.440537		6.3423	0.993445
6.4989	0.974763		1.14206	0.4994		6.4989	0.9279		1.11701	0.366378		6.4989	0.983871		1.0179	0.488083		6.4989	0.957265		1.23034	0.424051		6.4989	0.983871		1.0179	0.488083		6.6555	0.95378		2.2707	0.67489					0.5481	0.388032		6.4989	0.995086		0.923842	0.454654		6.4989	0.99563
6.6555	0.974763		1.1745	0.509143		6.6555	0.937304		1.16715	0.379226		6.6555	0.991935		1.05225	0.499519		6.6555	0.957265		1.28874	0.43894		6.6555	0.991935		1.05225	0.499519		6.8121	0.955738		2.31949	0.682646					0.559677	0.394347		6.6555	0.995086		0.962781	0.468414		6.6555	0.996358
6.8121	0.977918		1.19339	0.514727		6.8121	0.940439		1.1745	0.381086		6.8121	0.991935		1.09708	0.514065		6.8121	0.965812		1.3311	0.449498		6.8121	0.991935		1.09708	0.514065		6.9687	0.956913		2.4273	0.699131					0.579145	0.404819		6.8121	0.995086		1.00172	0.481827		6.8121	0.997087
6.9687	0.977918		1.24471	0.529586		6.9687	0.940439		1.2173	0.391813		6.9687	0.991935		1.14192	0.528188		6.9687	0.968661		1.34714	0.453444		6.9687	0.991935		1.14192	0.528188		7.1253	0.959264		2.46108	0.704119					0.598612	0.415111		6.9687	0.995086		1.0179	0.487301		6.9687	0.997087
7.1253	0.981073		1.29604	0.543989		7.1253	0.940439		1.26745	0.404146		7.1253	0.991935		1.1745	0.538192		7.1253	0.968661		1.40555	0.467573		7.1253	0.991935		1.1745	0.538192		7.2819	0.960047		2.5839	0.721565					0.61808	0.425224		7.1253	0.995086		1.04066	0.494902		7.1253	0.998543
7.2819	0.984227		1.3311	0.553574		7.2819	0.943574		1.3176	0.416228		7.2819	0.991935		1.18675	0.5419		7.2819	0.97151		1.46395	0.481337		7.2819	0.991935		1.18675	0.5419		7.4385	0.963964		2.60267	0.724139					0.637548	0.435163		7.2819	0.995086		1.0796	0.507647		7.2819	0.998543
7.4385	0.987382		1.34736	0.557951		7.4385	0.946708		1.3311	0.419439		7.4385	0.991935		1.23159	0.555214		7.4385	0.974359		1.4877	0.486831		7.4385	0.991935		1.23159	0.555214		7.5951	0.967098		2.7405	0.742326					0.657016	0.444929		7.4385	0.997543		1.11853	0.52007		7.4385	0.999272
7.5951	0.987382		1.39869	0.571486		7.5951	0.949843		1.36774	0.428065		7.5951	1		1.27642	0.56814		7.5951	0.974359		1.52236	0.494745		7.5951	1		1.27642	0.56814		7.7517	0.967881		2.74426	0.742805					0.676484	0.454527		7.5951	0.997543		1.15747	0.532179		7.5951	1
7.7517	0.987382		1.45001	0.584606		7.7517	0.952978		1.41789	0.439662		7.7517	1		1.32126	0.580692		7.7517	0.974359		1.58076	0.507806		7.7517	1		1.32126	0.580692		7.9083	0.968273		2.88585	0.760208					0.695951	0.463959		7.7517	0.997543		1.1745	0.537378		7.7517	1
7.9083	0.987382		1.4877	0.593984		7.9083	0.956113		1.46804	0.451024		7.9083	1		1.3311	0.583397		7.9083	0.974359		1.63916	0.52053		7.9083	1		1.3311	0.583397		8.0649	0.971014		2.8971	0.761539					0.7047	0.468144		7.9083	0.997543		1.19641	0.543983		7.9083	1
8.0649	0.987382		1.50134	0.597325		8.0649	0.956113		1.4877	0.455416		8.0649	1		1.3661	0.592878		8.0649	0.977208		1.6443	0.521633		8.0649	1		1.3661	0.592878		8.2215	0.972973		3.02744	0.776433					0.715419	0.473228		8.0649	0.997543		1.23535	0.55549		8.0649	1
8.2215	0.990536		1.55266	0.609654		8.2215	0.956113		1.51818	0.462156		8.2215	1		1.41093	0.60471		8.2215	0.977208		1.69757	0.532925		8.2215	1		1.41093	0.60471		8.3781	0.975323		3.0537	0.779319					0.734887	0.482336		8.2215	0.997543		1.27429	0.566706		8.2215	1
8.3781	0.990536		1.60399	0.621606		8.3781	0.959248		1.56833	0.473061		8.3781	1		1.45577	0.616198		8.3781	0.980057		1.75597	0.544999		8.3781	1		1.45577	0.616198		8.5347	0.97689		3.16903	0.79156					0.754355	0.491287		8.3781	0.997543		1.31323	0.577639		8.3781	1
8.5347	0.990536		1.6443	0.630735		8.5347	0.959248		1.61848	0.483746		8.5347	1		1.4877	0.624176		8.5347	0.988604		1.8009	0.554074		8.5347	1		1.4877	0.624176		8.6913	0.978065		3.2103	0.795774					0.773823	0.500083		8.5347	0.997543		1.3311	0.582564		8.5347	1
8.6913	0.990536		1.65532	0.633192		8.6913	0.959248		1.6443	0.489163		8.6913	1		1.5006	0.627353		8.6913	0.991453		1.81438	0.556761		8.6913	1		1.5006	0.627353		8.8479	0.978457		3.31062	0.805664					0.79329	0.508728		8.6913	1		1.35216	0.588296
8.8479	0.993691		1.70664	0.644423		8.8479	0.962382		1.66863	0.494214		8.8479	1		1.54544	0.638183		8.8479	0.991453		1.87278	0.568219		8.8479	1		1.54544	0.638183		9.0045	0.97924		3.3669	0.811001					0.812758	0.517222		8.8479	1		1.3911	0.598684
9.0045	0.993691		1.75797	0.65531		9.0045	0.971787		1.71877	0.50447		9.0045	1		1.59027	0.648699		9.0045	0.991453		1.93118	0.579381		9.0045	1		1.59027	0.648699		9.1611	0.979632		3.45221	0.818813					0.832226	0.52557		9.0045	1		1.43004	0.60881
9.1611	0.993691		1.8009	0.664161		9.1611	0.978056		1.76892	0.514518		9.1611	1		1.63511	0.658908		9.1611	0.991453		1.9575	0.584316		9.1611	1		1.63511	0.658908		9.3177	0.979632		3.5235	0.825094					0.851694	0.533773		9.1611	1		1.46898	0.618681
9.3177	0.993691		1.80929	0.665864		9.3177	0.978056		1.8009	0.520819		9.3177	1		1.6443	0.660964		9.3177	0.991453		1.98959	0.590255		9.3177	1		1.6443	0.660964		9.4743	0.980415		3.59379	0.831073					0.8613	0.537769		9.3177	1		1.4877	0.623337
9.4743	0.993691		1.86062	0.676094		9.4743	0.978056		1.81907	0.524362		9.4743	1		1.67995	0.668822		9.4743	0.991453		2.04799	0.600847		9.4743	1		1.67995	0.668822		9.6309	0.981982		3.6801	0.838135					0.871162	0.541835		9.4743	1		1.50792	0.628302
9.6309	0.993691		1.91194	0.686012		9.6309	0.978056		1.86922	0.534007		9.6309	1		1.72478	0.678447		9.6309	0.991453		2.1064	0.611166		9.6309	1		1.72478	0.678447		9.7875	0.982374		3.73538	0.842503					0.890629	0.549757		9.6309	1		1.54686	0.637681
9.7875	0.993691		1.9575	0.69456		9.7875	0.978056		1.91936	0.543456		9.7875	1		1.76962	0.687792		9.7875	0.991453		2.1141	0.612506		9.7875	1		1.76962	0.687792		9.9441	0.982374		3.8367	0.850204					0.910097	0.557542		9.7875	1		1.58579	0.646823
9.9441	0.993691		1.96327	0.695626		9.9441	0.981191		1.9575	0.550513		9.9441	1		1.8009	0.694151		9.9441	0.991453		2.1648	0.621217		9.9441	1		1.8009	0.694151		10.1007	0.983157		3.87697	0.85316					0.929565	0.565193		9.9441	1		1.62473	0.655734
10.1007	0.993691		2.01459	0.704945		10.1007	0.981191		1.96951	0.552713		10.1007	1		1.81445	0.696866		10.1007	0.991453		2.22321	0.631009		10.1007	1		1.81445	0.696866		10.2573	0.984332		3.9933	0.861374					0.949033	0.572711		10.1007	1		1.6443	0.660127
10.2573	0.993691		2.06592	0.713979		10.2573	0.981191		2.01966	0.561783		10.2573	1		1.85929	0.705676		10.2573	0.991453		2.2707	0.638785		10.2573	1		1.85929	0.705676		10.4139	0.986682		4.01856	0.863096					0.968501	0.5801		10.2573	1		1.66367	0.664421
10.4139	0.993691		2.1141	0.722208		10.4139	0.981191		2.0698	0.570668		10.4139	1		1.90412	0.71423		10.4139	0.994302		2.28161	0.640548		10.4139	1		1.90412	0.71423		10.5705	0.986682		4.1499	0.87171					0.987968	0.58736		10.4139	1		1.70261	0.672888
10.5705	0.993691		2.11724	0.722736		10.5705	0.987461		2.1141	0.578367		10.5705	1		1.94896	0.722535		10.5705	0.994302		2.34001	0.64984		10.5705	1		1.94896	0.722535		10.7271	0.986682		4.16015	0.872359					1.00744	0.594495					1.74155	0.681142
10.7271	0.993691		2.16857	0.731226		10.7271	0.987461		2.11995	0.579374		10.7271	1		1.9575	0.724089		10.7271	0.994302		2.39842	0.658892		10.7271	1		1.9575	0.724089		10.8837	0.987857		4.30174	0.880996					1.0179	0.598279					1.78049	0.689187
10.8837	0.993691		2.21989	0.739455		10.8837	0.990596		2.1701	0.587903		10.8837	1		1.99379	0.730599		10.8837	0.994302		2.4273	0.663282		10.8837	1		1.99379	0.730599		11.0403	0.988249		4.3065	0.881276					1.0269	0.601507					1.8009	0.693324
11.0403	0.993691		2.2707	0.747353		11.0403	0.990596		2.22025	0.596259		11.0403	1		2.03863	0.738428		11.0403	0.997151		2.45682	0.66771		11.0403	1		2.03863	0.738428		11.1969	0.989033		4.44333	0.889048					1.04637	0.608397					1.81942	0.69703
11.1969	0.993691		2.27122	0.747433		11.1969	0.990596		2.27039	0.604446		11.1969	1		2.08347	0.74603		11.1969	0.997151		2.51523	0.6763		11.1969	1		2.08347	0.74603		11.3535	0.990599		4.4631	0.890128					1.06584	0.615169					1.85836	0.704675
11.3535	0.993691		2.32254	0.755166		11.3535	0.990596		2.2707	0.604495		11.3535	1		2.1141	0.751097		11.3535	0.997151		2.57363	0.684668		11.3535	1		2.1141	0.751097		11.5101	0.990991		4.58492	0.896555					1.08531	0.621823					1.8973	0.712126
11.5101	0.993691		2.37387	0.762662		11.5101	0.99373		2.32054	0.612466		11.5101	1		2.1283	0.753412		11.5101	0.997151		2.5839	0.686117		11.5101	1		2.1283	0.753412		11.6667	0.991383		4.6197	0.89832					1.10478	0.628362					1.93624	0.71939
11.6667	0.993691		2.4252	0.769929		11.6667	0.99373		2.37069	0.620324		11.6667	1		2.17314	0.760578		11.6667	0.997151		2.63203	0.69282		11.6667	1		2.17314	0.760578		11.8233	0.991383		4.72651	0.903555					1.12424	0.634788					1.9575	0.723278
11.8233	0.993691		2.4273	0.770222		11.8233	0.996865		2.42084	0.628023		11.8233	1		2.21797	0.767536		11.8233	0.997151		2.69044	0.700761		11.8233	1		2.21797	0.767536		11.9799	0.991774		4.7763	0.905902					1.14371	0.641103					1.97518	0.72647
11.9799	0.993691		2.47652	0.776973		11.9799	0.996865		2.4273	0.629004		11.9799	1		2.26281	0.774293		11.9799	0.997151		2.7405	0.707404		11.9799	1		2.26281	0.774293		12.1365	0.993341		4.8681	0.91008					1.16318	0.647309					2.01412	0.733372
12.1365	0.993691		2.52785	0.783802		12.1365	1		2.47098	0.635566					2.2707	0.775461		12.1365	0.997151		2.74884	0.708496					2.2707	0.775461		12.2931	0.993341		4.9329	0.912918					1.1745	0.650868					2.05305	0.7401
12.2931	0.996845		2.57917	0.790422		12.2931	1		2.52113	0.642955					2.30764	0.780852		12.2931	0.997151		2.80725	0.716032					2.30764	0.780852		12.4497	0.993341		5.00968	0.916165					1.18265	0.653407					2.09199	0.746658
12.4497	1		2.5839	0.791021		12.4497	1		2.57128	0.650195					2.35248	0.787221		12.4497	0.997151		2.86565	0.723373					2.35248	0.787221		12.6063	0.993341		5.0895	0.919411					1.20211	0.6594					2.1141	0.750307
12.6063	1		2.6305	0.796839		12.6063	1		2.5839	0.651994					2.39732	0.793405		12.6063	0.997151		2.8971	0.727247					2.39732	0.793405		12.7629	0.994125		5.15127	0.921837					1.22158	0.665289					2.13093	0.75305
12.7629	1		2.68182	0.803059		12.7629	1		2.62142	0.657288					2.4273	0.79744		12.7629	0.997151		2.92405	0.730524					2.4273	0.79744		12.9195	0.994908		5.2461	0.92542					1.24105	0.671077					2.16987	0.759281
12.9195	1		2.73315	0.809089		12.9195	1		2.67157	0.664237					2.44215	0.79941		12.9195	0.997151		2.98246	0.73749					2.44215	0.79941		13.0761	0.994908		5.29286	0.927126					1.26052	0.676764					2.20881	0.765355
13.0761	1		2.7405	0.809938		13.0761	1		2.72172	0.671045					2.48699	0.805239		13.0761	0.997151		3.04086	0.744276					2.48699	0.805239		13.2327	0.994908		5.4027	0.930981					1.27999	0.682353					2.24775	0.771275
13.2327	1		2.78447	0.814934		13.2327	1		2.7405	0.67356					2.53182	0.8109		13.2327	0.997151		3.0537	0.745744					2.53182	0.8109		13.3893	0.9953		5.43445	0.932057					1.29945	0.687846					2.2707	0.774695
13.3893	1		2.8358	0.820601		13.3893	1		2.77187	0.677716					2.57666	0.816396		13.3893	1		3.09927	0.750887					2.57666	0.816396		13.5459	0.995691		5.5593	0.936127					1.31892	0.693243					2.28668	0.777047
13.5459	1		2.88712	0.826094					2.82201	0.684251					2.5839	0.817268		13.5459	1		3.15767	0.757327					2.5839	0.817268		13.7025	0.995691		5.57604	0.936654					1.3311	0.696572					2.32562	0.782672
13.7025	1		2.8971	0.827142					2.87216	0.690653					2.62149	0.821732		13.7025	1		3.2103	0.762987					2.62149	0.821732		13.8591	0.996083		5.7159	0.94089					1.33839	0.698548					2.36456	0.788156
			2.93845	0.831418					2.8971	0.693789					2.66633	0.826913		13.8591	1		3.21608	0.7636					2.66633	0.826913		14.0157	0.996083		5.71763	0.94094					1.35786	0.70376					2.4035	0.793501
			2.98977	0.83658					2.92231	0.696926					2.71116	0.831943		14.0157	1		3.27448	0.769711					2.71116	0.831943		14.1723	0.996475		5.85922	0.944937					1.37732	0.708882					2.4273	0.796702
			3.0411	0.841584					2.97246	0.703071					2.7405	0.835155		14.1723	1		3.33288	0.775664					2.7405	0.835155		14.3289	0.996475		5.8725	0.945297					1.39679	0.713916					2.44244	0.798712
			3.0537	0.842789					3.0226	0.709092					2.756	0.836827		14.3289	1		3.3669	0.779061					2.756	0.836827		14.4855	0.996866		6.00081	0.948662					1.41626	0.718863					2.48138	0.803791
			3.09242	0.846434					3.0537	0.712764					2.80084	0.84157		14.4855	1		3.39129	0.781464					2.80084	0.84157		14.6421	0.996866		6.0291	0.949376					1.43573	0.723724					2.52032	0.808741
			3.14375	0.851136					3.07275	0.714991					2.84567	0.846174		14.6421	1		3.44969	0.787113					2.84567	0.846174		14.7987	0.997258		6.1424	0.952136					1.4552	0.728501					2.55925	0.813567
			3.19508	0.855694					3.1229	0.72077					2.89051	0.850645		14.7987	1		3.5081	0.792616					2.89051	0.850645		14.9553	0.99765		6.1857	0.953151					1.47466	0.733196					2.5839	0.816559
			3.2103	0.857019					3.17304	0.726432					2.8971	0.851291		14.9553	1		3.5235	0.794044					2.8971	0.851291		15.1119	0.99765		6.28399	0.955375					1.4877	0.736294					2.59819	0.818271
			3.2464	0.860112					3.2103	0.730564					2.93534	0.854985		15.1119	1		3.5665	0.797978					2.93534	0.854985		15.2685	0.99765		6.3423	0.956644					1.49413	0.737809					2.63713	0.822857
			3.29773	0.864396					3.22319	0.731979					2.98018	0.8592		15.2685	1		3.6249	0.8032					2.98018	0.8592		15.4251	0.99765		6.42558	0.958394					1.5136	0.742343					2.67607	0.827326
			3.34905	0.868548					3.27334	0.737414					3.02501	0.863292		15.4251	1		3.6801	0.808011					3.02501	0.863292		15.5817	0.99765		6.4989	0.959877					1.53307	0.746798					2.71501	0.831683
			3.3669	0.869961					3.32349	0.742738					3.0537	0.865848		15.5817	1		3.68331	0.808287					3.0537	0.865848		15.7383	0.99765		6.56716	0.961209					1.55253	0.751176					2.7405	0.834476
			3.40038	0.872572					3.3669	0.74726					3.06985	0.867265					3.74171	0.813243					3.06985	0.867265		15.8949	0.998042		6.6555	0.962868					1.572	0.755478					2.75395	0.83593
			3.4517	0.876474					3.37363	0.747955					3.11468	0.871123					3.80012	0.818071					3.11468	0.871123		16.0515	0.998042		6.70875	0.963834					1.59147	0.759706					2.79288	0.84007
			3.50303	0.880256					3.42378	0.753065					3.15952	0.874868					3.8367	0.821032					3.15952	0.874868		16.2081	0.998042		6.8121	0.965637					1.61094	0.763861					2.83182	0.844106
			3.5235	0.881732					3.47393	0.758072					3.20436	0.878505					3.85852	0.822774					3.20436	0.878505		16.3647	0.998042		6.85034	0.966281					1.63041	0.767944					2.87076	0.848039
			3.55435	0.883923					3.5235	0.762922					3.2103	0.878979					3.91692	0.827356					3.2103	0.878979		16.5213	0.998042		6.9687	0.968199					1.6443	0.770815					2.8971	0.850644
			3.60568	0.887477					3.52408	0.762978					3.24919	0.882036					3.97533	0.831819					3.24919	0.882036		16.6779	0.998042		6.99193	0.968563					1.64987	0.771957					2.9097	0.851873
			3.657	0.890922					3.57422	0.767784					3.29403	0.885464					3.9933	0.833169					3.29403	0.885464		16.8345	0.998042		7.1253	0.97057					1.66934	0.7759					2.94864	0.855611
			3.6801	0.892438					3.62437	0.772493					3.33886	0.888793					4.03373	0.836166					3.33886	0.888793		16.9911	0.998433		7.13352	0.97069					1.68881	0.779775					2.98758	0.859254
			3.70833	0.894262					3.67452	0.777106					3.3669	0.890825					4.09214	0.840402					3.3669	0.890825		17.1477	0.998433		7.27511	0.972673					1.70828	0.783583					3.02651	0.862806
			3.75965	0.897499					3.6801	0.777614					3.3837	0.892025					4.1499	0.844483					3.3837	0.892025		17.3043	0.998433		7.2819	0.972765					1.72775	0.787325					3.0537	0.865232
			3.81098	0.900638					3.72466	0.781625					3.42853	0.895163					4.15054	0.844527					3.42853	0.895163		17.4609	0.998433		7.4167	0.974522					1.74721	0.791002					3.06545	0.866267
			3.8367	0.902174					3.77481	0.786053					3.47337	0.89821					4.20895	0.848547					3.47337	0.89821		17.6175	0.998433		7.4385	0.974795					1.76668	0.794616					3.10439	0.869642
			3.8623	0.90368					3.82496	0.790392					3.51821	0.901168					4.26735	0.852462					3.51821	0.901168		17.7741	0.998433		7.55829	0.976246					1.78615	0.798168					3.14333	0.872931
			3.91363	0.906629					3.8367	0.791395					3.5235	0.901512					4.3065	0.85503					3.5235	0.901512		17.9307	0.998433		7.5951	0.976675					1.8009	0.800818					3.18227	0.876137
			3.96496	0.909488					3.87511	0.794642					3.56304	0.904041					4.32575	0.856276					3.56304	0.904041		18.0873	0.998433		7.69988	0.977853					1.80562	0.801658					3.2103	0.878395
			3.9933	0.911029					3.92525	0.798806					3.60788	0.90683					4.38416	0.859991					3.60788	0.90683		18.2439	0.998433		7.7517	0.978414					1.82508	0.805087					3.22121	0.879262
			4.01628	0.912259					3.9754	0.802886					3.65271	0.909537					4.44256	0.863611					3.65271	0.909537		18.4005	0.998433		7.84147	0.979352					1.84455	0.808457					3.26014	0.882309
			4.06761	0.914946					3.9933	0.804322					3.6801	0.911153					4.4631	0.864861					3.6801	0.911153		18.5571	0.998433		7.9083	0.980024					1.86402	0.811769					3.29908	0.885278
			4.11893	0.91755					4.02555	0.806882					3.69755	0.912167					4.50097	0.867136					3.69755	0.912167		18.7137	0.998433		7.98305	0.980749					1.88349	0.815024					3.33802	0.888173
			4.1499	0.919082					4.0757	0.810798					3.74238	0.914719					4.55937	0.870571					3.74238	0.914719		18.8703	0.998433		8.0649	0.981513					1.90296	0.818223					3.3669	0.890273
			4.17026	0.920074					4.12584	0.814635					3.78722	0.917198					4.61777	0.873917					3.78722	0.917198		19.0269	0.998433		8.12464	0.982052					1.92242	0.821366					3.37696	0.890995
			4.22158	0.922522					4.1499	0.816447					3.83205	0.919604					4.6197	0.874026					3.83205	0.919604		19.1835	0.998433		8.2215	0.982891					1.94189	0.824454					3.4159	0.893745
			4.27291	0.924894					4.17599	0.818393					3.8367	0.91985					4.67618	0.877176					3.8367	0.91985		19.3401	0.998825		8.26623	0.983266					1.9575	0.826892					3.45484	0.896426
			4.3065	0.926407					4.22614	0.822076					3.87689	0.921941					4.73458	0.880351					3.87689	0.921941		19.4967	0.998825		8.3781	0.984167					1.96136	0.82749					3.49377	0.89904
			4.32423	0.927193					4.27628	0.825684					3.92173	0.924209					4.7763	0.882569					3.92173	0.924209		19.6533	0.999217		8.40782	0.984398					1.98083	0.830473					3.5235	0.90099
			4.37556	0.929423					4.3065	0.827822					3.96656	0.926412					4.79299	0.883444					3.96656	0.926412		19.8099	0.999217		8.5347	0.985348					2.00029	0.833404					3.53271	0.901587
			4.42688	0.931584					4.32643	0.829218					3.9933	0.927695					4.85139	0.886458					3.9933	0.927695		19.9665	0.999217		8.54941	0.985454					2.01976	0.836285					3.57165	0.90407
			4.4631	0.933068					4.37658	0.832681					4.0114	0.928551					4.90979	0.889393					4.0114	0.928551		20.1231	0.999217		8.691	0.986438					2.03923	0.839115					3.61059	0.906491
			4.47821	0.933678					4.42673	0.836074					4.05623	0.930627					4.9329	0.890533					4.05623	0.930627		20.2797	0.999217		8.6913	0.98644					2.0587	0.841897					3.64953	0.90885
			4.52953	0.935709					4.4631	0.838492					4.10107	0.932644					4.9682	0.892252					4.10107	0.932644		20.4363	0.999608		8.83259	0.987356					2.07817	0.844631					3.6801	0.910661
			4.58086	0.937678					4.47687	0.839398					4.1459	0.934601					5.0266	0.895037					4.1459	0.934601		20.5929	0.999608		8.8479	0.987451					2.09763	0.847318					3.68847	0.91115
			4.6197	0.939127					4.52702	0.842654					4.1499	0.934773					5.08501	0.897751					4.1499	0.934773		20.7495	0.999608		8.97418	0.988211					2.1141	0.849554					3.7274	0.913392
			4.63218	0.939586					4.57717	0.845845					4.19074	0.936502					5.0895	0.897957					4.19074	0.936502		20.9061	0.999608		9.0045	0.988387					2.1171	0.849958					3.76634	0.915577
			4.68351	0.941436					4.6197	0.8485					4.23558	0.938347					5.14341	0.900394					4.23558	0.938347		21.0627	0.999608		9.11577	0.989009					2.13657	0.852552					3.80528	0.917707
			4.73484	0.943229					4.62732	0.848971					4.28041	0.940139					5.20182	0.902969					4.28041	0.940139		21.2193	0.999608		9.1611	0.989253					2.15604	0.855102					3.8367	0.919387
			4.7763	0.944637					4.67746	0.852033					4.3065	0.941158					5.2461	0.904877					4.3065	0.941158		21.3759	0.999608		9.25736	0.989753					2.1755	0.857607					3.84422	0.919784
			4.78616	0.944967					4.72761	0.855033					4.32525	0.941879					5.26022	0.905477					4.32525	0.941879		21.5325	0.999608		9.3177	0.990054					2.19497	0.860069					3.88316	0.921808
			4.83749	0.946652					4.7763	0.857888					4.37008	0.943568					5.31862	0.907921					4.37008	0.943568		21.6891	0.999608		9.39895	0.990446					2.21444	0.862489					3.9221	0.923781
			4.88881	0.948285					4.77776	0.857973					4.41492	0.945208					5.37703	0.910301					4.41492	0.945208		21.8457	0.999608		9.4743	0.990796					2.23391	0.864867					3.96103	0.925704
			4.9329	0.949648					4.8279	0.860853					4.45975	0.9468					5.4027	0.911328					4.45975	0.9468		22.0023	0.999608		9.54053	0.991093					2.25338	0.867203					3.9933	0.927261
			4.94014	0.949869					4.87805	0.863674					4.4631	0.946917					5.43543	0.91262					4.4631	0.946917		22.1589	0.999608		9.6309	0.991482					2.2707	0.869248					3.99997	0.927579
			4.99146	0.951404					4.9282	0.866438					4.50459	0.948347					5.49384	0.914879					4.50459	0.948347		22.3155	0.999608		9.68212	0.991695					2.27284	0.869499					4.03891	0.929406
			5.04279	0.952892					4.9329	0.866695					4.54942	0.949848					5.55224	0.917079					4.54942	0.949848		22.4721	0.999608		9.7875	0.992117					2.29231	0.871756					4.07785	0.931187
			5.0895	0.954206					4.97835	0.869147					4.59426	0.951305					5.5593	0.917341					4.59426	0.951305		22.6287	0.999608		9.82371	0.992257					2.31178	0.873973					4.11679	0.932924
			5.09411	0.954334					5.02849	0.8718					4.6197	0.952113					5.61064	0.919223					4.6197	0.952113		22.7853	0.999608		9.9441	0.992705					2.33125	0.876152					4.1499	0.934366
			5.14544	0.955732					5.07864	0.8744					4.6391	0.952721					5.66905	0.921311					4.6391	0.952721		22.9419	0.999608		9.9653	0.992781					2.35072	0.878294					4.15573	0.934616
			5.19676	0.957088					5.0895	0.874956					4.68393	0.954095					5.7159	0.922947					4.68393	0.954095		23.0985	0.999608		10.1007	0.993249					2.37018	0.880398					4.19466	0.936266
			5.2461	0.958351					5.12879	0.876946					4.72877	0.955429					5.72745	0.923345					4.72877	0.955429		23.2551	0.999608		10.1069	0.99327					2.38965	0.882466					4.2336	0.937874
			5.24809	0.958402					5.17893	0.879442					4.7736	0.956724					5.78586	0.925327					4.7736	0.956724		23.4117	0.999608		10.2485	0.993725					2.40912	0.884499					4.27254	0.939442
			5.29941	0.959675					5.22908	0.881886					4.7763	0.956801					5.84426	0.927257					4.7763	0.956801		23.5683	0.999608		10.2573	0.993752					2.4273	0.886365					4.3065	0.940776
			5.35074	0.96091					5.2461	0.882704					4.81844	0.957982					5.8725	0.928173					4.81844	0.957982		23.7249	0.999608		10.3901	0.99415					2.42859	0.886496					4.31148	0.94097
			5.40207	0.962107					5.27923	0.884281					4.86327	0.959203					5.90266	0.929138					4.86327	0.959203		23.8815	1		10.4139	0.994218					2.44805	0.888458					4.35042	0.942459
			5.4027	0.962121					5.32938	0.886628					4.90811	0.960389					5.96107	0.93097					4.90811	0.960389		24.0381	1		10.5317	0.994545					2.46752	0.890387					4.38936	0.943911
			5.45339	0.963267					5.37952	0.888926					4.9329	0.961029					6.01947	0.932754					4.9329	0.961029		24.1947	1		10.5705	0.994649					2.48699	0.892282					4.42829	0.945326
			5.50472	0.964392					5.4027	0.889973					4.95295	0.96154					6.0291	0.933044					4.95295	0.96154		24.3513	1		10.6732	0.994914					2.50646	0.894145					4.4631	0.946561
			5.55604	0.965482					5.42967	0.891179					4.99778	0.962658					6.07788	0.934492					4.99778	0.962658		24.5079	1		10.7271	0.995048					2.52593	0.895975					4.46723	0.946706
			5.5593	0.96555					5.47982	0.893385					5.04262	0.963743					6.13628	0.936186					5.04262	0.963743		24.6645	1		10.8148	0.995259					2.54539	0.897774					4.50617	0.94805
			5.60737	0.966539					5.52997	0.895547					5.08745	0.964797					6.1857	0.937584					5.08745	0.964797		24.8211	1		10.8837	0.995417					2.56486	0.899542					4.54511	0.949361
			5.65869	0.967563					5.5593	0.896791					5.0895	0.964844					6.19468	0.937835					5.0895	0.964844		24.9777	1		10.9564	0.995579					2.5839	0.901241					4.58405	0.950639
			5.71002	0.968556					5.58011	0.897665					5.13229	0.96582					6.25309	0.939442					5.13229	0.96582		25.1343	1		11.0403	0.995759					2.58433	0.901279					4.6197	0.951781
			5.7159	0.968668					5.63026	0.89974					5.17712	0.966813					6.31149	0.941008					5.17712	0.966813		25.2909	1		11.098	0.995879					2.6038	0.902986					4.62299	0.951884
			5.76134	0.969519					5.68041	0.901773					5.22196	0.967778					6.3423	0.941817					5.22196	0.967778		25.4475	1		11.1969	0.996075					2.62326	0.904663					4.66192	0.953099
			5.81267	0.970453					5.7159	0.903187					5.2461	0.968285					6.3699	0.942533					5.2461	0.968285		25.6041	1		11.2396	0.996157					2.64273	0.906312					4.70086	0.954282
			5.86399	0.971357					5.73055	0.903765					5.26679	0.968714					6.4283	0.944019					5.26679	0.968714		25.7607	1		11.3535	0.996368					2.6622	0.907932					4.7398	0.955435
			5.8725	0.971504					5.7807	0.905716					5.31163	0.969623					6.48671	0.945466					5.31163	0.969623		25.9173	1		11.3812	0.996417					2.68167	0.909524					4.7763	0.95649
			5.91532	0.972234					5.83085	0.907628					5.35647	0.970506					6.4989	0.945763					5.35647	0.970506		26.0739	1		11.5101	0.996639					2.70114	0.911088					4.77874	0.95656
			5.96664	0.973084					5.8725	0.909186					5.4013	0.971363					6.54511	0.946875					5.4013	0.971363		26.2305	1		11.5228	0.99666					2.7206	0.912625					4.81768	0.957656
			6.01797	0.973908					5.881	0.909501					5.4027	0.97139					6.60351	0.948249					5.4027	0.97139		26.3871	1		11.6644	0.996886					2.74007	0.914136					4.85662	0.958724
			6.0291	0.974084					5.93114	0.911336					5.44614	0.972196					6.6555	0.949441					5.44614	0.972196		26.5437	1		11.6667	0.996889					2.7405	0.914169					4.89555	0.959766
			6.06929	0.974707					5.98129	0.913134					5.49097	0.973004					6.66192	0.949587					5.49097	0.973004		26.7003	1		11.806	0.997097					2.75954	0.915621					4.9329	0.96074
			6.12062	0.975482					6.0291	0.914814					5.53581	0.973788					6.72032	0.95089					5.53581	0.973788		26.8569	1		11.8233	0.997121					2.77901	0.91708					4.93449	0.960781
			6.17195	0.976232					6.03144	0.914895					5.5593	0.97419					6.77873	0.952159					5.5593	0.97419		27.0135	1		11.9475	0.997293					2.79847	0.918514					4.97343	0.961771
			6.1857	0.97643					6.08159	0.916621					5.58064	0.97455					6.8121	0.95287					5.58064	0.97455		27.1701	1		11.9799	0.997336					2.81794	0.919923					5.01237	0.962735
			6.22327	0.97696					6.13173	0.918312					5.62548	0.97529					6.83713	0.953396					5.62548	0.97529		27.3267	1		12.0891	0.997476					2.83741	0.921307					5.05131	0.963676
			6.2746	0.977666					6.18188	0.919968					5.67032	0.976008					6.89553	0.954601					5.67032	0.976008		27.4833	1		12.1365	0.997535					2.85688	0.922668					5.0895	0.964575
			6.32592	0.978349					6.1857	0.920093					5.71515	0.976705					6.95394	0.955774					5.71515	0.976705		27.6399	1		12.2307	0.997647					2.87635	0.924005					5.09025	0.964592
			6.3423	0.978563					6.23203	0.921591					5.7159	0.976717					6.9687	0.956066					5.7159	0.976717		27.7965	1		12.2931	0.997718					2.89581	0.925319					5.12918	0.965486
			6.37725	0.979012					6.28217	0.923181					5.75999	0.977382					7.01234	0.956918					5.75999	0.977382		27.9531	1		12.3723	0.997806					2.8971	0.925405					5.16812	0.966356
			6.42857	0.979655					6.33232	0.924738					5.80482	0.97804					7.07075	0.958031					5.80482	0.97804		28.1097	1		12.4497	0.997889					2.91528	0.926611					5.20706	0.967205
			6.4799	0.980278					6.3423	0.925044					5.84966	0.978678					7.1253	0.959046					5.84966	0.978678		28.2663	1		12.5139	0.997955					2.93475	0.92788					5.246	0.968033
			6.4989	0.980504					6.38247	0.926264					5.8725	0.978996					7.12915	0.959116					5.8725	0.978996		28.4229	1		12.6063	0.998046					2.95422	0.929127					5.2461	0.968035
			6.53122	0.980882					6.43262	0.92776					5.89449	0.979298					7.18755	0.960173					5.89449	0.979298		28.5795	1		12.6555	0.998093					2.97368	0.930352					5.28494	0.968839
			6.58255	0.981467					6.48276	0.929224					5.93933	0.979899					7.24596	0.961203					5.93933	0.979899		28.7361	1		12.7629	0.998192					2.99315	0.931556					5.32388	0.969626
			6.63387	0.982035					6.4989	0.929689					5.98416	0.980483					7.2819	0.961823					5.98416	0.980483		28.8927	1		12.7971	0.998222					3.01262	0.93274					5.36282	0.970392
			6.6555	0.982268					6.53291	0.930659					6.029	0.981051					7.30436	0.962206					6.029	0.981051		29.0493	1		12.9195	0.998327					3.03209	0.933903					5.40175	0.971139
			6.6852	0.982585					6.58306	0.932066					6.0291	0.981052					7.36277	0.963183					6.0291	0.981052		29.2059	1		12.9387	0.998342					3.05156	0.935046					5.4027	0.971157
			6.73652	0.983118					6.63321	0.933443					6.07384	0.981601					7.42117	0.964135					6.07384	0.981601		29.3625	1		13.0761	0.998451					3.0537	0.93517					5.44069	0.971867
			6.78785	0.983635					6.6555	0.934046					6.11867	0.982136					7.4385	0.964412					6.11867	0.982136		29.5191	1		13.0803	0.998454					3.07102	0.936169					5.47963	0.972577
			6.8121	0.983873					6.68335	0.934793					6.16351	0.982655					7.47958	0.965062					6.16351	0.982655		29.6757	1		13.2218	0.998559					3.09049	0.937273					5.51857	0.973269
			6.83917	0.984136					6.7335	0.936115					6.1857	0.982907					7.53798	0.965965					6.1857	0.982907		29.8323	1		13.2327	0.998567					3.10996	0.938357					5.55751	0.973944
			6.8905	0.984622					6.78365	0.93741					6.20834	0.983159					7.5951	0.966826					6.20834	0.983159		29.9889	1		13.3634	0.998657					3.12943	0.939423					5.5593	0.973974
			6.94183	0.985092					6.8121	0.938133					6.25318	0.983649					7.59638	0.966845					6.25318	0.983649		30.1455	1		13.3893	0.998674					3.1489	0.940471					5.59645	0.974601
			6.9687	0.985333					6.83379	0.938679					6.29801	0.984124					7.65479	0.967702					6.29801	0.984124		30.3021	1		13.505	0.998747					3.16836	0.9415					5.63538	0.975242
			6.99315	0.985549					6.88394	0.939923					6.3423	0.98458					7.71319	0.968537					6.3423	0.98458		30.4587	1		13.5459	0.998773					3.18783	0.942511					5.67432	0.975867
			7.04448	0.985991					6.93409	0.941141					6.34285	0.984585					7.7517	0.969075					6.34285	0.984585		30.6153	1		13.6466	0.998832					3.2073	0.943505					5.71326	0.976476
			7.0958	0.98642					6.9687	0.941967					6.38768	0.985033					7.7716	0.96935					6.38768	0.985033		30.7719	1		13.7025	0.998864					3.2103	0.943657					5.7159	0.976516
			7.1253	0.986661					6.98424	0.942334					6.43252	0.985468					7.83	0.970142					6.43252	0.985468		30.9285	1		13.7882	0.998911					3.22677	0.944482					5.7522	0.977069
			7.14713	0.986836					7.03438	0.943504					6.47736	0.985891					7.8884	0.970914					6.47736	0.985891		31.0851	1		13.8591	0.998949					3.24623	0.945442					5.79114	0.977648
			7.19845	0.987239					7.08453	0.944649					6.4989	0.986089					7.9083	0.971173					6.4989	0.986089		31.2417	1		13.9298	0.998985					3.2657	0.946386					5.83008	0.978212
			7.24978	0.98763					7.1253	0.945563					6.52219	0.986301					7.94681	0.971666					6.52219	0.986301		31.3983	1		14.0157	0.999027					3.28517	0.947313					5.86901	0.978762
			7.2819	0.987868					7.13468	0.945772					6.56703	0.986699					8.00521	0.972399					6.56703	0.986699		31.5549	1		14.0714	0.999054					3.30464	0.948224					5.8725	0.97881
			7.3011	0.988009					7.18483	0.946871					6.61186	0.987085					8.06362	0.973112					6.61186	0.987085		31.7115	1		14.1723	0.9991					3.32411	0.949119					5.90795	0.979297
			7.35243	0.988376					7.23497	0.947948					6.6555	0.987451					8.0649	0.973128					6.6555	0.987451		31.8681	1		14.213	0.999118					3.34357	0.949999					5.94689	0.97982
			7.40375	0.988732					7.2819	0.948937					6.6567	0.987461					8.12202	0.973807					6.6567	0.987461		32.0247	1		14.3289	0.999167					3.36304	0.950863					5.98583	0.980329
			7.4385	0.988966					7.28512	0.949004					6.70153	0.987825					8.18042	0.974484					6.70153	0.987825		32.1813	1		14.3546	0.999177					3.3669	0.951033					6.02477	0.980825
			7.45508	0.989077					7.33527	0.950038					6.74637	0.988179					8.2215	0.97495					6.74637	0.988179		32.3379	1		14.4855	0.999229					3.38251	0.951713					6.0291	0.98088
			7.5064	0.989411					7.38541	0.951051					6.79121	0.988523					8.23883	0.975144					6.79121	0.988523		32.4945	1		14.4962	0.999233					3.40198	0.952548					6.06371	0.981309
			7.55773	0.989735					7.43556	0.952044					6.8121	0.988679					8.29723	0.975787					6.8121	0.988679		32.6511	1		14.6377	0.999285					3.42144	0.953368					6.10264	0.981781
			7.5951	0.989965					7.4385	0.952101					6.83604	0.988856					8.35564	0.976412					6.83604	0.988856		32.8077	1		14.6421	0.999286					3.44091	0.954175					6.14158	0.98224
			7.60905	0.99005					7.48571	0.953016					6.88088	0.98918					8.3781	0.976649					6.88088	0.98918		32.9643	1		14.7793	0.999333					3.46038	0.954967					6.18052	0.982689
			7.66038	0.990354					7.53586	0.953969					6.92571	0.989495					8.41404	0.977022					6.92571	0.989495		33.1209	1		14.7987	0.99934					3.47985	0.955746					6.1857	0.982747
			7.71171	0.99065					7.586	0.954902					6.9687	0.989787					8.47245	0.977616					6.9687	0.989787		33.2775	1		14.9209	0.999378					3.49932	0.956511					6.21946	0.983125
			7.7517	0.990873					7.5951	0.955069					6.97055	0.9898					8.53085	0.978195					6.97055	0.9898		33.4341	1		14.9553	0.999389					3.51878	0.957263					6.2584	0.983551
			7.76303	0.990936					7.63615	0.955817					7.01538	0.990096					8.5347	0.978232					7.01538	0.990096		33.5907	1		15.0625	0.99942					3.5235	0.957443					6.29734	0.983966
			7.81436	0.991213					7.6863	0.956712					7.06022	0.990384					8.58925	0.978759					7.06022	0.990384		33.7473	1		15.1119	0.999434					3.53825	0.958002					6.33627	0.984371
			7.86568	0.991482					7.73645	0.95759					7.10505	0.990664					8.64766	0.979308					7.10505	0.990664		33.9039	1		15.2041	0.99946					3.55772	0.958728					6.3423	0.984432
			7.9083	0.9917					7.7517	0.957854					7.1253	0.990787					8.6913	0.979709					7.1253	0.990787		34.0605	1		15.2685	0.999477					3.57719	0.959442					6.37521	0.984765
			7.91701	0.991743					7.78659	0.95845					7.14989	0.990935					8.70606	0.979843					7.14989	0.990935		34.2171	1		15.3457	0.999496					3.59665	0.960143					6.41415	0.98515
			7.96833	0.991996					7.83674	0.959293					7.19473	0.991198					8.76447	0.980364					7.19473	0.991198		34.3737	1		15.4251	0.999516					3.61612	0.960832					6.45309	0.985524
			8.01966	0.992241					7.88689	0.960118					7.23956	0.991454					8.82287	0.980871					7.23956	0.991454		34.5303	1		15.4873	0.99953					3.63559	0.961509					6.49203	0.985889
			8.0649	0.992451					7.9083	0.960465					7.2819	0.991689					8.8479	0.981085					7.2819	0.991689		34.6869	1		15.5817	0.999552					3.65506	0.962175					6.4989	0.985953
			8.07098	0.992479					7.93703	0.960927					7.2844	0.991703					8.88127	0.981366					7.2844	0.991703		34.8435	1		15.6289	0.999562					3.67453	0.962829					6.53097	0.986246
			8.12231	0.992709					7.98718	0.961719					7.32923	0.991944					8.93968	0.981848					7.32923	0.991944		35.0001	1		15.7383	0.999585					3.6801	0.963014					6.5699	0.986593
			8.17363	0.992932					8.03733	0.962495					7.37407	0.992178					8.99808	0.982317					7.37407	0.992178		35.1567	1		15.7705	0.999592					3.69399	0.963472					6.60884	0.986931
			8.2215	0.993134					8.0649	0.962915					7.4189	0.992405					9.0045	0.982368					7.4189	0.992405		35.3133	1		15.8949	0.999616					3.71346	0.964103					6.64778	0.987261
			8.22496	0.993149					8.08748	0.963256					7.4385	0.992502					9.05649	0.982774					7.4385	0.992502		35.4699	1		15.912	0.999619					3.73293	0.964724					6.6555	0.987325
			8.27628	0.993358					8.13762	0.964001					7.46374	0.992626					9.11489	0.983219					7.46374	0.992626		35.6265	1		16.0515	0.999645					3.7524	0.965334					6.68672	0.987582
			8.32761	0.993562					8.18777	0.964731					7.50858	0.99284					9.1611	0.983563					7.50858	0.99284		35.7831	1		16.0536	0.999645					3.77187	0.965933					6.72566	0.987895
			8.3781	0.993756					8.2215	0.965213					7.55341	0.993048					9.17329	0.983653					7.55341	0.993048		35.9397	1		16.1952	0.999669					3.79133	0.966523					6.7646	0.988201
			8.37893	0.993759					8.23792	0.965446					7.5951	0.993236					9.2317	0.984076					7.5951	0.993236		36.0963	1		16.2081	0.999671					3.8108	0.967101					6.80353	0.988499
			8.43026	0.99395					8.28807	0.966147					7.59825	0.99325					9.2901	0.984487					7.59825	0.99325		36.2529	1		16.3368	0.999692					3.83027	0.96767					6.8121	0.988563
			8.48159	0.994135					8.33821	0.966833					7.64308	0.993447					9.3177	0.984678					7.64308	0.993447		36.4095	1		16.3647	0.999696					3.8367	0.967856					6.84247	0.988789
			8.53291	0.994315					8.3781	0.967369					7.68792	0.993637					9.34851	0.984888					7.68792	0.993637		36.5661	1		16.4784	0.999712					3.84974	0.968229					6.88141	0.989072
			8.5347	0.994321					8.38836	0.967506					7.73275	0.993822					9.40691	0.985279					7.73275	0.993822		36.7227	1		16.5213	0.999718					3.8692	0.968779					6.92035	0.989347
			8.58424	0.994489					8.43851	0.968164					7.7517	0.993898					9.46532	0.985659					7.7517	0.993898		36.8793	1		16.62	0.999732					3.88867	0.969318					6.95929	0.989616
			8.63556	0.994658					8.48865	0.96881					7.77759	0.994001					9.4743	0.985717					7.77759	0.994001		37.0359	1		16.6779	0.999739					3.90814	0.969849					6.9687	0.98968
			8.68689	0.994821					8.5347	0.969391					7.82242	0.994176					9.52372	0.98603					7.82242	0.994176		37.1925	1		16.7616	0.99975					3.92761	0.97037					6.99823	0.989878
			8.6913	0.994835					8.5388	0.969442					7.86726	0.994345					9.58212	0.986391					7.86726	0.994345		37.3491	1		16.8345	0.999759					3.94708	0.970883					7.03716	0.990134
			8.73821	0.99498					8.58895	0.970062					7.9083	0.994496					9.6309	0.986686					7.9083	0.994496		37.5057	1		16.9032	0.999767					3.96654	0.971386					7.0761	0.990383
			8.78954	0.995133					8.6391	0.970669					7.9121	0.994509					9.64053	0.986743					7.9121	0.994509		37.6623	1		16.9911	0.999777					3.98601	0.971881					7.11504	0.990625
			8.84086	0.995282					8.68924	0.971264					7.95693	0.994669					9.69893	0.987086					7.95693	0.994669		37.8189	1		17.0448	0.999783					3.9933	0.972064					7.1253	0.990688
			8.8479	0.995303					8.6913	0.971288					8.00177	0.994824					9.75734	0.98742					8.00177	0.994824					17.1477	0.999793					4.00548	0.972367					7.15398	0.990862
			8.89219	0.995427					8.73939	0.971847					8.0466	0.994974					9.7875	0.987589					8.0466	0.994974					17.1863	0.999797					4.02495	0.972845					7.19292	0.991092
			8.94351	0.995567					8.78954	0.972417					8.0649	0.995034					9.81574	0.987745					8.0649	0.995034					17.3043	0.999809					4.04441	0.973314					7.23186	0.991317
			8.99484	0.995703					8.83968	0.972977					8.09144	0.99512					9.87414	0.988062					8.09144	0.99512					17.3279	0.999811					4.06388	0.973776					7.27079	0.991536
			9.0045	0.995728					8.8479	0.973067					8.13627	0.995262					9.93255	0.98837					8.13627	0.995262					17.4609	0.999823					4.08335	0.974229					7.2819	0.991598
			9.04616	0.995834					8.88983	0.973525					8.18111	0.9954					9.9441	0.98843					8.18111	0.9954					17.4695	0.999824					4.10282	0.974675					7.30973	0.99175
			9.09749	0.995962					8.93998	0.974061					8.2215	0.995521					9.99095	0.988671					8.2215	0.995521					17.6111	0.999836					4.12229	0.975113					7.34867	0.991958
			9.14882	0.996085					8.99013	0.974587					8.22595	0.995534					10.0494	0.988964					8.22595	0.995534					17.6175	0.999836					4.14175	0.975543					7.38761	0.992161
			9.1611	0.996114					9.0045	0.974736					8.27078	0.995663					10.1007	0.989215					8.27078	0.995663					17.7527	0.999847					4.1499	0.975721					7.42655	0.992359
			9.20014	0.996205					9.04027	0.975103					8.31562	0.995789					10.1078	0.989249					8.31562	0.995789					17.7741	0.999849					4.16122	0.975966					7.4385	0.992418
			9.25147	0.996321					9.09042	0.975608					8.36045	0.995912					10.1662	0.989527					8.36045	0.995912					17.8943	0.999857					4.18069	0.976382					7.46549	0.992551
			9.30279	0.996434					9.14057	0.976102					8.3781	0.995959					10.2246	0.989798					8.3781	0.995959					17.9307	0.99986					4.20016	0.97679					7.50442	0.992739
			9.3177	0.996466					9.1611	0.976302					8.40529	0.996031					10.2573	0.989946					8.40529	0.996031					18.0359	0.999867					4.21962	0.977191					7.54336	0.992923
			9.35412	0.996543					9.19072	0.976587					8.45012	0.996146					10.283	0.990062					8.45012	0.996146					18.0873	0.99987					4.23909	0.977586					7.5823	0.993101
			9.40544	0.996649					9.24086	0.977061					8.49496	0.996258					10.3414	0.990318					8.49496	0.996258					18.1775	0.999876					4.25856	0.977973					7.5951	0.993159
			9.45677	0.996752					9.29101	0.977527					8.5347	0.996355					10.3998	0.990569					8.5347	0.996355					18.2439	0.99988					4.27803	0.978354					7.62124	0.993275
			9.4743	0.996786					9.3177	0.97777					8.53979	0.996367					10.4139	0.990628					8.53979	0.996367					18.3191	0.999884					4.2975	0.978728					7.66018	0.993445
			9.50809	0.996851					9.34116	0.977982					8.58463	0.996472					10.4582	0.990813					8.58463	0.996472					18.4005	0.999889					4.3065	0.978899					7.69912	0.99361
			9.55942	0.996948					9.3913	0.978429					8.62947	0.996575					10.5166	0.99105					8.62947	0.996575					18.4606	0.999892					4.31696	0.979096					7.73805	0.993772
			9.61074	0.997041					9.44145	0.978866					8.6743	0.996674					10.5705	0.991264					8.6743	0.996674					18.5571	0.999897					4.33643	0.979458					7.7517	0.993827
			9.6309	0.997077					9.4743	0.979148					8.6913	0.996711					10.575	0.991281					8.6913	0.996711					18.6022	0.999899					4.3559	0.979813					7.77699	0.993929
			9.66207	0.997132					9.4916	0.979295					8.71914	0.996771					10.6334	0.991507					8.71914	0.996771					18.7137	0.999905					4.37537	0.980162					7.81593	0.994082
			9.71339	0.997219					9.54175	0.979715					8.76397	0.996865					10.6918	0.991726					8.76397	0.996865					18.7438	0.999906					4.39483	0.980505					7.85487	0.994231
			9.76472	0.997305					9.59189	0.980126					8.80881	0.996956					10.7271	0.991856					8.80881	0.996956					18.8703	0.999912					4.4143	0.980842					7.89381	0.994377
			9.7875	0.997342					9.6309	0.98044					8.8479	0.997033					10.7502	0.99194					8.8479	0.997033					18.8854	0.999913					4.43377	0.981173					7.9083	0.99443
			9.81604	0.997387					9.64204	0.980529					8.85364	0.997044					10.8086	0.992149					8.85364	0.997044					19.0269	0.999919					4.45324	0.981499					7.93275	0.994519
			9.86737	0.997467					9.69219	0.980924					8.89848	0.99713					10.867	0.992352					8.89848	0.99713					19.027	0.999919					4.4631	0.981662					7.97168	0.994657
			9.9187	0.997545					9.74234	0.98131					8.94332	0.997214					10.8837	0.992409					8.94332	0.997214					19.1686	0.999924					4.47271	0.981819					8.01062	0.994792
			9.9441	0.997582					9.7875	0.981652					8.98815	0.997295					10.9254	0.992549					8.98815	0.997295					19.1835	0.999925					4.49217	0.982133					8.04956	0.994923
			9.97002	0.99762					9.79248	0.981689					9.0045	0.997324					10.9838	0.992742					9.0045	0.997324					19.3102	0.999929					4.51164	0.982442					8.0649	0.994974
			10.0213	0.997693					9.84263	0.982061					9.03299	0.997373					11.0403	0.992923					9.03299	0.997373					19.3401	0.99993					4.53111	0.982746					8.0885	0.995051
			10.0727	0.997763					9.89278	0.982424					9.07782	0.99745					11.0422	0.992929					9.07782	0.99745					19.4518	0.999934					4.55058	0.983044					8.12744	0.995176
			10.1007	0.997801					9.94292	0.982781					9.12266	0.997524					11.1006	0.993112					9.12266	0.997524					19.4967	0.999935					4.57005	0.983337					8.16638	0.995298
			10.124	0.997832					9.9441	0.982789					9.1611	0.997586					11.159	0.99329					9.1611	0.997586					19.5934	0.999938					4.58951	0.983625					8.20532	0.995417
			10.1753	0.997898					9.99307	0.98313					9.16749	0.997596					11.1969	0.993403					9.16749	0.997596					19.6533	0.99994					4.60898	0.983908					8.2215	0.995465
			10.2266	0.997963					10.0432	0.983472					9.21233	0.997666					11.2174	0.993464					9.21233	0.997666					19.7349	0.999943					4.6197	0.984062					8.24425	0.995532
			10.2573	0.998					10.0934	0.983807					9.25716	0.997734					11.2758	0.993633					9.25716	0.997734					19.8099	0.999945					4.62845	0.984187					8.28319	0.995645
			10.278	0.998025					10.1007	0.983856					9.302	0.997799					11.3342	0.993797					9.302	0.997799					19.8765	0.999946					4.64792	0.98446					8.32213	0.995755
			10.3293	0.998085					10.1435	0.984136					9.3177	0.997822					11.3535	0.993851					9.3177	0.997822					19.9665	0.999949					4.66738	0.984729					8.36107	0.995862
			10.3806	0.998144					10.1937	0.984457					9.34684	0.997863					11.3927	0.993958					9.34684	0.997863					20.0181	0.99995					4.68685	0.984993					8.3781	0.995908
			10.4139	0.998181					10.2438	0.984772					9.39167	0.997925					11.4511	0.994114					9.39167	0.997925					20.1231	0.999953					4.70632	0.985252					8.40001	0.995966
			10.4319	0.998201					10.2573	0.984856					9.43651	0.997986					11.5095	0.994266					9.43651	0.997986					20.1597	0.999953					4.72579	0.985507					8.43895	0.996068
			10.4833	0.998256					10.294	0.985081					9.4743	0.998035					11.5101	0.994268					9.4743	0.998035					20.2797	0.999956					4.74526	0.985758					8.47788	0.996167
			10.5346	0.998309					10.3441	0.985384					9.48134	0.998044					11.5679	0.994414					9.48134	0.998044					20.3013	0.999957					4.76472	0.986004					8.51682	0.996264
			10.5705	0.998346					10.3942	0.98568					9.52618	0.998101					11.6263	0.994559					9.52618	0.998101					20.4363	0.999959					4.7763	0.986149					8.5347	0.996308
			10.5859	0.998361					10.4139	0.985795					9.57101	0.998156					11.6667	0.994656					9.57101	0.998156					20.4429	0.99996					4.78419	0.986246					8.55576	0.996358
			10.6372	0.998411					10.4444	0.98597					9.61585	0.99821					11.6847	0.994699					9.61585	0.99821					20.5845	0.999962					4.80366	0.986484					8.5947	0.99645
			10.6886	0.99846					10.4945	0.986255					9.6309	0.998228					11.7431	0.994836					9.6309	0.998228					20.5929	0.999962					4.82313	0.986718					8.63364	0.99654
			10.7271	0.998495					10.5447	0.986534					9.66068	0.998262					11.8015	0.99497					9.66068	0.998262					20.7261	0.999965					4.84259	0.986947					8.67258	0.996627
			10.7399	0.998507					10.5705	0.986675					9.70552	0.998312					11.8233	0.995019					9.70552	0.998312					20.7495	0.999965					4.86206	0.987173					8.6913	0.996668
			10.7912	0.998553					10.5948	0.986807					9.75036	0.998361					11.8599	0.9951					9.75036	0.998361					20.8677	0.999967					4.88153	0.987395					8.71151	0.996712
			10.8426	0.998597					10.645	0.987074					9.7875	0.998401					11.9183	0.995227					9.7875	0.998401					20.9061	0.999968					4.901	0.987613					8.75045	0.996795
			10.8837	0.998632					10.6951	0.987336					9.79519	0.998409					11.9767	0.99535					9.79519	0.998409					21.0092	0.999969					4.92047	0.987827					8.78939	0.996876
			10.8939	0.99864					10.7271	0.987501					9.84003	0.998455					11.9799	0.995357					9.84003	0.998455					21.0627	0.99997					4.9329	0.987962					8.82833	0.996955
			10.9452	0.998682					10.7453	0.987593					9.88486	0.9985					12.0351	0.99547					9.88486	0.9985					21.1508	0.999972					4.93993	0.988038					8.8479	0.996994
			10.9965	0.998722					10.7954	0.987845					9.9297	0.998544					12.0935	0.995587					9.9297	0.998544					21.2193	0.999972					4.9594	0.988244					8.86727	0.997032
			11.0403	0.998756					10.8456	0.988091					9.9441	0.998558					12.1365	0.995672					9.9441	0.998558					21.2924	0.999973					4.97887	0.988448					8.90621	0.997107
			11.0479	0.998761					10.8837	0.988275					9.97453	0.998586					12.1519	0.995701					9.97453	0.998586					21.3759	0.999975					4.99834	0.988647					8.94514	0.99718
			11.0992	0.998799					10.8957	0.988333					10.0194	0.998627					12.2103	0.995812					10.0194	0.998627					21.434	0.999975					5.0178	0.988844					8.98408	0.997251
			11.1505	0.998836					10.9459	0.988569					10.0642	0.998667					12.2687	0.995921					10.0642	0.998667					21.5325	0.999976					5.03727	0.989037					9.0045	0.997287
			11.1969	0.998868					10.996	0.988801					10.1007	0.998699					12.2931	0.995965					10.1007	0.998699					21.5756	0.999977					5.05674	0.989226					9.02302	0.99732
			11.2018	0.998872					11.0403	0.989002					10.109	0.998706					12.3271	0.996026					10.109	0.998706					21.6891	0.999978					5.07621	0.989412					9.06196	0.997388
			11.2532	0.998906					11.0462	0.989028					10.1539	0.998743					12.3855	0.996129					10.1539	0.998743					21.7172	0.999978					5.0895	0.989538					9.1009	0.997454
			11.3045	0.99894					11.0963	0.989251					10.1987	0.99878					12.4439	0.996229					10.1987	0.99878					21.8457	0.99998					5.09568	0.989596					9.13984	0.997518
			11.3535	0.998971					11.1465	0.989468					10.2435	0.998815					12.4497	0.996239					10.2435	0.998815					21.8588	0.99998					5.11514	0.989775					9.1611	0.997552
			11.3558	0.998972					11.1966	0.989682					10.2573	0.998826					12.5023	0.996326					10.2573	0.998826					22.0004	0.999981					5.13461	0.989952					9.17877	0.997581
			11.4071	0.999004					11.1969	0.989683					10.2884	0.99885					12.5607	0.996421					10.2884	0.99885					22.0023	0.999981					5.15408	0.990126					9.21771	0.997642
			11.4585	0.999034					11.2468	0.989891					10.3332	0.998883					12.6063	0.996494					10.3332	0.998883					22.142	0.999983					5.17355	0.990297					9.25665	0.997701
			11.5098	0.999064					11.2969	0.990096					10.3781	0.998916					12.6191	0.996514					10.3781	0.998916					22.1589	0.999983					5.19302	0.990464					9.29559	0.997759
			11.5101	0.999064					11.347	0.990297					10.4139	0.998941					12.6775	0.996604					10.4139	0.998941					22.2835	0.999984					5.21248	0.990629					9.3177	0.997791
			11.5611	0.999092					11.3535	0.990323					10.4229	0.998947					12.7359	0.996692					10.4229	0.998947					22.3155	0.999984					5.23195	0.990791					9.33453	0.997816
			11.6124	0.99912					11.3972	0.990494					10.4677	0.998978					12.7629	0.996732					10.4677	0.998978					22.4251	0.999985					5.2461	0.990907					9.37347	0.997871
			11.6638	0.999147					11.4473	0.990687					10.5126	0.999008					12.7943	0.996777					10.5126	0.999008					22.4721	0.999985					5.25142	0.990951					9.4124	0.997924
			11.6667	0.999149					11.4975	0.990875					10.5574	0.999036					12.8528	0.996861					10.5574	0.999036					22.5667	0.999986					5.27089	0.991107					9.45134	0.997977
			11.7151	0.999173					11.5101	0.990922					10.5705	0.999045					12.9112	0.996942					10.5705	0.999045					22.6287	0.999986					5.29035	0.991261					9.4743	0.998007
			11.7664	0.999198					11.5476	0.99106					10.6022	0.999064					12.9195	0.996953					10.6022	0.999064					22.7083	0.999987					5.30982	0.991412					9.49028	0.998028
			11.8177	0.999223					11.5978	0.991242					10.6471	0.999092					12.9696	0.997021					10.6471	0.999092					22.7853	0.999987					5.32929	0.99156					9.52922	0.998078
			11.8233	0.999226					11.6479	0.991419					10.6919	0.999118					13.028	0.997098					10.6919	0.999118					22.8499	0.999988					5.34876	0.991706					9.56816	0.998126
			11.8691	0.999247					11.6667	0.991485					10.7271	0.999138					13.0761	0.99716					10.7271	0.999138					22.9419	0.999988					5.36823	0.99185					9.6071	0.998173
			11.9204	0.99927					11.6981	0.991593					10.7367	0.999144					13.0864	0.997173					10.7367	0.999144					22.9915	0.999989					5.38769	0.991991					9.6309	0.998202
			11.9717	0.999292					11.7482	0.991764					10.7816	0.999169					13.1448	0.997246					10.7816	0.999169					23.0985	0.999989					5.40716	0.992129					9.64603	0.99822
			11.9799	0.999296					11.7984	0.991931					10.8264	0.999193					13.2032	0.997317					10.8264	0.999193					23.1331	0.999989					5.42663	0.992265					9.68497	0.998264
			12.023	0.999314					11.8233	0.992012					10.8712	0.999216					13.2327	0.997352					10.8712	0.999216					23.2551	0.99999					5.4461	0.992399					9.72391	0.998308
			12.0744	0.999335					11.8485	0.992094					10.8837	0.999223					13.2616	0.997387					10.8837	0.999223					23.2747	0.99999					5.46556	0.99253					9.76285	0.998351
			12.1257	0.999355					11.8987	0.992255					10.9161	0.999239					13.32	0.997454					10.9161	0.999239					23.4117	0.999991					5.48503	0.99266					9.7875	0.998377
			12.1365	0.999359					11.9488	0.992412					10.9609	0.999261					13.3784	0.99752					10.9609	0.999261					23.4163	0.999991					5.5045	0.992787					9.80179	0.998393
			12.177	0.999375					11.9799	0.992507					11.0058	0.999283					13.3893	0.997532					11.0058	0.999283					23.5578	0.999991											9.84073	0.998433
			12.2283	0.999394					11.999	0.992566					11.0403	0.999299					13.4368	0.997584					11.0403	0.999299					23.5683	0.999991											9.87966	0.998473
			12.2797	0.999413					12.0491	0.992716					11.0506	0.999303					13.4952	0.997646					11.0506	0.999303					23.6994	0.999992											9.9186	0.998511
			12.2931	0.999417					12.0993	0.992864					11.0954	0.999324					13.5459	0.997699					11.0954	0.999324					23.7249	0.999992											9.9441	0.998536
			12.331	0.999431					12.1365	0.992972					11.1403	0.999343					13.5536	0.997707					11.1403	0.999343					23.841	0.999992											9.95754	0.998549
			12.3823	0.999448					12.1494	0.993009					11.1851	0.999362					13.612	0.997767					11.1851	0.999362					23.8815	0.999993											9.99648	0.998585
			12.4336	0.999465					12.1996	0.99315					11.1969	0.999367					13.6704	0.997824					11.1969	0.999367					23.9826	0.999993											10.0354	0.998621
			12.4497	0.99947					12.2497	0.993289					11.2299	0.999381					13.7025	0.997855					11.2299	0.999381					24.0381	0.999993											10.0744	0.998656
			12.485	0.999481					12.2931	0.993407					11.2748	0.999399					13.7288	0.997881					11.2748	0.999399					24.1242	0.999993											10.1007	0.998679
			12.5363	0.999497					12.2998	0.993425					11.3196	0.999416					13.7872	0.997935					11.3196	0.999416					24.1947	0.999994											10.1133	0.99869
			12.5876	0.999513					12.35	0.993559					11.3535	0.999429					13.8456	0.997989					11.3535	0.999429					24.2658	0.999994											10.1522	0.998723
			12.6063	0.999518					12.4001	0.993689					11.3644	0.999433					13.8591	0.998001					11.3644	0.999433					24.3513	0.999994											10.1912	0.998755
			12.6389	0.999528					12.4497	0.993816					11.4093	0.99945					13.904	0.998041					11.4093	0.99945					24.4074	0.999994											10.2301	0.998786
			12.6903	0.999542					12.4503	0.993817					11.4541	0.999466					13.9624	0.998091					11.4541	0.999466					24.5079	0.999995											10.2573	0.998808
			12.7416	0.999556					12.5004	0.993943					11.4989	0.999481					14.0157	0.998136					11.4989	0.999481					24.549	0.999995											10.269	0.998817
			12.7629	0.999562					12.5506	0.994066					11.5101	0.999485					14.0208	0.998141					11.5101	0.999485					24.6645	0.999995											10.308	0.998847
			12.7929	0.99957					12.6007	0.994186					11.5438	0.999496					14.0792	0.998189					11.5438	0.999496					24.6906	0.999995											10.3469	0.998876
			12.8442	0.999583					12.6063	0.994199					11.5886	0.999511					14.1376	0.998236					11.5886	0.999511					24.8211	0.999995											10.3859	0.998904
			12.8956	0.999596					12.6509	0.994304					11.6335	0.999525					14.1723	0.998263					11.6335	0.999525					24.8322	0.999995											10.4139	0.998924
			12.9195	0.999601					12.701	0.994419					11.6667	0.999536					14.196	0.998281					11.6667	0.999536					24.9737	0.999996											10.4248	0.998932
			12.9469	0.999608					12.7512	0.994532					11.6783	0.999539					14.2545	0.998326					11.6783	0.999539					24.9777	0.999996											10.4637	0.998959
			12.9982	0.99962					12.7629	0.994559					11.7231	0.999552					14.3129	0.998369					11.7231	0.999552					25.1153	0.999996											10.5027	0.998985
			13.0495	0.999632					12.8013	0.994643					11.768	0.999565					14.3289	0.998381					11.768	0.999565					25.1343	0.999996											10.5416	0.999011
			13.0761	0.999638					12.8515	0.994752					11.8128	0.999578					14.3713	0.998411					11.8128	0.999578					25.2569	0.999996											10.5806	0.999036
			13.1009	0.999643					12.9016	0.994858					11.8233	0.999581					14.4297	0.998452					11.8233	0.999581					25.2909	0.999996											10.6195	0.99906
			13.1522	0.999654					12.9195	0.994896					11.8576	0.99959					14.4855	0.99849					11.8576	0.99959					25.3985	0.999997											10.6584	0.999084
			13.2035	0.999664					12.9518	0.994963					11.9025	0.999602					14.4881	0.998492					11.9025	0.999602					25.4475	0.999997											10.6974	0.999107
			13.2327	0.99967					13.0019	0.995065					11.9473	0.999614					14.5465	0.998531					11.9473	0.999614					25.5401	0.999997											10.7363	0.999129
			13.2548	0.999675					13.0521	0.995165					11.9799	0.999622					14.6049	0.998569					11.9799	0.999622					25.6041	0.999997											10.7752	0.999151
			13.3062	0.999685					13.0761	0.995212					11.9921	0.999625					14.6421	0.998593					11.9921	0.999625					25.6817	0.999997											10.8142	0.999173
			13.3575	0.999694					13.1022	0.995263					12.037	0.999636					14.6633	0.998606					12.037	0.999636					25.7607	0.999997											10.8531	0.999194
			13.3893	0.9997					13.1523	0.995359					12.0818	0.999647					14.7217	0.998642					12.0818	0.999647					25.8233	0.999997											10.8921	0.999214
			13.4088	0.999704					13.2025	0.995453					12.1266	0.999657					14.7801	0.998677					12.1266	0.999657					25.9173	0.999997											10.931	0.999234
			13.4601	0.999713					13.2327	0.995509					12.1715	0.999667					14.7987	0.998688					12.1715	0.999667					25.9649	0.999997
			13.5115	0.999722					13.2526	0.995545					12.2163	0.999676					14.8385	0.998711					12.2163	0.999676					26.0739	0.999998
			13.5459	0.999727					13.3028	0.995636					12.2612	0.999686					14.8969	0.998745					12.2612	0.999686					26.1065	0.999998
			13.5628	0.99973					13.3529	0.995724					12.306	0.999695					14.9553	0.998777					12.306	0.999695					26.2305	0.999998
			13.6141	0.999738					13.3893	0.995787					12.3508	0.999704					14.9553	0.998777					12.3508	0.999704					26.248	0.999998
			13.6654	0.999746					13.4031	0.995811					12.3957	0.999712					15.0137	0.998809					12.3957	0.999712					26.3871	0.999998
			13.7025	0.999752					13.4532	0.995896					12.4405	0.999721					15.0721	0.99884					12.4405	0.999721					26.3896	0.999998
			13.7168	0.999754					13.5034	0.995979					12.4853	0.999729					15.1119	0.99886					12.4853	0.999729					26.5312	0.999998
			13.7681	0.999762					13.5535	0.99606					12.5302	0.999737					15.1305	0.99887					12.5302	0.999737					26.5437	0.999998
			13.8194	0.999769					13.6037	0.99614					12.575	0.999744					15.1889	0.998899					12.575	0.999744					26.6728	0.999998
			13.8707	0.999776					13.6538	0.996219											15.2473	0.998927											26.7003	0.999998
			13.9221	0.999783					13.704	0.996295											15.2685	0.998937											26.8144	0.999998
			13.9734	0.99979					13.7541	0.99637											15.3057	0.998955											26.8569	0.999998
			14.0247	0.999796					13.8043	0.996444											15.3641	0.998982											26.956	0.999998
			14.076	0.999802					13.8544	0.996516											15.4225	0.999008											27.0135	0.999998
			14.1274	0.999808					13.9046	0.996587											15.4251	0.999009											27.0976	0.999998
			14.1787	0.999814					13.9547	0.996656											15.4809	0.999034											27.1701	0.999999
			14.23	0.99982					14.0049	0.996724											15.5393	0.999059											27.2392	0.999999
			14.2813	0.999825					14.055	0.99679											15.5817	0.999077											27.3267	0.999999
			14.3327	0.999831																	15.5977	0.999083											27.3808	0.999999
			14.384	0.999836																	15.6562	0.999107											27.4833	0.999999
																					15.7146	0.99913											27.5223	0.999999
																					15.773	0.999153											27.6399	0.999999
																					15.8314	0.999174											27.6639	0.999999
																					15.8898	0.999196											27.7965	0.999999
																					15.9482	0.999217											27.8055	0.999999
																					16.0066	0.999237											27.9471	0.999999
																					16.065	0.999257											27.9531	0.999999
																					16.1234	0.999276											28.0887	0.999999
																					16.1818	0.999295											28.1097	0.999999
																					16.2402	0.999313											28.2303	0.999999
																					16.2986	0.999331											28.2663	0.999999
																					16.357	0.999348											28.3719	0.999999
																																	28.4229	0.999999
																																	28.5135	0.999999
																																	28.5795	0.999999
																																	28.6551	0.999999
																																	28.7361	0.999999
																																	28.7966	0.999999
																																	28.8927	0.999999
																																	28.9382	0.999999
																																	29.0493	0.999999
																																	29.0798	0.999999
																																	29.2059	0.999999
																																	29.2214	0.999999
																																	29.3625	1
																																	29.363	1
																																	29.5046	1
																																	29.5191	1
																																	29.6462	1
																																	29.6757	1
																																	29.7878	1
																																	29.8323	1
																																	29.9294	1
																																	29.9889	1
																																	30.0709	1
																																	30.1455	1
																																	30.2125	1
																																	30.3021	1
																																	30.3541	1
																																	30.4587	1
																																	30.4957	1
																																	30.6153	1
																																	30.6373	1
																																	30.7719	1
																																	30.7789	1
																																	30.9205	1
																																	30.9285	1
																																	31.0621	1
																																	31.0851	1
																																	31.2037	1
																																	31.2417	1
																																	31.3452	1
																																	31.3983	1
																																	31.4868	1
																																	31.5549	1
																																	31.6284	1
																																	31.7115	1
																																	31.77	1
																																	31.8681	1
																																	31.9116	1
																																	32.0247	1
																																	32.0532	1
																																	32.1813	1
																																	32.1948	1
																																	32.3364	1
																																	32.3379	1
																																	32.478	1
																																	32.4945	1
																																	32.6195	1
																																	32.6511	1
																																	32.7611	1
																																	32.8077	1
																																	32.9027	1
																																	32.9643	1
																																	33.0443	1
																																	33.1209	1
																																	33.1859	1
																																	33.2775	1
																																	33.3275	1
																																	33.4341	1
																																	33.4691	1
																																	33.5907	1
																																	33.6107	1
																																	33.7473	1
																																	33.7523	1
																																	33.8938	1
																																	33.9039	1
																																	34.0354	1
																																	34.0605	1
																																	34.177	1
																																	34.2171	1
																																	34.3186	1
																																	34.3737	1
																																	34.4602	1
																																	34.5303	1
																																	34.6018	1
																																	34.6869	1
																																	34.7434	1
																																	34.8435	1
																																	34.885	1
																																	35.0001	1
																																	35.0266	1
																																	35.1567	1
																																	35.1682	1
																																	35.3097	1
																																	35.3133	1
																																	35.4513	1
																																	35.4699	1
																																	35.5929	1
																																	35.6265	1
																																	35.7345	1
																																	35.7831	1
																																	35.8761	1
																																	35.9397	1
																																	36.0177	1
																																	36.0963	1
																																	36.1593	1
																																	36.2529	1
																																	36.3009	1
																																	36.4095	1
																																	36.4425	1
																																	36.5661	1
																																	36.584	1
																																	36.7227	1
																																	36.7256	1
																																	36.8672	1
																																	36.8793	1
																																	37.0088	1
																																	37.0359	1
																																	37.1504	1
																																	37.1925	1
																																	37.292	1
																																	37.3491	1
																																	37.4336	1
																																	37.5057	1
																																	37.5752	1
																																	37.6623	1
																																	37.7168	1
																																	37.8189	1
																																	37.8583	1
																																	37.9999	1
																																	38.1415	1
																																	38.2831	1
																																	38.4247	1
																																	38.5663	1
																																	38.7079	1
																																	38.8495	1
																																	38.9911	1
																																	39.1326	1
																																	39.2742	1
																																	39.4158	1
																																	39.5574	1
																																	39.699	1

## Sheet: Figure 6b
Glycerol concentration	State 1 dwelltime	State 2 dwelltime
x	y1	y2
0	1.75	2.69
1	1.65044	2.44798
2.5	1.52022	2.23015
5	1.38812	2.03707
10	1.11607	1.52369
15	0.95877	1.23062
20	0.85106	1.10988
30	0.61576	0.85034

## Sheet: Figure 6c
FRET	Manual	DeepLASI
x	y	y
0	0.0497512	0.0388446
0.025	0.0646766	0.0567729
0.05	0.0825871	0.0697211
0.075	0.108458	0.0886454
0.1	0.134328	0.121514
0.125	0.158209	0.153386
0.15	0.18408	0.182271
0.175	0.222886	0.23008
0.2	0.280597	0.260956
0.225	0.335323	0.318725
0.25	0.404975	0.381474
0.275	0.434826	0.435259
0.3	0.492537	0.464143
0.325	0.539303	0.539841
0.35	0.591045	0.565737
0.375	0.622886	0.584661
0.4	0.646766	0.61255
0.425	0.682587	0.635458
0.45	0.700498	0.664343
0.475	0.710448	0.691235
0.5	0.702488	0.681275
0.525	0.691542	0.690239
0.55	0.695522	0.686255
0.575	0.684577	0.698207
0.6	0.682587	0.727092
0.625	0.699502	0.738048
0.65	0.716418	0.74004
0.675	0.751244	0.788845
0.7	0.80398	0.832669
0.725	0.851741	0.875498
0.75	0.918408	0.922311
0.775	0.966169	0.9751
0.8	0.99005	1
0.825	1	0.98008
0.85	0.932338	0.919323
0.875	0.855721	0.836653
0.9	0.734328	0.721116
0.925	0.612935	0.595618
0.95	0.493532	0.486056
0.975	0.391045	0.381474
1	0.302488	0.291833

## Sheet: Figure 6d
Unfiltered CData without gaussian smoothing
0	0	0	0	0	0	0	0	0	0	0	0	0	0	0	0	0	0	0	0	0	0	0	0	0	0	0	0	0	0	0	0	0	0	0	0	0	0	0	0	0	0	0	0	0	0	0	0	0	0
0	0	0	0	0	0	0	0	0	0	0	0	0	0	0	0	0	0	0	0	0	0	0	0	0	0	0	0	0	0	0	0	0	0	0	0	0	0	0	0	0	0	0	0	0	0	0	0	0	0
0	0	0	0	0	0	0	0	0	0	0	0	0	0	0	0	0	0	0	0	0	0	0	0	0	0	0	0	0	0	0	0	0	0	0	0	0	0	0	0	0	0	0	0	0	0	0	0	0	0
0	0	0	0	0	0	0	0	0	0	0	0	0	0	0	0	0	0	0	0	0	0	0	0	0	0	0	0	0	0	0	0	0	0	0	0	0	0	0	0	0	0	0	0	0	0	0	0	0	0
0	0	0	0	0	0	0	0	0	0	0	0	0	0	0	0	0	0	0	0	0	0	0	0	0	0	0	0	0	0	0	0	0	0	0	0	0	0	0	0	0	0	0	0	0	0	0	0	0	0
0	0	0	0	0	0	0	0	0	0	0	0	0	0	0	0	0	0	0	0	0	0	0	0	0	0	0	0	0	0	0	0	0	0	0	0	0	0	0	0	0	0	0	0	0	0	0	0	0	0
0	0	0	0	0	0	0	0	0	0	0	0	0	0	0	0	0	0	0	0	0	0	0	0	0	0	0	0	0	0	0	0	0	0	0	0	0	0	0	0	0	0	0	0	0	0	0	0	0	0
0	0	0	0	0	0	0	0	0	0	0	0	0	0	0	0	0	0	0	0	0	0	0	0	0	0	0	0	0	0	0	0	0	0	0	0	0	0	0	0	0	0	0	0	0	0	0	0	0	0
0	0	0	0	0	0	0	0	0	0	0	0	0	0	0	0	0	0	0	0	0	0	0	0	0	0	0	0	0	0	0	0	0	0	0	0	0	0	0	0	0	0	0	0	0	0	0	0	0	0
0	0	0	0	0	0	0	0	0	0	0	0	0	0	0	0	0	0	0	0	0	0	0	0	0	0	0	0	0	0	0	0	0	0	0	0	0	0	0	0	0	0	0	0	0	0	0	0	0	0
0	0	0	0	0	0	0	0	0	0	0	0	0	0	0	0	0	0	0	0	0	0	0	0	0	0	0	0	0	0	0	0	0	0	0	0	0	0	0	0	0	0	0	0	0	0	0	0	0	0
0	0	0	0	0	0	0	0	0	0	0	0	0	0	0	0	0	0	0	0	0	0	0	0	0	0	0	0	0	0	0	0	0	0	0	0	0	0	0	0	0	0	0	0	0	0	0	0	0	0
0	0	0	0	0	0	0	0	0	0	0	0	0	0	0	0	0	0	0	0	0	0	0	0	0	0	0	0	0	0	0	0	0	0	0	0	0	0	0	0	0	0	0	0	0	0	0	0	0	0
0	0	0	0	0	0	0	0	0	0	0	0	0	0	0	0	0	0	0	0	0	0	0	0	0	0	0	0	0	0	0	0	0	0	0	0	0	0	0	0	0	0	0	0	0	0	0	0	0	0
0	0	0	0	0	0	0	0	0	0	0	0	0	0	0	0	0	0	0	0	0	0	0	0	0	0	0	0	0	0	0	0	0	0	0	0	0	0	0	0	0	0	0	0	0	0	0	1	0	0
0	0	0	0	0	0	0	0	0	0	0	0	0	0	0	0	0	0	0	0	0	0	0	0	0	0	0	0	0	0	0	0	0	0	0	0	0	0	0	0	0	0	0	0	0	0	0	0	0	0
0	0	0	0	0	0	0	0	0	0	0	0	0	0	0	0	0	0	0	0	0	0	0	0	0	0	0	0	0	0	0	0	0	0	0	0	0	0	0	0	0	0	0	0	1	0	0	0	0	0
0	0	0	0	0	0	0	0	0	0	0	0	0	0	0	0	0	0	0	0	0	0	0	0	0	0	0	0	0	0	0	0	0	0	0	0	0	0	0	0	0	0	1	0	0	0	0	0	0	1
0	0	0	0	0	0	0	0	0	0	0	0	0	0	0	0	0	0	0	0	0	0	0	0	0	0	0	0	0	0	0	0	0	0	0	0	0	0	0	0	0	0	1	0	0	0	0	0	0	0
0	0	0	0	0	0	0	0	0	0	0	0	0	0	0	0	0	0	0	0	0	0	0	0	0	0	0	0	0	0	0	0	1	0	0	0	0	0	0	0	0	0	0	0	0	0	0	0	0	0
0	0	0	0	0	0	0	0	0	0	0	0	0	0	0	0	0	0	0	0	0	0	0	0	0	0	0	0	0	0	0	0	0	0	0	0	0	0	0	0	0	0	0	0	0	0	0	0	0	0
0	0	0	0	0	0	0	0	0	0	0	0	0	0	0	0	0	0	0	0	0	0	0	0	0	0	0	0	0	0	0	0	1	0	0	1	0	0	0	0	0	0	1	0	0	0	0	0	0	0
0	0	0	0	0	0	0	0	0	0	0	0	0	0	0	0	0	0	0	0	0	0	0	0	0	0	0	0	0	0	0	0	1	0	0	1	0	0	0	1	0	0	0	0	0	0	0	0	0	0
0	0	0	0	0	0	0	0	0	0	0	0	0	0	0	0	0	0	0	0	0	0	0	0	0	0	0	0	0	0	0	0	2	0	0	0	1	0	0	0	0	0	2	0	0	1	0	0	0	1
0	0	0	0	0	0	0	0	0	0	0	0	0	0	0	0	0	0	0	0	0	0	0	0	0	0	0	0	0	0	0	0	0	1	0	1	0	0	0	0	0	0	0	0	0	0	0	0	0	0
0	0	0	0	0	0	0	0	0	0	0	0	0	0	0	0	0	0	0	0	0	0	0	0	0	0	0	0	0	0	0	0	0	0	0	0	0	0	0	0	0	0	0	0	0	0	0	0	0	0
0	0	0	0	0	0	0	0	0	0	0	0	0	0	0	0	0	0	0	0	0	0	0	0	0	0	0	0	0	0	0	0	0	0	0	0	0	0	0	1	0	0	0	0	0	0	1	1	0	0
0	0	0	0	0	0	0	0	0	0	0	0	0	0	0	0	0	0	0	0	0	0	0	0	0	0	0	0	0	0	0	0	0	0	0	0	0	1	0	0	0	0	0	0	0	0	0	0	0	0
0	0	0	0	0	0	0	0	0	0	0	0	0	0	0	0	0	0	0	0	0	0	0	0	0	0	0	0	0	0	0	0	0	1	0	0	2	1	0	1	1	1	0	0	0	1	0	0	1	0
0	0	0	0	0	0	0	0	0	0	0	0	0	0	0	0	0	0	0	0	0	0	0	0	0	0	0	0	0	0	0	0	0	0	0	1	1	0	2	1	0	1	0	0	0	0	1	0	0	1
0	0	0	0	0	0	0	0	0	0	0	0	0	0	0	0	0	0	0	0	0	0	0	0	0	0	0	0	0	0	0	0	0	0	0	1	2	0	0	0	0	1	0	0	3	0	2	0	0	1
0	0	0	0	0	0	0	0	0	0	0	0	0	0	0	0	0	0	0	0	0	0	0	0	0	0	0	0	0	0	0	0	0	0	1	0	2	1	0	0	1	0	2	1	0	2	0	2	0	0
0	0	0	0	0	0	0	0	0	0	0	0	0	0	0	0	0	0	0	1	0	0	1	1	1	0	0	0	1	0	0	0	0	0	1	0	0	1	0	0	0	0	1	1	1	0	1	0	1	1
0	0	0	0	0	0	0	0	0	0	0	0	0	0	0	0	0	0	0	1	0	1	0	0	0	0	0	0	0	0	0	0	0	0	0	0	1	1	0	1	1	2	2	0	0	2	1	0	1	0
0	0	0	0	0	0	0	0	0	0	0	0	0	0	0	0	0	0	0	0	0	1	0	0	0	0	0	0	0	0	0	0	1	0	0	0	0	0	0	1	0	0	1	2	0	1	1	0	1	1
0	0	0	0	0	0	0	0	0	0	0	0	0	0	0	0	0	0	0	0	0	0	1	1	0	0	0	0	1	1	1	1	0	0	0	0	0	0	0	1	0	1	1	0	0	0	0	1	1	1
0	0	0	0	0	0	0	0	0	0	0	0	0	0	0	0	0	0	0	0	0	0	1	1	0	0	0	0	1	2	2	1	0	1	1	0	0	0	0	0	0	0	0	0	0	0	0	0	1	0
0	0	0	0	0	0	0	0	0	0	0	0	0	0	0	0	0	0	0	0	0	0	0	1	0	0	0	0	1	0	0	2	0	1	0	0	1	0	0	0	0	0	0	0	0	1	0	0	0	0
0	0	0	0	0	0	0	0	0	0	0	0	0	0	0	0	0	0	0	0	0	0	0	0	0	0	0	0	1	0	1	1	0	0	0	0	0	0	0	0	0	0	0	0	0	0	0	0	1	2
0	0	0	0	0	0	0	0	0	0	0	0	0	0	0	0	0	0	0	0	0	0	0	0	1	0	1	0	1	0	1	0	2	1	0	0	0	0	0	0	0	0	0	0	0	0	0	1	0	0
0	0	0	0	0	0	0	0	0	0	0	0	0	0	0	0	0	0	0	0	0	1	0	0	0	0	0	0	0	1	0	0	0	0	1	0	0	2	0	0	0	0	0	0	0	0	0	2	0	0
0	0	0	0	0	0	0	0	0	0	0	0	0	0	0	0	0	0	0	0	0	0	0	0	0	0	0	0	1	0	1	0	0	4	0	0	0	0	0	0	0	0	0	0	0	0	0	0	1	0
0	0	0	0	0	0	0	0	0	0	0	0	0	0	0	0	0	0	0	0	0	0	0	1	0	0	0	0	1	1	2	1	1	3	1	1	0	0	0	0	0	0	0	0	0	0	0	0	0	0
0	0	0	0	0	0	0	0	0	0	0	0	0	0	0	0	0	0	0	0	0	0	0	0	0	0	0	0	0	1	0	0	0	1	1	1	0	0	0	0	0	0	0	0	0	1	0	0	0	0
0	0	0	0	0	0	0	0	0	0	0	0	0	0	0	0	0	0	0	0	0	0	0	0	0	0	0	1	0	0	0	1	0	2	0	0	0	0	0	1	0	0	0	0	1	0	0	0	0	0
0	0	0	0	0	0	0	0	0	0	0	0	0	0	0	0	0	0	0	0	1	0	0	0	0	0	2	1	0	0	0	1	1	0	3	0	0	0	1	0	0	0	0	0	0	0	0	0	0	0
0	0	0	0	0	0	0	0	0	0	0	0	0	0	1	0	1	0	0	0	0	0	0	0	0	0	0	0	1	1	0	0	0	0	1	1	0	0	0	0	0	0	1	0	0	0	0	0	1	0
0	0	0	0	0	0	0	0	0	0	0	0	0	0	0	0	0	0	0	0	0	0	0	0	0	0	0	0	0	0	0	0	2	0	1	1	0	0	0	0	2	1	1	0	0	0	0	1	0	0
0	0	0	0	0	0	0	0	0	0	0	0	0	0	0	0	0	0	1	0	0	0	0	1	0	0	0	0	0	1	0	1	0	1	1	0	1	1	1	0	1	0	0	0	0	0	0	0	0	0
0	0	0	0	0	0	0	0	0	0	0	0	0	0	0	0	0	0	0	0	0	0	0	0	1	0	0	0	0	1	1	1	1	0	1	1	0	0	0	0	1	1	0	0	0	1	0	2	0	0
0	0	0	0	0	0	0	0	0	0	0	0	0	0	0	0	0	0	0	0	0	0	0	0	0	1	0	0	1	1	0	0	1	1	1	1	0	1	2	0	0	0	0	0	1	0	0	0	3	0
0	0	0	0	0	0	0	0	0	0	0	0	0	0	0	0	0	0	0	0	0	0	0	1	0	0	0	0	0	0	0	0	2	2	1	1	1	0	0	0	1	1	0	0	0	0	0	0	0	0
0	0	0	0	0	0	0	0	0	0	1	0	0	0	0	0	1	0	0	0	0	0	0	0	0	0	0	2	0	1	2	0	0	1	3	2	0	0	1	0	1	0	0	1	0	0	0	0	1	0
0	0	0	0	0	0	0	0	0	0	0	0	0	0	0	0	0	1	0	0	0	0	0	0	1	0	0	0	0	0	0	1	1	1	0	1	0	1	2	0	0	0	0	0	1	0	1	0	0	0
0	0	0	0	0	0	0	0	0	0	0	0	0	0	0	0	0	0	0	0	0	0	0	1	0	0	0	0	0	0	0	4	1	0	1	0	0	2	1	2	3	0	0	0	1	0	0	0	0	0
0	0	0	0	0	0	0	0	0	0	0	0	0	0	0	0	0	0	0	0	0	0	0	0	0	0	0	0	0	1	1	0	1	0	1	0	3	1	1	1	0	1	0	1	0	0	0	0	0	0
0	0	0	0	0	0	0	0	0	0	0	0	0	0	0	0	0	0	0	0	0	0	1	1	0	0	0	0	0	1	1	0	0	1	0	0	1	0	2	1	2	1	0	0	0	1	0	2	4	0
0	0	0	0	0	0	0	0	0	0	0	0	0	0	0	0	0	0	0	1	0	1	0	0	0	0	0	0	2	1	0	1	2	0	0	1	1	1	1	1	2	0	0	2	1	1	1	2	0	2
0	0	0	0	0	0	0	0	0	0	0	0	0	0	0	0	0	0	0	0	1	0	0	0	0	0	0	0	0	0	2	1	1	2	1	2	2	4	2	0	3	0	1	0	2	4	0	4	2	0
0	0	0	0	0	0	0	0	0	0	0	0	0	0	0	0	0	0	0	0	2	0	0	0	0	0	0	0	0	1	1	0	1	0	1	1	0	0	2	2	3	4	1	0	0	3	0	1	2	3
0	0	0	0	0	0	0	0	0	0	0	0	0	0	0	0	0	0	0	0	0	0	0	1	0	0	0	0	0	0	0	0	2	1	0	5	2	1	1	2	5	3	1	4	1	8	3	1	1	1
0	0	0	0	0	0	0	0	0	0	0	0	0	0	0	0	0	0	1	0	0	0	1	0	1	2	0	1	0	1	0	1	0	2	1	1	1	1	3	2	4	3	4	4	1	7	2	3	2	2
0	0	0	0	0	0	0	0	0	0	0	0	0	0	0	0	0	0	0	0	0	1	0	0	0	0	1	0	1	0	1	4	0	2	1	2	3	0	1	2	5	7	5	8	1	3	8	5	3	5
0	0	0	0	0	0	0	0	0	0	0	0	0	0	0	0	0	0	0	0	1	0	1	0	0	0	0	0	0	1	0	0	1	1	2	1	3	3	7	5	5	4	3	5	11	7	4	13	7	3
0	0	0	0	0	0	0	0	0	0	0	0	0	0	0	0	0	0	1	0	1	0	0	1	1	0	1	2	0	2	0	3	1	1	1	5	5	5	5	2	6	8	6	6	8	8	10	9	8	5
0	0	0	0	0	0	0	0	0	0	0	1	0	0	0	0	0	2	0	0	0	0	1	0	1	3	0	0	0	0	1	1	0	5	4	4	1	6	8	9	5	4	7	10	5	9	9	13	12	8
0	0	0	0	0	0	0	0	0	0	0	1	0	0	1	0	0	0	0	1	1	3	0	0	0	0	1	2	2	0	1	3	6	0	4	4	3	6	2	5	4	13	9	8	16	9	9	15	11	5
0	0	0	0	1	0	0	0	0	0	0	0	0	1	0	0	0	0	0	0	2	0	0	0	0	1	1	1	2	1	1	2	3	3	6	4	1	8	6	9	13	15	12	12	12	16	15	17	14	14
0	0	0	0	0	0	0	0	0	0	1	0	0	0	0	0	0	0	0	0	0	0	2	1	0	0	2	0	0	1	4	3	3	2	3	9	9	8	8	15	14	16	10	23	19	17	10	23	19	26
0	0	0	0	0	0	0	0	0	0	0	0	0	0	0	0	0	0	0	0	0	0	1	1	0	2	0	0	1	1	1	2	1	1	5	0	4	4	10	12	19	10	12	20	18	22	25	28	21	11
0	0	0	0	0	0	0	0	0	0	0	0	0	0	0	0	1	0	0	0	0	0	1	1	0	0	0	0	0	4	5	1	6	3	5	4	7	9	9	13	16	15	15	17	23	17	23	16	18	19
0	0	0	0	0	0	0	0	0	0	0	0	0	0	0	0	0	0	0	0	0	1	0	0	0	0	1	0	1	2	2	2	0	4	2	3	8	7	7	14	15	10	12	23	23	22	20	29	28	28
0	0	0	0	0	0	0	0	0	0	0	1	0	0	0	0	0	0	0	0	0	0	1	0	1	0	0	0	0	0	0	1	5	1	8	3	4	5	9	5	8	9	10	15	18	27	25	19	25	16
0	0	0	0	0	0	0	0	0	0	0	0	0	0	1	0	1	1	0	0	0	0	0	0	1	0	0	2	2	0	1	2	2	2	6	2	5	4	4	4	6	12	14	7	17	10	14	21	22	18
0	0	0	0	0	0	0	0	0	1	0	0	0	0	0	1	0	0	0	0	0	0	1	0	1	0	0	1	1	2	0	0	3	2	2	1	4	4	3	7	9	8	5	10	16	15	13	7	11	18
0	0	0	0	0	0	0	0	0	0	0	0	0	0	0	0	0	0	0	0	1	0	0	0	2	1	1	1	0	1	0	0	0	2	2	2	6	6	6	3	6	5	4	8	11	9	8	15	25	16
0	0	0	0	0	0	0	0	0	0	0	0	0	0	0	0	1	0	0	0	0	0	0	0	0	0	0	1	1	0	0	2	1	3	1	2	4	3	4	6	4	2	2	6	4	3	6	11	11	11
0	0	0	0	0	0	0	0	0	0	0	0	0	0	0	0	0	0	0	0	0	0	1	0	0	0	0	0	0	1	1	1	2	1	2	2	1	2	2	2	1	4	5	4	5	4	10	7	8	12
0	0	0	0	0	0	0	0	0	0	0	0	0	0	0	0	0	0	0	0	0	0	0	0	0	0	0	1	0	1	1	1	0	0	2	2	2	0	3	2	1	2	1	3	2	5	1	7	6	5
0	0	0	0	0	0	0	0	0	0	0	0	0	0	0	0	0	1	0	0	0	0	0	0	2	0	0	0	0	0	1	2	0	0	0	2	3	1	0	1	2	2	1	1	0	6	5	6	5	6
0	0	0	0	0	0	0	0	0	0	0	0	0	0	0	0	0	0	0	0	0	0	0	1	0	0	2	1	0	1	0	0	0	2	0	1	1	0	1	0	1	2	2	1	1	3	4	2	4	2
0	0	0	0	0	0	0	0	0	0	0	0	0	0	0	0	0	0	0	0	0	0	0	0	0	0	1	0	1	0	0	0	1	1	1	1	1	1	1	2	1	1	0	1	2	3	1	2	2	0
0	0	0	0	0	0	0	0	0	0	0	0	0	0	0	0	0	0	0	0	0	0	0	1	0	1	0	0	0	0	0	1	0	0	0	0	1	0	0	2	2	1	0	0	0	2	2	0	2	5
0	0	0	0	0	0	0	0	0	0	0	0	0	0	0	0	0	0	0	0	0	0	0	0	0	0	0	0	0	0	0	0	0	0	2	0	0	1	2	1	0	4	2	1	0	0	1	1	0	2
0	0	0	0	0	0	0	0	0	0	0	0	0	0	0	0	0	0	0	0	0	0	0	0	0	0	0	0	0	0	0	0	0	0	1	0	2	2	1	1	0	2	0	0	0	1	0	0	0	0
0	0	0	0	0	0	0	0	0	0	0	0	0	0	0	0	0	0	0	0	0	0	0	0	1	0	0	1	0	0	0	0	1	0	2	1	0	0	0	1	0	0	1	0	2	0	1	1	0	1
0	0	0	0	0	0	0	0	0	0	0	0	0	0	0	0	0	0	0	0	0	0	0	0	0	0	0	0	0	0	1	0	0	0	1	0	0	0	0	1	0	0	1	0	0	0	0	0	1	0
0	0	0	0	0	0	0	0	0	0	0	0	0	0	0	0	0	0	0	0	0	0	0	0	0	0	0	0	0	0	0	0	1	0	1	0	0	1	1	1	0	1	0	0	0	0	0	0	2	1
0	0	0	0	0	0	0	0	0	0	0	0	0	0	0	0	0	0	0	0	0	0	0	0	0	0	0	0	0	0	0	1	0	0	1	0	0	0	0	0	0	0	1	0	0	0	0	0	0	0
0	0	0	0	0	0	0	0	0	0	0	0	0	0	0	0	0	0	0	0	0	0	0	0	0	0	0	0	0	0	0	0	0	0	0	0	0	1	0	0	0	0	0	0	0	0	0	0	0	0
0	0	0	0	0	0	0	0	0	0	0	0	0	0	0	0	0	0	0	0	0	0	0	0	0	0	0	0	0	1	0	0	0	0	0	0	0	0	0	0	0	0	0	0	1	0	0	1	0	1
0	0	0	0	0	0	0	0	0	0	0	0	0	0	0	0	0	0	0	0	0	0	0	0	0	0	0	0	0	0	0	0	0	0	0	1	0	0	0	0	0	1	0	0	0	0	0	0	1	0
0	0	0	0	0	0	0	0	0	0	0	0	0	0	0	0	0	0	0	0	0	0	0	0	0	0	0	0	0	1	0	0	0	1	0	0	0	0	0	0	0	0	0	0	0	0	0	0	0	0
0	0	0	0	0	0	0	0	0	0	0	0	0	0	0	0	0	0	0	0	0	0	0	0	0	0	0	0	0	0	0	0	0	0	0	1	0	0	0	1	0	0	0	0	0	0	0	0	0	0
0	0	0	0	0	0	0	0	0	0	0	0	0	0	0	0	0	0	0	0	0	0	0	0	0	0	0	0	0	0	0	0	0	0	0	0	0	1	0	0	0	0	0	0	1	0	0	0	0	0
0	0	0	0	0	0	0	0	0	0	0	0	0	0	0	0	0	0	0	0	0	0	0	0	0	0	0	0	0	0	0	0	0	0	0	0	0	0	0	0	0	0	0	0	0	0	0	0	0	0
0	0	0	0	0	0	0	0	0	0	0	0	0	0	0	0	0	0	0	0	0	0	0	0	0	0	0	0	0	0	0	0	0	0	0	0	0	0	0	0	0	0	0	0	0	0	1	0	0	0
0	0	0	0	0	0	0	0	0	0	0	0	0	0	0	0	0	0	0	0	0	0	0	0	0	0	0	0	0	0	0	0	0	0	0	0	0	0	0	0	0	0	0	0	0	0	0	1	0	0
0	0	0	0	0	0	0	0	0	0	0	0	0	0	0	0	0	0	0	0	0	0	0	0	0	0	0	0	1	0	0	0	0	0	0	0	0	0	0	0	1	1	1	0	0	0	0	0	0	0
0	0	0	0	0	0	0	0	0	0	0	0	0	0	0	0	0	0	0	0	0	0	0	0	0	0	0	0	0	0	1	0	0	0	0	0	0	0	0	0	0	0	0	0	0	0	0	0	0	0
[truncated: 50 more columns]

## Sheet: Figure 6e
ADP concentration	400 nM					ADP concentration	400 nM					ADP concentration	5 µM					ADP concentration	5 µM					ADP concentration	100 µM					ADP concentration	100 µM					ADP concentration	1 mM					ADP concentration	1 mM
Transition:	Domain docking					Transition:	Domain undocking					Transition:	Domain docking					Transition:	Domain undocking					Transition:	Domain docking					Transition:	Domain undocking					Transition:	Domain docking					Transition:	Domain undocking
Dwelltime	Events (norm.)		Exponential fit			Dwelltime	Events (norm.)		Exponential fit			Dwelltime	Events (norm.)		Exponential fit			Dwelltime	Events (norm.)		Exponential fit			Dwelltime	Events (norm.)		Exponential fit			Dwelltime	Events (norm.)		Exponential fit			Dwelltime	Events (norm.)		Exponential fit			Dwelltime	Events (norm.)		Exponential fit
x	y		x	y		x	y		x	y		x	y		x	y		x	y		x	y		x	y		x	y		x	y		x	y		x	y		x	y		x	y		x	y
0.075	0.0592105		-0.255	-0.253226		0.06	0.00294118		-1.704	-5.19995		0.03	0.0242424		-0.327	-0.425366		0.09	0.116751		-0.624	-1.31038		0.03	0.00570222		-1.827	-16.6664		0.03	0.00399832		-2.073	-10.9961		0.03	0.00289855		-2.4	-62.8883		0.03	0.0098804		-1.482	-5.4567
0.225	0.171053		-0.230137	-0.225946		0.18	0.120588		-1.5711	-4.37756		0.09	0.0969697		-0.300103	-0.384412		0.15	0.218274		-0.570205	-1.14947		0.09	0.163252		-1.68709	-13.1789		0.09	0.0923822		-1.91455	-8.92122		0.09	0.161594		-2.21692	-45.5261		0.09	0.109204		-1.36808	-4.59432
0.375	0.276316		-0.205274	-0.19926		0.3	0.285294		-1.43819	-3.66426		0.15	0.206061		-0.273205	-0.344634		0.21	0.28934		-0.516411	-0.999759		0.15	0.268215		-1.54718	-10.3798		0.15	0.175926		-1.75611	-7.20524		0.15	0.273913		-2.03384	-32.8822		0.15	0.200208		-1.25416	-3.84712
0.525	0.375		-0.180411	-0.173154		0.42	0.414706		-1.30529	-3.04558		0.21	0.248485		-0.246308	-0.305999		0.27	0.365482		-0.462616	-0.860479		0.21	0.349102		-1.40727	-8.13333		0.21	0.251263		-1.59766	-5.78605		0.21	0.353623		-1.85075	-23.6744		0.21	0.275611		-1.14025	-3.19972
0.675	0.467105		-0.155548	-0.147617		0.54	0.502941		-1.17238	-2.50895		0.27	0.290909		-0.219411	-0.268475		0.33	0.42132		-0.408822	-0.7309		0.27	0.416262		-1.26736	-6.33032		0.27	0.313973		-1.43922	-4.61233		0.27	0.412319		-1.66767	-16.9689		0.27	0.343214		-1.02633	-2.63878
0.825	0.532895		-0.130685	-0.122636		0.66	0.573529		-1.03948	-2.04351		0.33	0.339394		-0.192514	-0.232028		0.39	0.482234		-0.355027	-0.610346		0.33	0.472439		-1.12745	-4.88325		0.33	0.366162		-1.28077	-3.64162		0.33	0.476087		-1.48459	-12.0857		0.33	0.398336		-0.912411	-2.15277
0.975	0.611842		-0.105822	-0.0981989		0.78	0.638235		-0.906575	-1.63981		0.39	0.412121		-0.165616	-0.196629		0.45	0.522843		-0.301233	-0.498188		0.39	0.522914		-0.987534	-3.72184		0.39	0.41835		-1.12233	-2.8388		0.39	0.531884		-1.30151	-8.5295		0.39	0.456058		-0.798493	-1.73168
1.125	0.651316		-0.0809589	-0.0742935		0.9	0.670588		-0.773671	-1.28965		0.45	0.424242		-0.138719	-0.162247		0.51	0.538071		-0.247438	-0.393842		0.45	0.562619		-0.847623	-2.7897		0.45	0.459806		-0.963884	-2.17484		0.45	0.581159		-1.11842	-5.93977		0.45	0.49818		-0.684575	-1.36682
1.275	0.690789		-0.0560959	-0.0509084		1.02	0.697059		-0.640767	-0.985945		0.51	0.448485		-0.111822	-0.128852		0.57	0.553299		-0.193644	-0.296763		0.51	0.592186		-0.707712	-2.04158		0.51	0.499369		-0.805438	-1.62571		0.51	0.62029		-0.935342	-4.05382		0.51	0.529381		-0.570658	-1.0507
1.425	0.723684		-0.0312329	-0.0280324		1.14	0.714706		-0.507863	-0.722522		0.57	0.484848		-0.0849247	-0.0964176		0.63	0.57868		-0.139849	-0.206446		0.57	0.631045		-0.567801	-1.44114		0.57	0.53367		-0.646993	-1.17157		0.57	0.655797		-0.75226	-2.6804		0.57	0.569423		-0.45674	-0.776799
1.575	0.75		-0.00636986	-0.0056544		1.26	0.747059		-0.374959	-0.49404		0.63	0.515152		-0.0580274	-0.0649147		0.69	0.614213		-0.0860548	-0.122419		0.63	0.659134		-0.42789	-0.959236		0.63	0.560606		-0.488548	-0.795971		0.63	0.682609		-0.569178	-1.68021		0.63	0.597504		-0.342822	-0.539483
1.725	0.763158		0.0184932	0.0162365		1.38	0.776471		-0.242055	-0.295864		0.69	0.575758		-0.0311301	-0.034317		0.75	0.64467		-0.0322603	-0.0442443		0.69	0.687434		-0.287979	-0.572464		0.69	0.592172		-0.330103	-0.485338		0.69	0.710145		-0.386096	-0.951839		0.69	0.625585		-0.228904	-0.333863
1.875	0.782895		0.0433562	0.0376509		1.5	0.8		-0.109151	-0.123976		0.75	0.581818		-0.00423288	-0.00459847		0.81	0.664975		0.0215342	0.0284855		0.75	0.716367		-0.148068	-0.262044		0.75	0.62037		-0.171658	-0.228432		0.75	0.734783		-0.203014	-0.421408		0.75	0.644826		-0.114986	-0.155707
2.025	0.802632		0.0682192	0.0585992		1.62	0.823529		0.0237534	0.025113		0.81	0.618182		0.0226644	0.0242662		0.87	0.675127		0.0753288	0.0961498		0.81	0.741922		-0.00815753	-0.0129045		0.81	0.644992		-0.0132123	-0.0159616		0.81	0.758696		-0.0199315	-0.035127		0.81	0.665627		-0.00106849	-0.00134562
2.175	0.848684		0.075	0.0642328		1.74	0.838235		0.06	0.0622242		0.87	0.642424		0.03	0.0319934		0.93	0.715736		0.09	0.113772		0.87	0.759662		0.03	0.0460593		0.87	0.665404		0.03	0.0353175		0.87	0.776087		0.03	0.0506372		0.87	0.690068		0.03	0.0370516
2.325	0.868421		0.0930822	0.0790914		1.86	0.847059		0.156658	0.154426		0.93	0.660606		0.0495616	0.0523015		0.99	0.751269		0.129123	0.159101		0.93	0.778458		0.09	0.131911		0.93	0.685396		0.09	0.102255		0.93	0.8		0.09	0.144349		0.93	0.706708		0.09	0.107087
2.475	0.888158		0.117945	0.0991376		1.98	0.861765		0.18	0.175298		0.99	0.666667		0.0764589	0.0795313		1.05	0.766497		0.15	0.182334		0.99	0.79641		0.131753	0.187053		0.99	0.704335		0.145233	0.15976		0.99	0.815942		0.15	0.22881		0.99	0.724389		0.112849	0.132398
2.625	0.927632		0.142808	0.118747		2.1	0.879412		0.289562	0.266586		1.05	0.690909		0.09	0.0929423		1.11	0.781726		0.182918	0.217669		1.05	0.808025		0.15	0.210037		1.05	0.718013		0.15	0.164547		1.05	0.824638		0.163151	0.246179		1.05	0.73947		0.15	0.172029
2.775	0.927632		0.167671	0.13793		2.22	0.888235		0.3	0.274738		1.11	0.715152		0.103356	0.105979		1.17	0.80203		0.21	0.245592		1.11	0.821119		0.21	0.281131		1.11	0.736322		0.21	0.222517		1.11	0.836957		0.21	0.304935		1.11	0.75455		0.21	0.232248
2.925	0.927632		0.192534	0.156696		2.34	0.908824		0.42	0.362187		1.17	0.733333		0.130253	0.131666		1.23	0.807107		0.236712	0.272157		1.17	0.834213		0.27	0.345827		1.17	0.75		0.27	0.276465		1.17	0.85		0.27	0.373545		1.17	0.767031		0.226767	0.248279
3.075	0.927632		0.217397	0.175053		2.46	0.914706		0.422466	0.363869		1.23	0.733333		0.15	0.150054		1.29	0.827411		0.27	0.303956		1.23	0.843295		0.271664	0.347536		1.23	0.765572		0.303678	0.305089		1.23	0.86087		0.33	0.435382		1.23	0.781071		0.27	0.288087
3.225	0.927632		0.225	0.180586		2.58	0.926471		0.54	0.439093		1.29	0.751515		0.157151	0.156616		1.35	0.827411		0.290507	0.32285		1.29	0.850053		0.33	0.404701		1.29	0.779461		0.33	0.32667		1.29	0.867391		0.346233	0.451037		1.29	0.794072		0.33	0.339864
3.375	0.940789		0.24226	0.19301		2.7	0.938235		0.55537	0.448248		1.35	0.751515		0.184048	0.180848		1.41	0.837563		0.33	0.357804		1.35	0.858078		0.39	0.458276		1.35	0.792929		0.39	0.373391		1.35	0.877536		0.39	0.491116		1.35	0.809672		0.340685	0.348682
3.525	0.947368		0.267123	0.210576		2.82	0.944118		0.66	0.506725		1.41	0.763636		0.21	0.203569		1.47	0.84264		0.344301	0.370012		1.41	0.867582		0.411575	0.476339		1.41	0.807239		0.45	0.41687		1.41	0.886232		0.45	0.541348		1.41	0.820073		0.39	0.387876
3.675	0.947368		0.291986	0.22776		2.94	0.947059		0.688274	0.521435		1.47	0.775758		0.210945	0.204385		1.53	0.852792		0.39	0.407487		1.47	0.877086		0.45	0.50703		1.47	0.820707		0.462123	0.425281		1.47	0.892029		0.51	0.586621		1.47	0.827353		0.45	0.432396
3.825	0.953947		0.316849	0.24457		3.06	0.955882		0.78	0.566202		1.53	0.781818		0.237842	0.227245		1.59	0.852792		0.398096	0.41389		1.53	0.88321		0.51	0.551396		1.53	0.829545		0.51	0.457332		1.53	0.896377		0.529315	0.600223		1.53	0.834633		0.454603	0.435675
3.975	0.960526		0.341712	0.261014		3.18	0.955882		0.821178	0.584914		1.59	0.8		0.26474	0.249448		1.65	0.857868		0.45	0.453326		1.59	0.890813		0.551486	0.579715		1.59	0.841751		0.57	0.494986		1.59	0.903623		0.57	0.627426		1.59	0.841394		0.51	0.473678
4.125	0.960526		0.366575	0.277101		3.3	0.958824		0.9	0.618508		1.65	0.806061		0.27	0.253715		1.71	0.873096		0.45189	0.454711		1.65	0.898627		0.57	0.591769		1.65	0.851852		0.620568	0.524685		1.65	0.910145		0.63	0.664203		1.65	0.849714		0.568521	0.511048
4.275	0.967105		0.375	0.282471		3.42	0.958824		0.954082	0.639972		1.71	0.812121		0.291637	0.271013		1.77	0.878173		0.505685	0.49269		1.71	0.906019		0.63	0.628508		1.71	0.857955		0.63	0.530028		1.71	0.917391		0.69	0.69735		1.71	0.858034		0.57	0.511958
4.425	0.967105		0.391438	0.292837		3.54	0.961765		1.02	0.664507		1.77	0.824242		0.318534	0.291959		1.83	0.888325		0.51	0.495619		1.77	0.910665		0.69	0.661941		1.77	0.864689		0.69	0.562638		1.77	0.925362		0.712397	0.708866		1.77	0.865315		0.63	0.547453
4.575	0.967105		0.416301	0.30823		3.66	0.961765		1.08699	0.687728		1.83	0.836364		0.33	0.300703		1.89	0.893401		0.559479	0.528023		1.83	0.914678		0.691397	0.662683		1.83	0.871002		0.75	0.592986		1.83	0.930435		0.75	0.727224		1.83	0.872075		0.682438	0.576355
4.725	0.973684		0.441164	0.323288		3.78	0.961765		1.14	0.70496		1.89	0.836364		0.345432	0.312303		1.95	0.898477		0.57	0.53464		1.89	0.918057		0.75	0.692366		1.89	0.880051		0.779014	0.606896		1.89	0.934058		0.81	0.75415		1.89	0.877275		0.69	0.580367
4.875	0.980263		0.466027	0.338019		3.9	0.961765		1.21989	0.729149		1.95	0.842424		0.372329	0.332062		2.01	0.903553		0.613274	0.560895		1.95	0.923337		0.81	0.720052		1.95	0.886364		0.81	0.621228		1.95	0.938406		0.87	0.778418		1.95	0.883515		0.75	0.610887
5.025	0.980263		0.49089	0.352429		4.02	0.964706		1.26	0.740535		2.01	0.860606		0.39	0.344733		2.07	0.918782		0.63	0.570642		2.01	0.927561		0.831308	0.729273		2.01	0.889941		0.87	0.64751		2.01	0.942029		0.895479	0.787985		2.01	0.888196		0.796356	0.632939
5.175	0.980263		0.515753	0.366525		4.14	0.964706		1.35279	0.765076		2.07	0.866667		0.399226	0.351253		2.13	0.918782		0.667068	0.591478		2.07	0.930306		0.87	0.745246		2.07	0.894571		0.93	0.671968		2.07	0.945652		0.93	0.80029		2.07	0.891836		0.81	0.639188
5.325	0.986842		0.525	0.371689		4.26	0.964706		1.38	0.77182		2.13	0.872727		0.426123	0.369894		2.19	0.923858		0.69	0.603859		2.13	0.935164		0.93	0.768174		2.13	0.899621		0.937459	0.674888		2.13	0.95		0.99	0.820004		2.13	0.894956		0.87	0.66543
5.475	0.986842		0.540616	0.380314		4.38	0.967647		1.4857	0.796237		2.19	0.884848		0.45	0.385991		2.25	0.923858		0.720863	0.619931		2.19	0.937909		0.971219	0.782717		2.19	0.90383		0.99	0.69473		2.19	0.954348		1.05	0.837771		2.19	0.899636		0.910274	0.681965
5.625	0.986842		0.565479	0.393804		4.5	0.976471		1.5	0.799333		2.25	0.89697		0.453021	0.387998		2.31	0.928934		0.75	0.634506		2.25	0.940444		0.99	0.789037		2.25	0.908039		1.05	0.715912		2.25	0.955072		1.07856	0.845602		2.25	0.902236		0.93	0.689763
5.775	0.986842		0.590342	0.406999		4.62	0.976471		1.6186	0.823265		2.31	0.90303		0.479918	0.405582		2.37	0.93401		0.774658	0.646402		2.31	0.943611		1.05	0.808023		2.31	0.912668		1.0959	0.731119		2.31	0.957246		1.11	0.853785		2.31	0.904836		0.99	0.712327
5.925	0.986842		0.615205	0.419907		4.74	0.976471		1.62	0.823529		2.37	0.90303		0.506815	0.422662		2.43	0.944162		0.81	0.662782		2.37	0.946357		1.11	0.825301		2.37	0.916667		1.11	0.735624		2.37	0.957971		1.17	0.868218		2.37	0.907956		1.02419	0.724443
6.075	0.986842		0.640068	0.432535		4.86	0.979412		1.74	0.844807		2.43	0.909091		0.51	0.424651		2.49	0.944162		0.828452	0.67103		2.43	0.94868		1.11113	0.825611		2.43	0.919613		1.17	0.753968		2.43	0.958696		1.23	0.881226		2.43	0.911076		1.05	0.733249
6.225	0.993421		0.664932	0.444887		4.98	0.979412		1.75151	0.846708		2.49	0.909091		0.533712	0.43925		2.55	0.944162		0.87	0.68887		2.49	0.950158		1.17	0.841023		2.49	0.922348		1.23	0.77104		2.49	0.960145		1.26164	0.887561		2.49	0.915757		1.11	0.75265
6.375	0.993421		0.675	0.449813		5.1	0.979412		1.86	0.86352		2.55	0.927273		0.56061	0.455362		2.61	0.944162		0.882247	0.693942		2.55	0.951637		1.23	0.855331		2.55	0.927189		1.25435	0.777625		2.55	0.962319		1.29	0.89295		2.55	0.919397		1.13811	0.761247
6.525	1		0.689795	0.456971		5.22	0.979412		1.88441	0.867041		2.61	0.933333		0.57	0.460877		2.67	0.944162		0.93	0.712941		2.61	0.952904		1.25104	0.860037		2.61	0.930766		1.29	0.786927		2.61	0.963043		1.35	0.903517		2.61	0.923557		1.17	0.77064
6.675	1		0.714658	0.468791		5.34	0.979412		1.98	0.879976		2.67	0.933333		0.587507	0.471011		2.73	0.949239		0.936041	0.715258		2.67	0.954171		1.29	0.86835		2.67	0.933923		1.35	0.801712		2.67	0.964493		1.41	0.913041		2.67	0.926157		1.23	0.787321
			0.739521	0.480355		5.46	0.979412		2.01732	0.884677		2.73	0.933333		0.614404	0.48621		2.79	0.949239		0.989836	0.73509		2.73	0.956494		1.35	0.880198		2.73	0.937079		1.41	0.81547		2.73	0.966667		1.44473	0.918117		2.73	0.928237		1.25203	0.793136
			0.764384	0.491666		5.58	0.979412		2.1	0.894448		2.79	0.933333		0.63	0.494822		2.85	0.949239		0.99	0.735149		2.79	0.957339		1.39095	0.887667		2.79	0.939394		1.41279	0.816087		2.79	0.968116		1.47	0.921625		2.79	0.930837		1.29	0.80279
			0.789247	0.502732		5.7	0.979412		2.15022	0.899974		2.85	0.939394		0.641301	0.500972		2.91	0.949239		1.04363	0.753541		2.85	0.958817		1.41	0.89098		2.85	0.943182		1.47	0.828275		2.85	0.968841		1.53	0.929361		2.85	0.933957		1.35	0.817133
			0.81411	0.513556		5.82	0.979412		2.22	0.907175		2.91	0.951515		0.668199	0.515311		2.97	0.949239		1.05	0.755639		2.91	0.960929		1.47	0.900792		2.91	0.94697		1.53	0.84019		2.91	0.97029		1.59	0.936334		2.91	0.937598		1.36595	0.820766
			0.825	0.518223		5.94	0.979412		2.28312	0.913242		2.97	0.951515		0.69	0.52663		3.03	0.954315		1.09742	0.770706		2.97	0.962619		1.53	0.90972		2.97	0.948864		1.57124	0.847897		2.97	0.971739		1.62781	0.94037		2.97	0.939158		1.41	0.830433
			0.838973	0.524145		6.06	0.979412		2.34	0.918368		3.03	0.951515		0.695096	0.529237		3.09	0.954315		1.11	0.774543		3.03	0.964097		1.53086	0.909843		3.03	0.951178		1.59	0.851279		3.03	0.973188		1.65	0.942618		3.03	0.941238		1.47	0.842765
			0.863836	0.534503		6.18	0.982353		2.41603	0.92475		3.09	0.951515		0.721993	0.542763		3.15	0.954315		1.15122	0.786676		3.09	0.965576		1.59	0.917845		3.09	0.954125		1.65	0.861598		3.09	0.975362		1.71	0.948283		3.09	0.942798		1.47986	0.844705
			0.888699	0.544636		6.3	0.982353		2.46	0.928211		3.15	0.951515		0.74889	0.555901		3.21	0.954315		1.17	0.791986		3.15	0.966631		1.65	0.925239		3.15	0.956229		1.71	0.871202		3.15	0.976087		1.77	0.953388		3.15	0.946438		1.53	0.854201
			0.913562	0.554548		6.42	0.982353		2.54893	0.934731		3.21	0.951515		0.75	0.556435		3.27	0.959391		1.20501	0.801534		3.21	0.968321		1.67077	0.92764		3.21	0.957281		1.72968	0.874205		3.21	0.976087		1.81089	0.956575		3.21	0.947998		1.59	0.864805
			0.938425	0.564245		6.54	0.982353		2.58	0.936867		3.27	0.957576		0.775788	0.568661		3.33	0.959391		1.23	0.808078		3.27	0.970011		1.71	0.931967		3.27	0.958544		1.77	0.880139		3.27	0.977536		1.83	0.957989		3.27	0.947998		1.59378	0.865447
			0.963288	0.57373		6.66	0.982353		2.68184	0.943389		3.33	0.957576		0.802685	0.581054		3.39	0.959391		1.25881	0.815357		3.33	0.971278		1.77	0.93809		3.33	0.959806		1.83	0.888456		3.33	0.978986		1.89	0.962136		3.33	0.949038		1.65	0.874638
			0.975	0.578127		6.78	0.985294		2.7	0.944479		3.39	0.957576		0.81	0.584363		3.45	0.959391		1.29	0.822926		3.39	0.9717		1.81068	0.941925		3.39	0.9617		1.88813	0.895963		3.39	0.980435		1.95	0.965873		3.39	0.950598		1.7077	0.883418
			0.988151	0.583009		6.9	0.985294		2.81474	0.950898		3.45	0.957576		0.829582	0.593092		3.51	0.959391		1.3126	0.828217		3.45	0.972967		1.83	0.943662		3.45	0.964015		1.89	0.896196		3.45	0.980435		1.99397	0.968376		3.45	0.951638		1.71	0.883756
			1.01301	0.592086		7.02	0.985294		2.82	0.951174		3.51	0.957576		0.856479	0.604783		3.57	0.959391		1.35	0.836625		3.51	0.973812		1.89	0.948732		3.51	0.965699		1.95	0.903398		3.51	0.981884		2.01	0.969242		3.51	0.952678		1.77	0.89221
			1.03788	0.600966		7.14	0.985294		2.94	0.957061		3.57	0.957576		0.87	0.610533		3.63	0.964467		1.3664	0.840181		3.57	0.974234		1.95	0.953346		3.57	0.966751		2.01	0.910101		3.57	0.982609		2.07	0.972278		3.57	0.953718		1.82162	0.89899
			1.06274	0.609652		7.26	0.985294		2.94764	0.957411		3.63	0.963636		0.883377	0.616139		3.69	0.964467		1.41	0.849265		3.63	0.974868		1.9506	0.95339		3.63	0.968434		2.04658	0.913957		3.63	0.982609		2.13	0.975014		3.63	0.954758		1.83	0.90005
			1.0876	0.618149		7.38	0.985294		3.06	0.962238		3.69	0.975758		0.910274	0.627168		3.75	0.964467		1.42019	0.851312		3.69	0.976135		2.01	0.957545		3.69	0.969697		2.07	0.916339		3.69	0.983333		2.17705	0.97697		3.69	0.956318		1.89	0.907319
			1.11247	0.626461		7.5	0.988235		3.08055	0.96306		3.75	0.981818		0.93	0.635055		3.81	0.969543		1.47	0.860926		3.75	0.977191		2.07	0.961365		3.75	0.970749		2.13	0.922144		3.75	0.984058		2.19	0.977481		3.75	0.957878		1.93553	0.912481
			1.125	0.630582		7.62	0.988235		3.18	0.966792		3.81	0.981818		0.937171	0.637881		3.87	0.969543		1.47399	0.861668		3.81	0.977614		2.09051	0.962591		3.81	0.971591		2.19	0.927546		3.81	0.984783		2.25	0.979704		3.81	0.959438		1.95	0.91406
			1.13733	0.634592		7.74	0.988235		3.21345	0.96796		3.87	0.987879		0.964068	0.648285		3.93	0.969543		1.52778	0.871303		3.87	0.977614		2.13	0.964842		3.87	0.972012		2.20502	0.928839		3.87	0.985507		2.31	0.981707		3.87	0.962038		2.01	0.92031
			1.16219	0.642546		7.86	0.988235		3.3	0.970796		3.93	0.987879		0.99	0.658033		3.99	0.969543		1.53	0.871685		3.93	0.977825		2.19	0.968007		3.93	0.973064		2.25	0.932574		3.93	0.985507		2.36014	0.983229		3.93	0.962559		2.04945	0.92417
			1.18705	0.650327		7.98	0.988235		3.34636	0.97221		3.99	0.987879		0.990966	0.658391		4.05	0.969543		1.58158	0.880266		3.99	0.978458		2.23042	0.969976		3.99	0.974116		2.31	0.937252		3.99	0.986232		2.37	0.983513		3.99	0.964119		2.07	0.926106
			1.21192	0.657939		8.1	0.991176		3.42	0.974317		4.05	0.987879		1.01786	0.668206		4.11	0.974619		1.59	0.881612		4.05	0.978881		2.25	0.970886		4.05	0.974958		2.36347	0.941147		4.05	0.986232		2.43	0.98514		4.05	0.964639		2.13	0.93148
			1.23678	0.665385		8.22	0.991176		3.47926	0.975896		4.11	0.987879		1.04476	0.677739		4.17	0.974619		1.63537	0.888605		4.11	0.979514		2.31	0.973506		4.11	0.975589		2.37	0.941606		4.11	0.987681		2.49	0.986607		4.11	0.965159		2.16337	0.934298
			1.26164	0.672669		8.34	0.991176		3.54	0.977414		4.17	0.987879		1.05	0.679564		4.23	0.979695		1.65	0.890771		4.17	0.980359		2.37	0.97589		4.17	0.976431		2.43	0.945658		4.17	0.988406		2.54322	0.987786		4.17	0.966199		2.19	0.936464
			1.275	0.676516		8.46	0.991176		3.61216	0.979093		4.23	0.987879		1.07166	0.686999		4.29	0.979695		1.68916	0.896364		4.23	0.98057		2.37033	0.975903		4.23	0.977273		2.49	0.949429		4.23	0.988406		2.55	0.987929		4.23	0.967759		2.25	0.941085
			1.28651	0.679794		8.58	0.991176		3.66	0.980137		4.29	0.987879		1.09855	0.695992		4.35	0.979695		1.71	0.899222		4.29	0.980781		2.43	0.97806		4.29	0.978114		2.52191	0.951326		4.29	0.98913		2.61	0.989121		4.29	0.970879		2.27729	0.943074
			1.31137	0.686764		8.7	0.991176		3.74507	0.981867		4.35	0.987879		1.11	0.69974		4.41	0.979695		1.74296	0.903582		4.35	0.981837		2.49	0.980035		4.35	0.978746		2.55	0.952938		4.35	0.989855		2.67	0.990195		4.35	0.970879		2.31	0.94537
			1.33623	0.693582		8.82	0.991176		3.78	0.982532		4.41	0.987879		1.12545	0.704727		4.47	0.979695		1.77	0.907018		4.41	0.981837		2.51024	0.98066		4.41	0.979588		2.61	0.956203		4.41	0.989855		2.7263	0.991106		4.41	0.971399		2.37	0.949343
			1.3611	0.700253		8.94	0.991176		3.87797	0.984272		4.47	0.987879		1.15235	0.713211		4.53	0.979695		1.79675	0.910297		4.47	0.982471		2.55	0.981832		4.47	0.980008		2.67	0.959242		4.47	0.989855		2.73	0.991162		4.47	0.971919		2.39121	0.950677
			1.38596	0.706777		9.06	0.991176		3.9	0.984638		4.53	0.987879		1.17	0.718645		4.59	0.979695		1.83	0.914212		4.53	0.983527		2.61	0.983467		4.53	0.98064		2.68036	0.959745		4.53	0.989855		2.79	0.992035		4.53	0.972439		2.43	0.953027
			1.41082	0.71316		9.18	0.991176		4.01088	0.986358		4.59	0.987879		1.17925	0.721451		4.65	0.979695		1.85055	0.916545		4.59	0.983949		2.65015	0.984478		4.59	0.981692		2.73	0.96207		4.59	0.99058		2.85	0.992821		4.59	0.972959		2.49	0.956444
			1.425	0.716738		9.3	0.991176		4.02	0.986491		4.65	0.987879		1.20614	0.729455		4.71	0.979695		1.89	0.920849		4.65	0.984372		2.67	0.984955		4.65	0.982323		2.79	0.964702		4.65	0.99058		2.90938	0.993523		4.65	0.973999		2.50512	0.957265
			1.43568	0.719404		9.42	0.991176		4.14	0.98812		4.71	0.987879		1.23	0.73636		4.77	0.979695		1.90434	0.922357		4.71	0.984794		2.73	0.986309		4.71	0.982534		2.8388	0.966708		4.71	0.99058		2.91	0.99353		4.71	0.974519		2.55	0.959612
			1.46055	0.725512		9.54	0.991176		4.14378	0.988168		4.77	0.987879		1.23304	0.737228		4.83	0.979695		1.95	0.926972		4.77	0.985005		2.79	0.987541		4.77	0.983586		2.85	0.967151		4.77	0.991304		2.97	0.994168		4.77	0.974519		2.61	0.962549
			1.48541	0.731487		9.66	0.991176		4.26	0.989552		4.83	0.987879		1.25994	0.744778		4.89	0.979695		1.95814	0.927765		4.83	0.986061		2.79006	0.987542		4.83	0.984638		2.91	0.969431		4.83	0.991304		3.03	0.994744		4.83	0.974519		2.61904	0.962973
			1.51027	0.737332		9.78	0.991176		4.27668	0.989737		4.89	0.987879		1.28684	0.752111		4.95	0.979695		2.01	0.932622		4.89	0.986272		2.85	0.988662		4.89	0.985059		2.97	0.971552		4.89	0.992029		3.09	0.995263		4.89	0.975039		2.67	0.965273
			1.53514	0.74305		9.9	0.991176		4.38	0.990812		4.95	0.987879		1.29	0.75296		5.01	0.979695		2.01193	0.932796		4.95	0.986272		2.91	0.989682		4.95	0.98548		2.99725	0.972466		4.95	0.992029		3.09247	0.995283		4.95	0.975039		2.73	0.967799
			1.56	0.748643		10.02	0.991176		4.40959	0.991098		5.01	0.987879		1.31373	0.759234		5.07	0.984772		2.06573	0.937477		5.01	0.986272		2.92997	0.990001		5.01	0.986111		3.03	0.973526		5.01	0.992029		3.15	0.99573		5.01	0.975559		2.73296	0.967918
			1.575	0.751958		10.14	0.991176		4.5	0.99192		5.07	0.987879		1.34063	0.766152		5.13	0.984772		2.07	0.937834		5.07	0.986695		2.97	0.990611		5.07	0.986322		3.09	0.975363		5.07	0.992029		3.21	0.996152		5.07	0.977119		2.79	0.970141
			1.58486	0.754114		10.26	0.991176		4.54249	0.992279		5.13	0.987879		1.35	0.768514		5.19	0.984772		2.11952	0.941831		5.13	0.98754		3.03	0.991456		5.13	0.986322		3.15	0.977072		5.13	0.992029		3.27	0.996532		5.13	0.977639		2.84688	0.972203
			1.60973	0.759467		10.38	0.991176		4.62	0.992894		5.19	0.993939		1.36753	0.772871		5.25	0.984772		2.13	0.942644		5.19	0.987751		3.06988	0.991975		5.19	0.986742		3.15569	0.977228		5.19	0.992754		3.27555	0.996565		5.19	0.978679		2.85	0.972312
			1.63459	0.764703		10.5	0.991176		4.6754	0.993303		5.25	0.993939		1.39442	0.779397		5.31	0.984772		2.17332	0.945883		5.25	0.987751		3.09	0.992225		5.25	0.986742		3.21	0.978663		5.25	0.992754		3.33	0.996874		5.25	0.979719		2.91	0.974326
			1.65945	0.769825		10.62	0.991176		4.74	0.993751		5.31	0.993939		1.41	0.78309		5.37	0.984772		2.19	0.947081		5.31	0.987962		3.15	0.992925		5.31	0.986953		3.27	0.980144		5.31	0.992754		3.39	0.997183		5.31	0.979719		2.96079	0.975916
			1.68432	0.774835		10.74	0.991176		4.8083	0.994192		5.37	0.993939		1.42132	0.785735		5.43	0.984772		2.22711	0.949652		5.37	0.988596		3.20979	0.993559		5.37	0.986953		3.31414	0.981167		5.37	0.993478		3.45	0.997461		5.37	0.979719		2.97	0.976193
			1.70918	0.779736		10.86	0.991176		4.86	0.994504		5.43	0.993939		1.44822	0.791891		5.49	0.984772		2.25	0.951175		5.43	0.988807		3.21	0.993561		5.43	0.987374		3.33	0.981522		5.43	0.993478		3.45863	0.997498		5.43	0.979719		3.03	0.977925
			1.725	0.7828		10.98	0.991176		4.94121	0.994962		5.49	0.993939		1.47	0.796747		5.55	0.984772		2.2809	0.953159		5.49	0.988807		3.27	0.994141		5.49	0.987584		3.39	0.982804		5.49	0.993478		3.51	0.997711		5.49	0.980239		3.07471	0.979133
			1.73404	0.784531		11.1	0.991176		4.98	0.995167		5.55	0.993939		1.47512	0.797871		5.61	0.984772		2.31	0.954952		5.55	0.989229		3.33	0.994668		5.55	0.988215		3.45	0.983997		5.55	0.993478		3.57	0.997937		5.55	0.980239		3.09	0.97953
			1.7589	0.789221		11.22	0.991176		5.07411	0.99563		5.61	0.993939		1.50201	0.803679		5.67	0.984772		2.3347	0.956421		5.61	0.989229		3.34971	0.994831		5.61	0.988426		3.47258	0.984424		5.61	0.993478		3.63	0.998141		5.61	0.981279		3.15	0.981019
			1.78377	0.79381		11.34	0.991176		5.1	0.99575		5.67	0.993939		1.52891	0.809319		5.73	0.984772		2.37	0.958437		5.67	0.98944		3.39	0.995148		5.67	0.988426		3.51	0.985107		5.67	0.993478		3.64171	0.998178		5.67	0.982319		3.18863	0.98192
			1.80863	0.798298		11.46	0.991176		5.20701	0.99621		5.73	0.993939		1.53	0.809544		5.79	0.984772		2.38849	0.959456		5.73	0.990707		3.45	0.995585		5.73	0.989268		3.57	0.986141		5.73	0.993478		3.69	0.998324		5.73	0.982319		3.21	0.9824
			1.83349	0.802688		11.58	0.991176		5.22	0.996262		5.79	0.993939		1.55581	0.814798		5.85	0.984772		2.43	0.961653		5.79	0.990919		3.48962	0.995851		5.79	0.989689		3.63	0.987102		5.79	0.993478		3.75	0.99849		5.79	0.982839		3.27	0.98368
			1.85836	0.806984		11.7	0.991176		5.33992	0.996713		5.85	0.993939		1.58271	0.82012		5.91	0.984772		2.44229	0.96228		5.85	0.991341		3.51	0.995982		5.85	0.99032		3.63103	0.987118		5.85	0.993478		3.81	0.998639		5.85	0.983359		3.30255	0.984335
			1.875	0.809806		11.82	0.991176		5.34	0.996713		5.91	0.993939		1.59	0.821536		5.97	0.984772		2.49	0.96462		5.91	0.991552		3.57	0.996344		5.91	0.990951		3.69	0.987997		5.91	0.993478		3.82479	0.998673		5.91	0.983359		3.33	0.984867
			1.88322	0.811185		11.94	0.991176		5.46	0.997109		5.97	0.993939		1.6096	0.825288		6.03	0.984772		2.49608	0.964907		5.97	0.991552		3.62953	0.99667		5.97	0.991162		3.75	0.98883		5.97	0.993478		3.87	0.998773		5.97	0.983359		3.39	0.985967
			1.90808	0.815295		12.06	0.991176		5.47282	0.997149		6.03	0.993939		1.6365	0.830308		6.09	0.989848		2.54988	0.967351		6.03	0.991552		3.63	0.996673		6.03	0.991372		3.78947	0.989346		6.03	0.993478		3.93	0.998894		6.03	0.984399		3.41647	0.986427
			1.93295	0.819316		12.18	0.991176		5.58	0.997458		6.09	0.993939		1.65	0.832773		6.15	0.994924		2.55	0.967357		6.09	0.991552		3.69	0.996972		6.09	0.991372		3.81	0.989605		6.09	0.993478		3.99	0.999003		6.09	0.984399		3.45	0.986988
			1.95781	0.823249		12.3	0.991176		5.60573	0.997527		6.15	0.993939		1.6634	0.835184		6.21	0.994924		2.60367	0.969625		6.15	0.991552		3.75	0.997245		6.15	0.991582		3.87	0.990326		6.15	0.993478		4.00788	0.999034		6.15	0.984399		3.51	0.987934
			1.98267	0.827096		12.42	0.991176		5.7	0.997764		6.21	0.993939		1.69029	0.839919		6.27	0.994924		2.61	0.969882		6.21	0.991763		3.76944	0.997328		6.21	0.991582		3.93	0.990998		6.21	0.994203		4.05	0.999102		6.21	0.984399		3.53038	0.98824
			2.00753	0.83086		12.54	0.991176		5.73863	0.997855		6.27	0.993939		1.71	0.843302		6.33	0.994924		2.65747	0.971741		6.27	0.991975		3.81	0.997493		6.27	0.991582		3.94792	0.991189		6.27	0.994203		4.11	0.999191		6.27	0.984919		3.57	0.988812
			2.025	0.833455		12.66	0.991176		5.82	0.998034		6.33	0.993939		1.71719	0.844519		6.39	0.994924		2.67	0.972212		6.33	0.991975		3.87	0.997718		6.33	0.992003		3.99	0.991622		6.33	0.994203		4.17	0.99927		6.33	0.984919		3.63	0.989626
			2.0324	0.834542		12.78	0.991176		5.87153	0.998139		6.39	0.993939		1.74409	0.848986		6.45	0.994924		2.71126	0.973709		6.39	0.991975		3.90935	0.997855		6.39	0.992635		4.05	0.992204		6.39	0.994203		4.19096	0.999296		6.39	0.984919		3.6443	0.989811
			2.05726	0.838144		12.9	0.991176		5.94	0.998271		6.45	0.993939		1.77	0.853168		6.51	0.994924		2.73	0.974362		6.45	0.992397		3.93	0.997924		6.45	0.992845		4.10636	0.992713		6.45	0.994203		4.23	0.999342		6.45	0.985439		3.69	0.99038
			2.08212	0.841667		13.02	0.991176		6.00444	0.998386		6.51	0.993939		1.77099	0.853325		6.57	0.994924		2.76505	0.97554		6.51	0.992397		3.99	0.998111		6.51	0.992845		4.11	0.992745		6.51	0.994203		4.29	0.999407		6.51	0.985439		3.75	0.99108
			2.10699	0.845113		13.14	0.991176		6.06	0.998479		6.57	0.993939		1.79788	0.857539		6.63	0.994924		2.79	0.976345		6.57	0.992608		4.04926	0.998279		6.57	0.992845		4.17	0.993248		6.57	0.994203		4.35	0.999466		6.57	0.985439		3.75822	0.991172
			2.13185	0.848485		13.26	0.991176		6.13734	0.9986		6.63	1		1.82478	0.861633		6.69	0.994924		2.81885	0.977244		6.63	0.992608		4.05	0.998281		6.63	0.992845		4.23	0.993717		6.63	0.994928		4.37404	0.999488		6.63	0.985439		3.81	0.991729
			2.15671	0.851783		13.38	0.991176		6.18	0.998663		6.69	1		1.83	0.862413		6.75	0.994924		2.85	0.978175		6.69	0.993031		4.11	0.998435		6.69	0.992845		4.26481	0.993973		6.69	0.994928		4.41	0.999519		6.69	0.985959		3.87	0.99233
			2.175	0.854163		13.5	0.991176		6.27025	0.998786		6.75	1		1.85168	0.865608		6.81	0.994924		2.87264	0.978829		6.75	0.993242		4.17	0.998576		6.75	0.993056		4.29	0.994153		6.75	0.994928		4.47	0.999566		6.75	0.985959		3.87214	0.992351
			2.18158	0.855009		13.62	0.991176		6.3	0.998824		6.81	1		1.87858	0.86947		6.87	0.994924		2.91	0.979864		6.81	0.993242		4.18917	0.998618		6.81	0.993056		4.35	0.994558		6.81	0.994928		4.53	0.999609		6.81	0.985959		3.93	0.992888
			2.20644	0.858166		13.74	0.991176		6.40315	0.998947		6.87	1		1.89	0.871076		6.93	0.994924		2.92644	0.980303		6.87	0.993242		4.23	0.998704		6.87	0.993056		4.41	0.994936		6.87	0.994928		4.55712	0.999627		6.87	0.985959		3.98605	0.993372
			2.2313	0.861253		13.86	0.991176		6.42	0.998966		6.93	1		1.90547	0.87322		6.99	0.994924		2.97	0.981422		6.93	0.993453		4.29	0.998821		6.93	0.993056		4.42325	0.995016		6.93	0.994928		4.59	0.999648		6.93	0.986999		3.99	0.993405
			2.25616	0.864273		13.98	0.991176		6.53605	0.999087		6.99	1		1.93237	0.876863		7.05	0.994924		2.98023	0.981675		6.99	0.993664		4.32908	0.998891		6.99	0.993266		4.47	0.995287		6.99	0.994928		4.65	0.999682		6.99	0.986999		4.05	0.993885
			2.28103	0.867228		14.1	0.991176		6.54	0.999091		7.05	1		1.95	0.879194		7.11	0.994924		3.03	0.982859		7.05	0.993664		4.35	0.998927		7.05	0.993266		4.53	0.995614		7.05	0.994928		4.71	0.999714		7.05	0.98752		4.09997	0.994258
			2.30589	0.870118		14.22	0.991176		6.66	0.9992		7.11	1		1.95927	0.880401		7.17	0.994924		3.03403	0.982951		7.11	0.993664		4.41	0.999024		7.11	0.993266		4.5817	0.995878		7.11	0.994928		4.74021	0.999728		7.11	0.98752		4.11	0.99433
			2.325	0.872296		14.34	0.991176		6.66896	0.999208		7.17	1		1.98616	0.883837		7.23	0.994924		3.08782	0.984139		7.17	0.993875		4.46899	0.99911		7.17	0.993476		4.59	0.995919		7.17	0.994928		4.77	0.999742		7.17	0.98804		4.17	0.994742
			2.33075	0.872945		14.46	0.991176		6.78	0.999297					2.01	0.8868		7.29	0.994924		3.09	0.984185		7.23	0.993875		4.47	0.999111		7.23	0.993476		4.65	0.996202		7.23	0.994928		4.83	0.999767		7.23	0.98856		4.21389	0.995025
			2.35562	0.875711		14.58	0.991176		6.80186	0.999313					2.01306	0.887175		7.35	0.994924		3.14162	0.985243		7.29	0.994087		4.53	0.999191		7.29	0.993476		4.71	0.996465		7.29	0.995652		4.89	0.99979		7.29	0.98908		4.23	0.995124
			2.38048	0.878416		14.7	0.994118		6.9	0.999381					2.03996	0.890417		7.41	0.994924		3.15	0.985409		7.35	0.994087		4.59	0.999264		7.35	0.994108		4.74014	0.996591		7.35	0.995652		4.92329	0.999802		7.35	0.99012		4.29	0.995479
			2.40534	0.881063		14.82	0.994118		6.93477	0.999404					2.06686	0.893565		7.47	0.994924		3.19541	0.986271		7.41	0.994087		4.6089	0.999286		7.41	0.994108		4.77	0.996711		7.41	0.995652		4.95	0.999811		7.41	0.99064		4.32781	0.995689
			2.43021	0.883652		14.94	0.994118		7.02	0.999456					2.07	0.893927		7.53	0.994924		3.21	0.986537		7.47	0.994087		4.65	0.99933		7.47	0.994108		4.83	0.996939		7.47	0.995652		5.01	0.99983		7.47	0.99064		4.35	0.995808
			2.45507	0.886185		15.06	0.994118		7.06767	0.999483					2.09375	0.896623		7.59	0.994924		3.24921	0.987227		7.53	0.994087		4.71	0.999391		7.53	0.994108		4.89	0.997151		7.53	0.995652		5.07	0.999847		7.53	0.99064		4.41	0.996113
			2.475	0.888175		15.18	0.994118		7.14	0.999522					2.12065	0.899594		7.65	0.994924		3.27	0.987579		7.59	0.994087		4.74882	0.999427		7.59	0.994108		4.89859	0.99718		7.59	0.995652		5.10637	0.999856		7.59	0.99116		4.44173	0.996265
			2.47993	0.888662		15.3	0.994118		7.20058	0.999552					2.13	0.900606		7.71	0.994924		3.303	0.988117		7.65	0.994298		4.77	0.999446		7.65	0.994108		4.95	0.997349		7.65	0.995652		5.13	0.999862		7.65	0.99116		4.47	0.996395
			2.50479	0.891086		15.42	0.997059		7.26	0.999579					2.14755	0.902479		7.77	0.994924		3.33	0.98854		7.71	0.994298		4.83	0.999495		7.71	0.994108		5.01	0.997533		7.71	0.995652		5.19	0.999875		7.71	0.99116		4.53	0.996658
			2.52966	0.893457		15.54	0.997059		7.33348	0.999611					2.17445	0.905281		7.83	0.994924		3.35679	0.988945		7.77	0.994509		4.88873	0.99954		7.77	0.994108		5.05703	0.997668		7.77	0.995652		5.25	0.999888		7.77	0.99116		4.55564	0.996764
			2.55452	0.895776		15.66	0.997059		7.38	0.99963					2.19	0.906864		7.89	0.994924		3.39	0.989426		7.83	0.99472		4.89	0.999541		7.83	0.994318		5.07	0.997704		7.83	0.996377		5.28945	0.999895		7.83	0.99116		4.59	0.996901
			2.57938	0.898045		15.78	0.997059		7.46638	0.999663					2.20134	0.908002		7.95	0.994924		3.41059	0.989715		7.89	0.994931		4.95	0.999582		7.89	0.994318		5.13	0.997863		7.89	0.996377		5.31	0.999899		7.89	0.99168		4.65	0.997126
			2.60425	0.900264		15.9	0.997059		7.5	0.999675					2.22824	0.910646		8.01	0.994924		3.45	0.990244		7.95	0.995143		5.01	0.99962		7.95	0.994529		5.19	0.998012		7.95	0.996377		5.37	0.999909		7.95	0.9922		4.66956	0.997196
			2.625	0.902079		16.02	0.997059		7.59929	0.999707					2.25	0.912728		8.07	0.994924		3.46438	0.990431		8.01	0.995565		5.02864	0.999631		8.01	0.994529		5.21548	0.998071		8.01	0.996377		5.43	0.999918		8.01	0.9922		4.71	0.997335
			2.62911	0.902435		16.14	0.997059		7.62	0.999714					2.25514	0.913213		8.13	0.994924		3.51	0.990999		8.07	0.995565		5.07	0.999654		8.07	0.994739		5.25	0.99815		8.07	0.997101		5.47253	0.999924		8.07	0.9922		4.77	0.997529
			2.65397	0.904559		16.26	0.997059		7.73219	0.999746					2.28203	0.915707		8.19	0.994924		3.51818	0.991097		8.13	0.995776		5.13	0.999685		8.13	0.994739		5.31	0.998278		8.13	0.997101		5.49	0.999926		8.13	0.9922		4.78348	0.997571
			2.67884	0.906636		16.38	0.997059		7.74	0.999748					2.30893	0.918129		8.25	0.994924		3.57	0.991696		8.19	0.995776		5.16855	0.999704		8.19	0.994949		5.37	0.998397		8.19	0.997101		5.55	0.999933		8.19	0.99272		4.83	0.997709
			2.7037	0.908669		16.5	0.997059		7.86	0.999779					2.31	0.918223		8.31	0.994924		3.57197	0.991717		8.25	0.995987		5.19	0.999713		8.25	0.99516		5.37392	0.998405		8.25	0.997101		5.61	0.99994		8.25	0.99272		4.89	0.997875
			2.72856	0.910657		16.62	0.997059		7.8651	0.99978					2.33583	0.920481		8.37	0.994924		3.62577	0.992294		8.31	0.995987		5.25	0.999739		8.31	0.99516		5.43	0.998509		8.31	0.997101		5.65562	0.999944		8.31	0.99272		4.8974	0.997895
			2.75342	0.912601		16.74	0.997059		7.98	0.999805					2.36273	0.922766		8.43	0.994924		3.63	0.992338		8.37	0.995987		5.30846	0.999762		8.37	0.99537		5.49	0.998612		8.37	0.997101		5.67	0.999946		8.37	0.99324		4.95	0.99803
			2.775	0.914255		16.86	0.997059		7.998	0.999809					2.37	0.923372		8.49	0.994924		3.67956	0.992831		8.43	0.996199		5.31	0.999763		8.43	0.995581		5.53237	0.998681		8.43	0.997101		5.73	0.999951		8.43	0.99324		5.01	0.998173
			2.77829	0.914504		16.98	0.997059		8.1	0.999829					2.38962	0.924985		8.55	0.994924		3.69	0.992931		8.49	0.996199		5.37	0.999784		8.49	0.995791		5.55	0.998708		8.49	0.997101		5.79	0.999956		8.49	0.99324		5.01132	0.998176
			2.80315	0.916365		17.1	0.997059		8.1309	0.999834					2.41652	0.92714		8.61	0.994924		3.73336	0.99333		8.55	0.996832		5.43	0.999803		8.55	0.996002		5.61	0.998798		8.55	0.997101		5.8387	0.999959		8.55	0.99324		5.07	0.998306
			2.82801	0.918186		17.22	0.997059		8.22	0.999849					2.43	0.928197		8.67	0.994924		3.75	0.993478		8.61	0.997043		5.44837	0.999809		8.61	0.996002		5.67	0.998881		8.61	0.997101		5.85	0.99996		8.61	0.99324		5.12523	0.99842
			2.85288	0.919966		17.34	0.997059		8.26381	0.999856					2.44342	0.929234		8.73	1		3.78715	0.993795		8.67	0.997043		5.49	0.999821		8.67	0.996212		5.69082	0.998909		8.67	0.997101		5.91	0.999964		8.67	0.99324		5.13	0.998429
			2.87774	0.921709		17.46	0.997059		8.34	0.999868					2.47032	0.931267		8.79	1		3.81	0.993982		8.73	0.997043		5.55	0.999837		8.73	0.996212		5.73	0.998959		8.73	0.997101		5.97	0.999968		8.73	0.99324		5.19	0.998543
			2.9026	0.923413		17.58	0.997059		8.39671	0.999875					2.49	0.932718		8.85	1		3.84095	0.994227		8.79	0.997043		5.58828	0.999847		8.79	0.996212		5.79	0.999031		8.79	0.997101		6.02178	0.99997		8.79	0.99324		5.23915	0.998631
			2.925	0.924916		17.7	0.997059		8.46	0.999884					2.49721	0.933242		8.91	1		3.87	0.994448		8.85	0.997043		5.61	0.999852		8.85	0.996212		5.84926	0.999098		8.85	0.997101		6.03	0.999971		8.85	0.99324		5.25	0.998649
			2.92747	0.92508		17.82	0.997059		8.52962	0.999892					2.52411	0.93516		8.97	1		3.89474	0.994629		8.91	0.997043		5.67	0.999865		8.91	0.996423		5.85	0.999099		8.91	0.997826		6.09	0.999974		8.91	0.99324		5.31	0.998748
			2.95233	0.926711		17.94	0.997059		8.58	0.999898					2.55	0.936954		9.03	1		3.93	0.994877		8.97	0.997043		5.72819	0.999877		8.97	0.996423		5.91	0.999161		8.97	0.997826		6.15	0.999976		8.97	0.99376		5.35307	0.998814
			2.97719	0.928306		18.06	0.997059		8.66252	0.999906					2.55101	0.937023		9.09	1		3.94853	0.995003		9.03	0.997043		5.73	0.999877		9.03	0.996633		5.97	0.999219		9.03	0.997826		6.20486	0.999979		9.03	0.99376		5.37	0.998839
			3.00205	0.929867		18.18	0.997059		8.7	0.99991					2.5779	0.938832		9.15	1		3.99	0.995274		9.09	0.997043		5.79	0.999888		9.09	0.996633		6.00771	0.999254		9.09	0.997826		6.21	0.999979		9.09	0.99376		5.43	0.998923
			3.02692	0.931393		18.3	0.997059		8.79542	0.999919					2.6048	0.94059		9.21	1		4.00233	0.995351		9.15	0.997043		5.85	0.999898		9.15	0.996843		6.03	0.999273		9.15	0.997826		6.27	0.999981		9.15	0.99428		5.46699	0.998972
			3.05178	0.932887		18.42	0.997059		8.82	0.999921					2.61	0.940924		9.27	1		4.05	0.995639		9.21	0.997043		5.8681	0.999901		9.21	0.996843		6.09	0.999324		9.21	0.997826		6.33	0.999983		9.21	0.99428		5.49	0.999001
			3.075	0.934252		18.54	0.997059		8.92833	0.99993					2.6317	0.942297		9.33	1		4.05612	0.995675		9.27	0.997043		5.91	0.999908		9.27	0.996843		6.15	0.999371		9.27	0.997826		6.38795	0.999984		9.27	0.9948		5.55	0.999074
			3.07664	0.934348		18.66	0.997059		8.94	0.99993					2.6586	0.943955		9.39	1		4.10992	0.995976		9.33	0.997043		5.97	0.999916		9.33	0.996843		6.16615	0.999383		9.33	0.997826		6.39	0.999984		9.33	0.9948		5.5809	0.999109
			3.10151	0.935777		18.78	0.997059		9.06	0.999939					2.67	0.944643		9.45	1		4.11	0.995977		9.39	0.997254		6.00801	0.999921		9.39	0.996843		6.21	0.999414		9.39	0.997826		6.45	0.999986		9.39	0.9948		5.61	0.999141
			3.12637	0.937175		18.9	0.997059		9.06123	0.999939					2.68549	0.945565		9.51	1		4.16371	0.996256		9.45	0.997254		6.03	0.999923		9.45	0.996843		6.27	0.999455		9.45	0.997826		6.51	0.999987		9.45	0.9948		5.67	0.999204
			3.15123	0.938542		19.02	0.997059		9.18	0.999946					2.71239	0.947129		9.57	1		4.17	0.996288		9.51	0.997466		6.09	0.99993		9.51	0.996843		6.3246	0.99949		9.51	0.997826		6.57	0.999989		9.51	0.9948		5.69482	0.999228
			3.1761	0.93988		19.14	0.997059		9.19414	0.999947					2.73	0.948129		9.63	1		4.21751	0.996517		9.57	0.997466		6.14792	0.999936		9.57	0.996843		6.33	0.999493		9.57	0.997826		6.57103	0.999989		9.57	0.9948		5.73	0.999262
			3.20096	0.941189		19.26	0.997059		9.3	0.999953					2.73929	0.948648		9.69	1		4.23	0.996575		9.63	0.997466		6.15	0.999937		9.63	0.996843		6.39	0.999528		9.63	0.997826		6.63	0.99999		9.63	0.9948		5.79	0.999315
			3.225	0.942427		19.38	0.997059		9.32704	0.999954					2.76618	0.950124		9.75	1		4.2713	0.99676		9.69	0.997466		6.21	0.999942		9.69	0.996843		6.45	0.999561		9.69	0.997826		6.69	0.999991		9.69	0.9948		5.80874	0.999331
			3.22582	0.942469		19.5	0.997059		9.42	0.999958					2.79	0.951395		9.81	1		4.29	0.99684		9.75	0.997466		6.27	0.999948		9.75	0.996843		6.48304	0.999578		9.75	0.997826		6.75	0.999992		9.75	0.9948		5.85	0.999365
			3.25068	0.943721		19.62	0.997059		9.45995	0.99996					2.79308	0.951557		9.87	1		4.3251	0.996985		9.81	0.997466		6.28784	0.999949		9.81	0.996843		6.51	0.999591		9.81	0.997826		6.75411	0.999992		9.81	0.9948		5.91	0.999411
			3.27555	0.944946		19.74	0.997059		9.54	0.999963					2.81998	0.952949		9.93	1		4.35	0.997085		9.87	0.997677		6.33	0.999952		9.87	0.997054		6.57	0.99962		9.87	0.997826		6.81	0.999992		9.87	0.9948		5.92266	0.999421
			3.30041	0.946145		19.86	0.997059		9.59285	0.999965					2.84688	0.954301		9.99	1		4.37889	0.997195		9.93	0.997677		6.39	0.999957		9.93	0.997054		6.63	0.999646		9.93	0.997826		6.87	0.999993		9.93	0.9948		5.97	0.999454
			3.32527	0.947317		19.98	0.997059		9.66	0.999968					2.85	0.954455		10.05	1		4.41	0.99731		9.99	0.997677		6.42775	0.999959		9.99	0.997054		6.64149	0.999651		9.99	0.997826		6.93	0.999994		9.99	0.9948		6.03	0.999494
			3.35014	0.948464		20.1	0.997059		9.72575	0.99997					2.87377	0.955614		10.11	1		4.43268	0.997391		10.05	0.997888		6.45	0.99996		10.05	0.997054		6.69	0.999671		10.05	0.997826		6.93719	0.999994		10.05	0.9948		6.03658	0.999498
			3.375	0.949586		20.22	0.997059		9.78	0.999972					2.90067	0.956889		10.17	1		4.47	0.997518		10.11	0.997888		6.51	0.999964		10.11	0.997054		6.75	0.999693		10.11	0.997826		6.99	0.999994		10.11	0.9948		6.09	0.999531
			3.375	0.949586		20.34	0.997059		9.85866	0.999974					2.91	0.957323		10.23	1		4.48648	0.997572		10.17	0.998099		6.56766	0.999967		10.17	0.997054		6.79993	0.999711		10.17	0.997826		7.05	0.999995		10.17	0.9948		6.15	0.999565
			3.39986	0.950683		20.46	0.997059		9.9	0.999975					2.92757	0.958128		10.29	1		4.53	0.99771		10.23	0.998099		6.57	0.999967		10.23	0.997054		6.81	0.999715		10.23	0.997826		7.11	0.999996		10.23	0.9948		6.15049	0.999565
			3.42473	0.951757		20.58	0.997059		9.99156	0.999977					2.95447	0.959331		10.35	1		4.54027	0.997742		10.29	0.998099		6.63	0.99997		10.29	0.997264		6.87	0.999735		10.29	0.997826		7.12027	0.999996		10.29	0.9948		6.21	0.999597
			3.44959	0.952807		20.7	0.997059		10.02	0.999978					2.97	0.96001		10.41	1		4.59	0.997887		10.35	0.998099		6.69	0.999973		10.35	0.997475		6.93	0.999753		10.35	0.997826		7.17	0.999996		10.35	0.99532		6.26441	0.999623
			3.47445	0.953834		20.82	0.997059		10.1245	0.99998					2.98136	0.960499		10.47	1		4.59407	0.997899		10.41	0.998099		6.70757	0.999974		10.41	0.997475		6.95838	0.999761		10.41	0.997826		7.23	0.999996		10.41	0.99532		6.27	0.999626
			3.49932	0.954839		20.94	0.997059		10.14	0.999981					3.00826	0.961634		10.53	1		4.64786	0.998045		10.47	0.998099		6.75	0.999975		10.47	0.997475		6.99	0.99977		10.47	0.997826		7.29	0.999997		10.47	0.99532		6.33	0.999653
			3.52418	0.955822		21.06	0.997059		10.2574	0.999983					3.03	0.962528		10.59	1		4.65	0.998051		10.53	0.998099		6.81	0.999978		10.53	0.997475		7.05	0.999786		10.53	0.997826		7.30336	0.999997		10.53	0.99532		6.37833	0.999674
			3.525	0.955854		21.18	0.997059		10.26	0.999983					3.03516	0.962737		10.65	1		4.70166	0.998181		10.59	0.998099		6.84748	0.999979		10.59	0.997685		7.11	0.999801		10.59	0.997826		7.35	0.999997		10.59	0.99584		6.39	0.999678
			3.54904	0.956784		21.3	0.997059		10.38	0.999985					3.06205	0.963807		10.71	1		4.71	0.998202		10.65	0.998099		6.87	0.99998		10.65	0.997685		7.11682	0.999803		10.65	0.997826		7.41	0.999997		10.65	0.99584		6.45	0.999702
			3.5739	0.957725		21.42	0.997059		10.3903	0.999985					3.08895	0.964847		10.77	1		4.75545	0.998308		10.71	0.998099		6.93	0.999981		10.71	0.997685		7.17	0.999815		10.71	0.997826		7.47	0.999998		10.71	0.99584		6.49225	0.999717
			3.59877	0.958645		21.54	0.997059		10.5	0.999987					3.09	0.964887		10.83	1		4.77	0.998341		10.77	0.998099		6.98739	0.999983		10.77	0.997685		7.23	0.999828		10.77	0.997826		7.48644	0.999998		10.77	0.99584		6.51	0.999723
			3.62363	0.959545		21.66	0.997059		10.5232	0.999987					3.11585	0.965857		10.89	1		4.80925	0.998426		10.83	0.998099		6.99	0.999983		10.83	0.997685		7.27527	0.999837		10.83	0.997826		7.53	0.999998		10.83	0.99584		6.57	0.999744
			3.64849	0.960426		21.78	0.997059		10.62	0.999988					3.14275	0.966838		10.95	1		4.83	0.998469		10.89	0.998099		7.05	0.999985		10.89	0.997896		7.29	0.99984		10.89	0.997826		7.59	0.999998		10.89	0.99584		6.60616	0.999755
			3.67336	0.961287		21.9	0.997059		10.6561	0.999989					3.15	0.967098		11.01	1		4.86304	0.998535		10.95	0.998099		7.11	0.999986		10.95	0.997896		7.35	0.999851		10.95	0.997826		7.65	0.999998		10.95	0.99584		6.63	0.999762
			3.675	0.961343		22.02	0.997059		10.74	0.99999					3.16964	0.967791		11.07	1		4.89	0.998588		11.01	0.998099		7.1273	0.999986		11.01	0.997896		7.41	0.999861		11.01	0.997826		7.66952	0.999998		11.01	0.99584		6.69	0.999779
			3.69822	0.96213		22.14	0.997059		10.789	0.99999					3.19654	0.968717		11.13	1		4.91684	0.998637		11.07	0.998099		7.17	0.999987		11.07	0.997896		7.43371	0.999865		11.07	0.997826		7.71	0.999998		11.07	0.99584		6.72008	0.999788
			3.72308	0.962954		22.26	0.997059		10.86	0.999991					3.21	0.96917		11.19	1		4.95	0.998697		11.13	0.998099		7.23	0.999988		11.13	0.997896		7.47	0.999871		11.13	0.997826		7.77	0.999999		11.13	0.99584		6.75	0.999796
			3.74795	0.963761		22.38	0.997059		10.9219	0.999992					3.22344	0.969615		11.25	1		4.97063	0.998732		11.19	0.998099		7.26721	0.999989		11.19	0.997896		7.53	0.99988		11.19	0.997826		7.83	0.999999		11.19	0.99584		6.81	0.99981
			3.77281	0.964549		22.5	0.997059		10.98	0.999992					3.25034	0.970488		11.31	1		5.01	0.998798		11.25	0.998099		7.29	0.999989		11.25	0.997896		7.59	0.999888		11.25	0.997826		7.8526	0.999999		11.25	0.99584		6.834	0.999816
			3.79767	0.965321		22.62	0.997059		11.0548	0.999993					3.27	0.971111		11.37	1		5.02442	0.998821		11.31	0.998099		7.35	0.99999		11.31	0.997896		7.59216	0.999888		11.31	0.997826		7.89	0.999999		11.31	0.99584		6.87	0.999824
			3.82253	0.966076		22.74	0.997059		11.1	0.999993					3.27723	0.971336		11.43	1		5.07	0.998891		11.37	0.998099		7.40712	0.999991		11.37	0.997896		7.65	0.999896		11.37	0.997826		7.95	0.999999		11.37	0.99584		6.93	0.999837
			3.825	0.96615		22.86	0.997059		11.1877	0.999994					3.30413	0.97216		11.49	1		5.07822	0.998903		11.43	0.99831		7.41	0.999991		11.43	0.997896		7.71	0.999903		11.43	0.997826		8.01	0.999999		11.43	0.99636		6.94792	0.999841
			3.8474	0.966814		22.98	0.997059		11.22	0.999994					3.33	0.97293		11.55	1		5.13	0.998976		11.49	0.99831		7.47	0.999992		11.49	0.997896		7.7506	0.999908		11.49	0.997826		8.03568	0.999999		11.49	0.99636		6.99	0.999849
			3.87226	0.967537		23.1	0.997059		11.3206	0.999995					3.33103	0.97296		11.61	1		5.13201	0.998979		11.55	0.99831		7.53	0.999993		11.55	0.997896		7.77	0.99991		11.55	0.997826		8.07	0.999999		11.55	0.99636		7.05	0.99986
			3.89712	0.968243		23.22	0.997059		11.34	0.999995					3.35792	0.973737		11.67	1		5.18581	0.99905		11.61	0.99831		7.54703	0.999993		11.61	0.997896		7.83	0.999916		11.61	0.997826		8.13	0.999999		11.61	0.99636		7.06184	0.999862
			3.92199	0.968935		23.34	0.997059		11.4535	0.999995					3.38482	0.974491		11.73	1		5.19	0.999056		11.67	0.99831		7.59	0.999993		11.67	0.997896		7.89	0.999922		11.67	0.997826		8.19	0.999999		11.67	0.99636		7.11	0.99987
			3.94685	0.969611		23.46	0.997059		11.46	0.999995					3.39	0.974634		11.79	1		5.2396	0.999116		11.73	0.99831		7.65	0.999994		11.73	0.997896		7.90905	0.999924		11.73	0.997826		8.21877	0.999999		11.73	0.99636		7.17	0.999879
			3.97171	0.970272		23.58	0.997059		11.58	0.999996					3.41172	0.975224		11.85	1		5.25	0.999129		11.79	0.99831		7.68695	0.999994		11.79	0.997896		7.95	0.999927		11.79	0.997826		8.25	0.999999		11.79	0.99636		7.17575	0.99988
			3.975	0.970359		23.7	0.997059		11.5864	0.999996					3.43862	0.975936		11.91	1		5.2934	0.999178		11.85	0.99831		7.71	0.999995		11.85	0.997896		8.01	0.999932		11.85	0.998551		8.31	0.999999		11.85	0.99636		7.23	0.999888
			3.99658	0.97092		23.82	0.997059		11.7	0.999996					3.45	0.976231		11.97	1		5.31	0.999196		11.91	0.99831		7.77	0.999995		11.91	0.997896		8.06749	0.999937		11.91	0.998551		8.37	0.999999		11.91	0.99636		7.28967	0.999896
			4.02144	0.971553		23.94	0.997059		11.7193	0.999996					3.46551	0.976628		12.03	1		5.34719	0.999235		11.97	0.99831		7.82686	0.999995		11.97	0.997896		8.07	0.999937		11.97	0.998551		8.40185	1		11.97	0.99636		7.29	0.999896
			4.0463	0.972172		24.06	0.997059		11.82	0.999997					3.49241	0.977299		12.09	1		5.37	0.999258		12.03	0.99831		7.83	0.999995		12.03	0.997896		8.13	0.999941		12.03	0.998551		8.43	1		12.03	0.99636		7.35	0.999904
			4.07116	0.972778		24.18	0.997059		11.8522	0.999997					3.51	0.977728		12.15	1		5.40099	0.999289		12.09	0.99831		7.89	0.999996		12.09	0.997896		8.19	0.999945		12.09	0.998551		8.49	1		12.09	0.99636		7.40359	0.99991
			4.09603	0.97337		24.3	0.997059		11.94	0.999997					3.51931	0.977951		12.21	1		5.43	0.999316		12.15	0.99831		7.95	0.999996		12.15	0.997896		8.22594	0.999948		12.15	0.998551		8.55	1		12.15	0.99636		7.41	0.999911
			4.12089	0.97395		24.42	0.997059		11.9851	0.999997					3.54621	0.978585		12.27	1		5.45478	0.999338		12.21	0.99831		7.96677	0.999996		12.21	0.997896		8.25	0.999949		12.21	0.998551		8.58493	1		12.21	0.99636		7.47	0.999917
			4.125	0.974044		24.54	0.997059		12.06	0.999998					3.57	0.97913		12.33	1		5.49	0.999369		12.27	0.99831		8.01	0.999997		12.27	0.998316		8.31	0.999953		12.27	0.998551		8.61	1		12.27	0.99636		7.51751	0.999922
			4.14575	0.974517		24.66	0.997059		12.118	0.999998					3.5731	0.9792		12.39	1		5.50858	0.999384		12.33	0.99831		8.07	0.999997		12.33	0.998316		8.37	0.999956		12.33	0.998551		8.67	1		12.33	0.99636		7.53	0.999923
			4.17062	0.975072		24.78	0.997059		12.18	0.999998					3.6	0.979798		12.45	1		5.55	0.999417		12.39	0.99831		8.10668	0.999997		12.39	0.998316		8.38438	0.999957		12.39	0.998551		8.73	1		12.39	0.99688		7.59	0.999929
			4.19548	0.975614		24.9	0.997059		12.2509	0.999998					3.6269	0.980378		12.51	1		5.56237	0.999427		12.45	0.99831		8.13	0.999997		12.45	0.998316		8.43	0.999959		12.45	0.998551		8.76801	1		12.45	0.99688		7.63142	0.999933
			4.22034	0.976145		25.02	0.997059		12.3	0.999998					3.63	0.980444		12.57	1		5.61	0.999463		12.51	0.99831		8.19	0.999997		12.51	0.998316		8.49	0.999962		12.51	0.998551		8.79	1		12.51	0.99688		7.65	0.999934
			4.24521	0.976664		25.14	0.997059		12.3838	0.999998					3.65379	0.980942		12.63	1		5.61616	0.999467		12.57	0.99831		8.24659	0.999998		12.57	0.998316		8.54283	0.999964		12.57	0.998551		8.85	1		12.57	0.99688		7.71	0.999939
			4.27007	0.977172		25.26	0.997059		12.42	0.999998					3.68069	0.98149		12.69	1		5.66996	0.999504		12.63	0.99831		8.25	0.999998		12.63	0.998316		8.55	0.999965		12.63	0.998551		8.91	1		12.63	0.99688		7.74534	0.999942
			4.275	0.977272		25.38	0.997059		12.5167	0.999998					3.69	0.981676		12.75	1		5.67	0.999504		12.69	0.99831		8.31	0.999998		12.69	0.998316		8.61	0.999967		12.69	0.998551		8.9511	1		12.69	0.99688		7.77	0.999943
			4.29493	0.977669		25.5	0.997059		12.54	0.999999					3.70759	0.982022		12.81	1		5.72375	0.999539		12.75	0.99831		8.37	0.999998		12.75	0.998316		8.67	0.999969		12.75	0.998551		8.97	1		12.75	0.99688		7.83	0.999947
			4.31979	0.978155		25.62	0.997059		12.6496	0.999999					3.73449	0.982538		12.87	1		5.73	0.999542		12.81	0.99831		8.3865	0.999998		12.81	0.998316		8.70127	0.99997		12.81	0.998551		9.03	1		12.81	0.99688		7.85926	0.999949
			4.34466	0.978631		25.74	0.997059		12.66	0.999999					3.75	0.982829		12.93	1		5.77755	0.999571		12.87	0.99831		8.43	0.999998		12.87	0.998316		8.73	0.999971		12.87	0.998551		9.09	1		12.87	0.9974		7.89	0.999951
			4.36952	0.979096		25.86	0.997059		12.78	0.999999					3.76138	0.98304		12.99	1		5.79	0.999578		12.93	0.99831		8.49	0.999998		12.93	0.998316		8.79	0.999973		12.93	0.998551		9.13418	1		12.93	0.9974		7.95	0.999955
			4.39438	0.979551		25.98	0.997059		12.7825	0.999999					3.78828	0.983527		13.05	1		5.83134	0.999601		12.99	0.99831		8.52641	0.999998		12.99	0.998316		8.85	0.999975		12.99	0.998551		9.15	1		12.99	0.9974		7.97318	0.999956
			4.41925	0.979996		26.1	0.997059		12.9	0.999999					3.81	0.98391		13.11	1		5.85	0.999611		13.05	0.99831		8.55	0.999999		13.05	0.998316		8.85972	0.999976		13.05	0.998551		9.21	1		13.05	0.9974		8.01	0.999958
			4.425	0.980098		26.22	0.997059		12.9155	0.999999					3.81518	0.984		13.17	1		5.88514	0.999628		13.11	0.998522		8.61	0.999999		13.11	0.998316		8.91	0.999977		13.11	0.998551		9.27	1		13.11	0.99792		8.07	0.999961
			4.44411	0.980432		26.34	0.997059		13.02	0.999999					3.84208	0.98446		13.23	1		5.91	0.999641		13.17	0.998522		8.66632	0.999999		13.17	0.998316		8.97	0.999979		13.17	0.998551		9.31726	1		13.17	0.99792		8.0871	0.999962
			4.46897	0.980858		26.46	0.997059		13.0484	0.999999					3.86897	0.984907		13.29	1		5.93893	0.999654		13.23	0.998733		8.67	0.999999		13.23	0.998316		9.01816	0.99998		13.23	0.998551		9.33	1		13.23	0.99792		8.13	0.999964
			4.49384	0.981274		26.58	0.997059		13.14	0.999999					3.87	0.984923		13.35	1		5.97	0.999668		13.29	0.998733		8.73	0.999999		13.29	0.998316		9.03	0.99998		13.29	0.998551		9.39	1		13.29	0.99792		8.19	0.999967
			4.5187	0.981682		26.7	0.997059		13.1813	0.999999					3.89587	0.98534		13.41	1		5.99273	0.999678		13.35	0.998733		8.79	0.999999		13.35	0.998527		9.09	0.999981		13.35	0.998551		9.45	1		13.35	0.99792		8.20101	0.999967
			4.54356	0.982081		26.82	0.997059		13.26	0.999999					3.92277	0.985762		13.47	1		6.03	0.999694		13.41	0.998733		8.80623	0.999999		13.41	0.998527		9.15	0.999983		13.41	0.998551		9.50034	1		13.41	0.99792		8.25	0.999969
			4.56842	0.982471		26.94	0.997059		13.3142	0.999999					3.93	0.985873		13.53	1		6.04652	0.999701		13.47	0.998733		8.85	0.999999		13.47	0.998527		9.17661	0.999983		13.47	0.998551		9.51	1		13.47	0.99792		8.31	0.999971
			4.575	0.982572		27.06	0.997059		13.38	0.999999					3.94966	0.986171		13.59	1		6.09	0.999718		13.53	0.998733		8.91	0.999999		13.53	0.998527		9.21	0.999984		13.53	0.998551		9.57	1		13.53	0.99792		8.31493	0.999971
			4.59329	0.982852		27.18	0.997059		13.4471	0.999999					3.97656	0.986568		13.65	1		6.10032	0.999722		13.59	0.998733		8.94614	0.999999		13.59	0.998527		9.27	0.999985		13.59	0.998551		9.63	1		13.59	0.99792		8.37	0.999973
			4.61815	0.983225		27.3	0.997059		13.5	0.999999					3.99	0.986762		13.71	1		6.15	0.99974		13.65	0.998733		8.97	0.999999		13.65	0.998527		9.33	0.999986		13.65	0.998551		9.68342	1		13.65	0.99792		8.42885	0.999975
			4.64301	0.983591		27.42	0.997059		13.58	1					4.00346	0.986954		13.77	1		6.15411	0.999741		13.71	0.998733		9.03	0.999999		13.71	0.998527		9.33505	0.999986		13.71	0.998551		9.69	1		13.71	0.99792		8.43	0.999975
			4.66788	0.983948		27.54	0.997059		13.62	1					4.03036	0.987329		13.83	1		6.2079	0.999759		13.77	0.998733		9.08605	0.999999		13.77	0.998527		9.39	0.999987		13.77	0.998551		9.75	1		13.77	0.99792		8.49	0.999977
			4.69274	0.984297		27.66	0.997059		13.7129	1					4.05	0.987596		13.89	1		6.21	0.99976		13.83	0.998944		9.09	0.999999		13.83	0.998527		9.45	0.999988		13.83	0.998551		9.81	1		13.83	0.99792		8.54277	0.999979
			4.7176	0.984639		27.78	0.997059		13.74	1					4.05725	0.987693		13.95	1		6.2617	0.999776		13.89	0.998944		9.15	0.999999		13.89	0.998527		9.4935	0.999989		13.89	0.998551		9.86651	1		13.89	0.99792		8.55	0.999979
			4.725	0.984739		27.9	0.997059		13.8458	1					4.08415	0.988046		14.01	1		6.27	0.999778		13.95	0.998944		9.21	0.999999		13.95	0.998527		9.51	0.999989		13.95	0.998551		9.87	1		13.95	0.99792		8.61	0.99998
			4.74247	0.984973		28.02	0.997059		13.86	1					4.11	0.988377		14.07	1		6.31549	0.999791		14.01	0.998944		9.22597	0.999999		14.01	0.998527		9.57	0.99999		14.01	0.998551		9.93	1		14.01	0.99792		8.65668	0.999981
			4.76733	0.985301		28.14	0.997059		13.9787	1					4.11105	0.98839		14.13	1		6.33	0.999795		14.07	0.998944		9.27	1		14.07	0.998527		9.63	0.99999		14.07	0.998551		9.99	1		14.07	0.99792		8.67	0.999982
			4.79219	0.985621		28.26	0.997059		13.98	1					4.13795	0.988724		14.19	1		6.36929	0.999806		14.13	0.998944		9.33	1		14.13	0.998527		9.65195	0.999991		14.13	0.998551		10.0496	1		14.13	0.99844		8.73	0.999983
			4.81705	0.985934		28.38	0.997059		14.1	1					4.16484	0.989048		14.25	1		6.39	0.999811		14.19	0.998944		9.36588	1		14.19	0.998527		9.69	0.999991		14.19	0.998551		10.05	1		14.19	0.99844		8.7706	0.999984
			4.84192	0.98624		28.5	0.997059		14.1116	1					4.17	0.989109		14.31	1		6.42308	0.99982		14.25	0.998944		9.39	1		14.25	0.998527		9.75	0.999992		14.25	0.998551		10.11	1		14.25	0.99844		8.79	0.999984
			4.86678	0.986539		28.62	0.997059		14.22	1					4.19174	0.989362		14.37	1		6.45	0.999826		14.31	0.998944		9.45	1		14.31	0.998527		9.81	0.999992		14.31	0.998551		10.17	1		14.31	0.99844		8.85	0.999985
			4.875	0.986637		28.74	0.997059		14.2445	1					4.21864	0.989668					6.47688	0.999832		14.37	0.998944		9.50579	1		14.37	0.998527		9.81039	0.999992		14.37	0.998551		10.23	1		14.37	0.99896		8.88452	0.999986
			4.89164	0.986832		28.86	0.997059		14.34	1					4.23	0.989794					6.51	0.999839		14.43	0.998944		9.51	1		14.43	0.998527		9.87	0.999993		14.43	0.998551		10.2327	1		14.43	0.99896		8.91	0.999987
			4.91651	0.987119		28.98	0.997059		14.3774	1					4.24553	0.989965					6.53067	0.999844		14.49	0.998944		9.57	1		14.49	0.998527		9.93	0.999993		14.49	0.998551		10.29	1		14.49	0.99896		8.97	0.999987
			4.94137	0.987399		29.1	0.997059		14.46	1					4.27243	0.990253					6.57	0.999852		14.55	0.998944		9.63	1		14.55	0.998527		9.96884	0.999994		14.55	0.998551		10.35	1		14.55	0.99896		8.99844	0.999988
			4.96623	0.987674		29.22	0.997059		14.5103	1					4.29	0.990437					6.58447	0.999855		14.61	0.998944		9.6457	1		14.61	0.998527		9.99	0.999994		14.61	0.998551		10.41	1		14.61	0.99896		9.03	0.999988
			4.9911	0.987942		29.34	0.997059		14.58	1					4.29933	0.990533					6.63	0.999863		14.67	0.998944		9.69	1		14.67	0.998527		10.05	0.999994		14.67	0.998551		10.4158	1		14.67	0.99896		9.09	0.999989
			5.01596	0.988204		29.46	0.997059		14.6432	1					4.32623	0.990805					6.63826	0.999865		14.73	0.998944		9.75	1		14.73	0.998527		10.11	0.999995		14.73	0.998551		10.47	1		14.73	0.99896		9.11236	0.99999
			5.025	0.988298		29.58	0.997059		14.7	1					4.35	0.991039					6.69	0.999874		14.79	0.998944		9.78561	1		14.79	0.998737		10.1273	0.999995		14.79	0.998551		10.53	1		14.79	0.99896		9.15	0.99999
			5.04082	0.988461		29.7	0.997059		14.7761	1					4.35312	0.991069					6.69205	0.999874		14.85	0.998944		9.81	1		14.85	0.998737		10.17	0.999995		14.85	0.998551		10.59	1		14.85	0.99896		9.21	0.999991
			5.06568	0.988712		29.82	0.997059		14.82	1					4.38002	0.991326					6.74585	0.999883		14.91	0.998944		9.87	1		14.91	0.998737		10.23	0.999995		14.91	0.998551		10.5988	1		14.91	0.99896		9.22627	0.999991
			5.09055	0.988958		29.94	0.997059		14.909	1					4.40692	0.991575					6.75	0.999884		14.97	0.998944		9.92552	1		14.97	0.998737		10.2857	0.999996		14.97	0.998551		10.65	1		14.97	0.99896		9.27	0.999991
			5.11541	0.989198		30.06	0.997059		14.94	1					4.41	0.991603					6.79964	0.999891		15.03	0.998944		9.93	1		15.03	0.998737		10.29	0.999996		15.03	0.998551		10.71	1		15.03	0.99896		9.33	0.999992
			5.14027	0.989434		30.18	0.997059		15.0419	1					4.43382	0.991817					6.81	0.999893		15.09	0.998944		9.99	1		15.09	0.998737		10.35	0.999996		15.09	0.998551		10.77	1		15.09	0.99896		9.34019	0.999992
			5.16514	0.989664		30.3	0.997059		15.06	1					4.46071	0.992052					6.85344	0.999899		15.15	0.998944		10.05	1		15.15	0.998737		10.41	0.999996		15.15	0.998551		10.7819	1		15.15	0.99896		9.39	0.999993
			5.175	0.989753		30.42	0.997059		15.1748	1					4.47	0.992132					6.87	0.999901		15.21	0.998944		10.0654	1		15.21	0.998737		10.4442	0.999996		15.21	0.998551		10.83	1		15.21	0.99896		9.45	0.999993
			5.19	0.989889		30.54	0.997059		15.18	1					4.48761	0.992281					6.90723	0.999906		15.27	0.998944		10.11	1		15.27	0.998737		10.47	0.999996		15.27	0.998551		10.89	1		15.27	0.99896		9.45411	0.999993
			5.21486	0.990109		30.66	0.997059		15.3	1					4.51451	0.992502					6.93	0.999909		15.33	0.998944		10.17	1		15.33	0.998737		10.53	0.999997		15.33	0.998551		10.95	1		15.33	0.99896		9.51	0.999994
			5.23973	0.990324		30.78	0.997059		15.3077	1					4.53	0.992627					6.96103	0.999912		15.39	0.998944		10.2053	1		15.39	0.998737		10.59	0.999997		15.39	0.998551		10.965	1		15.39	0.99896		9.56803	0.999994
			5.26459	0.990535		30.9	0.997059		15.42	1					4.5414	0.992718					6.99	0.999916		15.45	0.998944		10.23	1		15.45	0.998737		10.6026	0.999997		15.45	0.998551		11.01	1		15.45	0.99896		9.57	0.999994
			5.28945	0.990741		31.02	0.997059		15.4406	1					4.5683	0.992927					7.01482	0.999918		15.51	0.998944		10.29	1		15.51	0.998737		10.65	0.999997		15.51	0.998551		11.07	1		15.51	0.99896		9.63	0.999995
			5.31432	0.990942		31.14	0.997059		15.54	1					4.59	0.993092					7.05	0.999922		15.57	0.998944		10.3453	1		15.57	0.998737		10.71	0.999997		15.57	0.998551		11.13	1		15.57	0.99896		9.68195	0.999995
			5.325	0.991027		31.26	0.997059		15.5735	1					4.5952	0.99313					7.06862	0.999924		15.63	0.998944		10.35	1		15.63	0.998737		10.7611	0.999997		15.63	0.998551		11.1481	1		15.63	0.99896		9.69	0.999995
			5.33918	0.991139		31.38	0.997059		15.66	1					4.6221	0.993328					7.11	0.999928		15.69	0.998944		10.41	1		15.69	0.998948		10.77	0.999998		15.69	0.998551		11.19	1		15.69	0.99896		9.75	0.999995
			5.36404	0.991332		31.5	0.997059		15.7064	1					4.64899	0.993519					7.12241	0.999929		15.75	0.998944		10.47	1		15.75	0.998948		10.83	0.999998		15.75	0.998551		11.25	1		15.75	0.99896		9.79586	0.999996
			5.3889	0.991521		31.62	0.997059		15.78	1					4.65	0.993527					7.17	0.999934		15.81	0.998944		10.4852	1		15.81	0.998948		10.89	0.999998		15.81	0.998551		11.31	1		15.81	0.99896		9.81	0.999996
			5.41377	0.991705		31.74	0.997059		15.8393	1					4.67589	0.993706					7.17621	0.999934		15.87	0.998944		10.53	1		15.87	0.999158		10.9195	0.999998		15.87	0.998551		11.3312	1		15.87	0.99896		9.87	0.999996
			5.43863	0.991886		31.86	0.997059		15.9	1					4.70279	0.993887					7.23	0.999939		15.93	0.998944		10.59	1		15.93	0.999158		10.95	0.999998		15.93	0.998551		11.37	1		15.93	0.99896		9.90978	0.999996
			5.46349	0.992063		31.98	0.997059		15.9722	1					4.71	0.993934					7.23	0.999939		15.99	0.998944		10.6251	1		15.99	0.999158		11.01	0.999998		15.99	0.998551		11.43	1		15.99	0.99896		9.93	0.999996
			5.475	0.992143		32.1	0.997059		16.02	1					4.72968	0.994062					7.28379	0.999943		16.05	0.998944		10.65	1		16.05	0.999158		11.07	0.999998		16.05	0.998551		11.49	1		16.05	0.99896		9.99	0.999997
			5.48836	0.992235		32.22	0.997059		16.1052	1					4.75658	0.994233					7.29	0.999944		16.11	0.998944		10.71	1		16.11	0.999158		11.078	0.999998		16.11	0.998551		11.5142	1		16.11	0.99896		10.0237	0.999997
			5.51322	0.992404		32.34	0.997059		16.14	1					4.77	0.994316					7.33759	0.999947		16.17	0.998944		10.765	1		16.17	0.999158		11.13	0.999998		16.17	0.998551		11.55	1		16.17	0.99896		10.05	0.999997
			5.53808	0.99257		32.46	0.997059		16.2381	1					4.78348	0.994398					7.35	0.999948		16.23	0.999155		10.77	1		16.23	0.999158		11.19	0.999999		16.23	0.998551		11.61	1		16.23	0.99948		10.11	0.999997
			5.56295	0.992732		32.58	0.997059		16.26	1					4.81038	0.994559					7.39138	0.999951		16.29	0.999155		10.83	1		16.29	0.999158		11.2364	0.999999		16.29	0.998551		11.67	1		16.29	0.99948		10.1376	0.999997
			5.58781	0.99289		32.7	0.997059		16.371	1					4.83	0.994674					7.41	0.999952		16.35	0.999155		10.89	1		16.35	0.999158		11.25	0.999999		16.35	0.998551		11.6973	1		16.35	0.99948		10.17	0.999997
			5.61267	0.993045		32.82	0.997059		16.38	1					4.83727	0.994716					7.44518	0.999954		16.41	0.999155		10.9049	1		16.41	0.999158		11.31	0.999999		16.41	0.998551		11.73	1		16.41	0.99948		10.23	0.999997
			5.625	0.99312		32.94	0.997059		16.5	1					4.86417	0.994868					7.47	0.999956		16.47	0.999155		10.95	1		16.47	0.999158		11.37	0.999999		16.47	0.998551		11.79	1		16.47	0.99948		10.2515	0.999998
			5.63753	0.993196		33.06	0.997059		16.5039	1					4.89	0.995009					7.49897	0.999957		16.53	0.999155		11.01	1		16.53	0.999158		11.3948	0.999999		16.53	0.998551		11.85	1		16.53	0.99948		10.29	0.999998
			5.6624	0.993344		33.18	0.997059		16.62	1					4.89107	0.995015					7.53	0.999959		16.59	0.999155		11.0448	1		16.59	0.999158		11.43	0.999999		16.59	0.998551		11.8804	1		16.59	0.99948		10.35	0.999998
			5.68726	0.993489		33.3	0.997059		16.6368	1					4.91797	0.995158					7.55277	0.99996		16.65	0.999155		11.07	1		16.65	0.999158		11.49	0.999999		16.65	0.998551		11.91	1		16.65	0.99948		10.3655	0.999998
			5.71212	0.993631		33.42	0.997059		16.74	1					4.94486	0.995297					7.59	0.999962		16.71	0.999155		11.13	1		16.71	0.999158		11.55	0.999999		16.71	0.998551		11.97	1		16.71	1		10.41	0.999998
			5.73699	0.993769		33.54	0.997059		16.7697	1					4.95	0.995324					7.60656	0.999963		16.77	0.999155		11.1847	1		16.77	0.999158		11.5533	0.999999		16.77	0.998551		12.03	1		16.77	1		10.47	0.999998
			5.76185	0.993905		33.66	0.997059		16.86	1					4.97176	0.995433					7.65	0.999965		16.83	0.999155		11.19	1		16.83	0.999158		11.61	0.999999		16.83	0.998551		12.0635	1		16.83	1		10.4794	0.999998
			5.775	0.993975		33.78	0.997059		16.9026	1					4.99866	0.995564					7.66036	0.999966		16.89	0.999155		11.25	1		16.89	0.999158		11.67	0.999999		16.89	0.998551		12.09	1		16.89	1		10.53	0.999998
			5.78671	0.994038		33.9	0.997059		16.98	1					5.01	0.995618					7.71	0.999968		16.95	0.999155		11.31	1		16.95	0.999158		11.7117	0.999999		16.95	0.998551		12.15	1		16.95	1		10.59	0.999998
			5.81158	0.994167		34.02	0.997059		17.0355	1					5.02555	0.995691					7.71415	0.999968		17.01	0.999155		11.3246	1		17.01	0.999158		11.73	0.999999		17.01	0.998551		12.21	1		17.01	1		10.5933	0.999998
			5.83644	0.994294		34.14	0.997059		17.1	1					5.05245	0.995815					7.76795	0.99997		17.07	0.999155		11.37	1		17.07	0.999158		11.79	0.999999		17.07	0.998551		12.2466	1		17.07	1		10.65	0.999998
			5.8613	0.994419		34.26	0.997059		17.1684	1					5.07	0.995894					7.77	0.99997		17.13	0.999155		11.43	1		17.13	0.999158		11.85	0.999999		17.13	0.998551		12.27	1		17.13	1		10.7072	0.999999
			5.88616	0.99454		34.38	0.997059		17.22	1					5.07935	0.995935					7.82174	0.999972		17.19	0.999155		11.4645	1		17.19	0.999158		11.8702	0.999999		17.19	0.998551		12.33	1		17.19	1		10.71	0.999999
			5.91103	0.994659		34.5	0.997059		17.3013	1					5.10625	0.996052					7.83	0.999973		17.25	0.999155		11.49	1		17.25	0.999158		11.91	0.999999		17.25	0.998551		12.39	1		17.25	1		10.77	0.999999
			5.925	0.994725		34.62	0.997059		17.34	1					5.13	0.996152					7.87553	0.999974		17.31	0.999155		11.55	1		17.31	0.999158		11.97	0.999999		17.31	0.998551		12.4297	1		17.31	1		10.8211	0.999999
			5.93589	0.994775		34.74	0.997059		17.4342	1					5.13314	0.996165					7.89	0.999975		17.37	0.999155		11.6045	1		17.37	0.999158		12.0286	0.999999		17.37	0.998551		12.45	1		17.37	1		10.83	0.999999
			5.96075	0.994889		34.86	1		17.46	1					5.16004	0.996276					7.92933	0.999976		17.43	0.999155		11.61	1		17.43	0.999158		12.03	0.999999		17.43	0.998551		12.51	1		17.43	1		10.89	0.999999
			5.98562	0.995		34.98	1		17.5671	1					5.18694	0.996383					7.95	0.999977		17.49	0.999155		11.67	1		17.49	0.999158		12.09	0.999999		17.49	0.998551		12.57	1		17.49	1		10.935	0.999999
			6.01048	0.995109		35.1	1		17.58	1					5.19	0.996395					7.98312	0.999978		17.55	0.999155		11.73	1		17.55	0.999369		12.15	1		17.55	0.998551		12.6127	1		17.55	1		10.95	0.999999
			6.03534	0.995215		35.22	1		17.7	1					5.21384	0.996487					8.01	0.999979		17.61	0.999155		11.7444	1		17.61	0.999369		12.1871	1		17.61	0.998551		12.63	1		17.61	1		11.01	0.999999
			6.06021	0.99532		35.34	1		17.7	1					5.24073	0.996588					8.03692	0.999979		17.67	0.999155		11.79	1		17.67	0.999369		12.21	1		17.67	0.998551		12.69	1		17.67	1		11.049	0.999999
			6.075	0.995381					17.82	1					5.25	0.996622					8.07	0.99998		17.73	0.999155		11.85	1		17.73	0.999369		12.27	1		17.73	0.998551		12.75	1		17.73	1		11.07	0.999999
			6.08507	0.995421					17.8329	1					5.26763	0.996686					8.09071	0.999981		17.79	0.999155		11.8843	1		17.79	0.999369		12.33	1		17.79	0.998551		12.7958	1		17.79	1		11.13	0.999999
			6.10993	0.995521					17.94	1					5.29453	0.996781					8.13	0.999982		17.85	0.999155		11.91	1		17.85	0.999369		12.3455	1		17.85	0.998551		12.81	1		17.85	1		11.1629	0.999999
			6.13479	0.995619					17.9658	1					5.31	0.996834					8.14451	0.999982		17.91	0.999155		11.97	1		17.91	0.999369		12.39	1		17.91	0.998551		12.87	1		17.91	1		11.19	0.999999
			6.15966	0.995714					18.06	1					5.32142	0.996873					8.19	0.999983		17.97	0.999155		12.0242	1		17.97	0.999369		12.45	1		17.97	0.998551		12.93	1		17.97	1		11.25	0.999999
			6.18452	0.995807					18.0987	1					5.34832	0.996963					8.1983	0.999983		18.03	0.999155		12.03	1		18.03	0.999369		12.504	1		18.03	0.998551		12.9789	1		18.03	1		11.2768	0.999999
			6.20938	0.995899					18.18	1					5.37	0.997034					8.25	0.999984		18.09	0.999155		12.09	1		18.09	0.999369		12.51	1		18.09	0.998551		12.99	1		18.09	1		11.31	0.999999
			6.225	0.995955					18.2316	1					5.37522	0.99705					8.2521	0.999984		18.15	0.999155		12.15	1		18.15	0.999369		12.57	1		18.15	0.998551		13.05	1		18.15	1		11.37	0.999999
			6.23425	0.995988					18.3	1					5.40212	0.997135					8.30589	0.999986		18.21	0.999155		12.1641	1		18.21	0.999369		12.63	1		18.21	0.998551		13.11	1		18.21	1		11.3907	0.999999
			6.25911	0.996075					18.3645	1					5.42901	0.997217					8.31	0.999986		18.27	0.999155		12.21	1		18.27	0.999369		12.6624	1		18.27	0.998551		13.162	1		18.27	1		11.43	0.999999
			6.28397	0.996161					18.42	1					5.43	0.99722					8.35968	0.999987		18.33	0.999155		12.27	1		18.33	0.999369		12.69	1		18.33	0.998551		13.17	1		18.33	1		11.49	0.999999
			6.30884	0.996244					18.4974	1					5.45591	0.997297					8.37	0.999987		18.39	0.999366		12.304	1		18.39	0.999369		12.75	1		18.39	0.998551		13.23	1		18.39	1		11.5046	0.999999
			6.3337	0.996326					18.54	1					5.48281	0.997375					8.41348	0.999988		18.45	0.999366		12.33	1		18.45	0.999369		12.81	1		18.45	0.998551		13.29	1		18.45	1		11.55	1
			6.35856	0.996406					18.6303	1					5.49	0.997395					8.43	0.999988		18.51	0.999366		12.39	1		18.51	0.999369		12.8208	1		18.51	0.998551		13.3451	1		18.51	1		11.61	1
			6.375	0.996458					18.66	1					5.50971	0.997451					8.46727	0.999988		18.57	0.999366		12.4439	1		18.57	0.999369		12.87	1		18.57	0.998551		13.35	1		18.57	1		11.6185	1
			6.38342	0.996484					18.7632	1					5.5366	0.997524					8.49	0.999989		18.63	0.999366		12.45	1		18.63	0.999369		12.93	1		18.63	0.998551		13.41	1		18.63	1		11.67	1
			6.40829	0.996561					18.78	1					5.55	0.997559					8.52107	0.999989		18.69	0.999366		12.51	1		18.69	0.999369		12.9793	1		18.69	0.998551		13.47	1		18.69	1		11.73	1
			6.43315	0.996636					18.8961	1					5.5635	0.997595					8.55	0.99999		18.75	0.999366		12.57	1		18.75	0.999369		12.99	1		18.75	0.998551		13.5282	1		18.75	1		11.7325	1
			6.45801	0.996709					18.9	1					5.5904	0.997664					8.57486	0.99999		18.81	0.999366		12.5838	1		18.81	0.999369		13.05	1		18.81	0.998551		13.53	1		18.81	1		11.79	1
			6.48288	0.99678					19.02	1					5.61	0.997713					8.61	0.99999		18.87	0.999366		12.63	1		18.87	0.999369		13.11	1		18.87	0.998551		13.59	1		18.87	1		11.8464	1
			6.50774	0.996851					19.029	1					5.61729	0.997731					8.62866	0.999991		18.93	0.999366		12.69	1		18.93	0.999369		13.1377	1		18.93	0.998551		13.65	1		18.93	1		11.85	1
			6.525	0.996898					19.14	1					5.64419	0.997796					8.67	0.999991		18.99	0.999366		12.7237	1		18.99	0.999369		13.17	1		18.99	0.998551		13.71	1		18.99	1		11.91	1
			6.5326	0.996919					19.1619	1					5.67	0.997857					8.68245	0.999991		19.05	0.999366		12.75	1		19.05	0.999369		13.23	1		19.05	0.998551		13.7112	1		19.05	1		11.9603	1
			6.55747	0.996986					19.26	1					5.67109	0.99786					8.73	0.999992		19.11	0.999366		12.81	1		19.11	0.999369		13.29	1		19.11	0.998551		13.77	1		19.11	1		11.97	1
			6.58233	0.997052					19.2948	1					5.69799	0.997921					8.73625	0.999992		19.17	0.999366		12.8637	1		19.17	0.999369		13.2962	1		19.17	0.998551		13.83	1		19.17	1		12.03	1
			6.60719	0.997116					19.38	1					5.72488	0.997981					8.79	0.999992		19.23	0.999366		12.87	1		19.23	0.999369		13.35	1		19.23	0.998551		13.89	1		19.23	1		12.0742	1
			6.63205	0.997179					19.4278	1					5.73	0.997992					8.79004	0.999992		19.29	0.999366		12.93	1		19.29	0.999369		13.41	1		19.29	0.998551		13.8943	1		19.29	1		12.09	1
			6.65692	0.99724					19.5	1					5.75178	0.998039					8.84384	0.999993		19.35	0.999366		12.99	1		19.35	0.999369		13.4546	1		19.35	0.998551		13.95	1		19.35	1		12.15	1
			6.675	0.997284					19.5607	1					5.77868	0.998095					8.85	0.999993		19.41	0.999366		13.0036	1		19.41	0.999369		13.47	1		19.41	0.998551		14.01	1		19.41	1		12.1881	1
			6.68178	0.9973					19.62	1					5.79	0.998118					8.89763	0.999993		19.47	0.999366		13.05	1		19.47	0.999369		13.53	1		19.47	0.998551		14.07	1		19.47	1		12.21	1
			6.70664	0.997359					19.6936	1					5.80558	0.99815					8.91	0.999994		19.53	0.999366		13.11	1		19.53	0.999369		13.59	1		19.53	0.998551		14.0774	1		19.53	1		12.27	1
			6.73151	0.997416					19.74	1					5.83247	0.998203					8.95142	0.999994		19.59	0.999366		13.1435	1		19.59	0.999369		13.6131	1		19.59	0.998551		14.13	1		19.59	1		12.3021	1
			6.75637	0.997473					19.8265	1					5.85	0.998237					8.97	0.999994		19.65	0.999366		13.17	1		19.65	0.999369		13.65	1		19.65	0.998551		14.19	1		19.65	1		12.33	1
			6.78123	0.997528					19.86	1					5.85937	0.998255					9.00522	0.999994		19.71	0.999578		13.23	1		19.71	0.999369		13.71	1		19.71	0.998551		14.25	1		19.71	1		12.39	1
			6.8061	0.997582					19.9594	1					5.88627	0.998305					9.03	0.999995		19.77	0.999578		13.2834	1		19.77	0.999369		13.77	1		19.77	0.998551		14.2605	1		19.77	1		12.416	1
			6.83096	0.997634					19.98	1					5.91	0.998348					9.05901	0.999995		19.83	0.999578		13.29	1		19.83	0.999369		13.7715	1		19.83	0.998551		14.31	1		19.83	1		12.45	1
			6.85582	0.997686					20.0923	1					5.91316	0.998354					9.09	0.999995		19.89	0.999578		13.35	1		19.89	0.999369		13.83	1		19.89	0.998551		14.37	1		19.89	1		12.51	1
			6.88068	0.997736					20.1	1					5.94006	0.998401					9.11281	0.999995		19.95	0.999578		13.41	1		19.95	0.999369		13.89	1		19.95	0.998551		14.43	1		19.95	1		12.5299	1
			6.90555	0.997785					20.22	1					5.96696	0.998447					9.15	0.999995		20.01	0.999578		13.4233	1		20.01	0.999369		13.93	1		20.01	0.998551		14.4436	1		20.01	1		12.57	1
			6.93041	0.997834					20.2252	1					5.97	0.998452					9.1666	0.999995		20.07	0.999578		13.47	1		20.07	0.999369		13.95	1		20.07	0.998551		14.49	1		20.07	1		12.63	1
			6.95527	0.997881					20.34	1					5.99386	0.998491					9.21	0.999996		20.13	0.999578		13.53	1		20.13	0.999369		14.01	1		20.13	0.998551		14.55	1		20.13	1		12.6438	1
			6.98014	0.997927					20.3581	1					6.02075	0.998535					9.2204	0.999996		20.19	0.999578		13.5632	1		20.19	0.999369		14.07	1		20.19	0.998551		14.61	1		20.19	1		12.69	1
			7.005	0.997972					20.46	1					6.03	0.998549					9.27	0.999996		20.25	0.999578		13.59	1		20.25	0.999369		14.0884	1		20.25	0.998551		14.6266	1		20.25	1		12.75	1
									20.491	1					6.04765	0.998577					9.27419	0.999996		20.31	0.999578		13.65	1		20.31	0.999369		14.13	1		20.31	0.998551		14.67	1		20.31	1		12.7577	1
									20.58	1					6.07455	0.998618					9.32799	0.999996		20.37	0.999578		13.7031	1		20.37	0.999369		14.19	1		20.37	0.998551		14.73	1		20.37	1		12.81	1
									20.6239	1					6.09	0.998641					9.33	0.999996		20.43	0.999578		13.71	1		20.43	0.999369		14.2469	1		20.43	0.998551		14.79	1		20.43	1		12.87	1
									20.7	1					6.10145	0.998658					9.38178	0.999997		20.49	0.999578		13.77	1		20.49	0.999369		14.25	1		20.49	0.998551		14.8097	1		20.49	1		12.8716	1
									20.7568	1					6.12834	0.998696					9.39	0.999997		20.55	0.999578		13.83	1		20.55	0.999369		14.31	1		20.55	0.998551		14.85	1		20.55	1		12.93	1
									20.82	1					6.15	0.998726					9.43558	0.999997		20.61	0.999578		13.843	1		20.61	0.999369		14.37	1		20.61	0.998551		14.91	1		20.61	1		12.9856	1
									20.8897	1					6.15524	0.998734					9.45	0.999997		20.67	0.999789		13.89	1		20.67	0.999369		14.4053	1		20.67	0.998551		14.97	1		20.67	1		12.99	1
									20.94	1					6.18214	0.99877					9.48937	0.999997		20.73	0.999789		13.95	1		20.73	0.999369		14.43	1		20.73	0.998551		14.9928	1		20.73	1		13.05	1
									21.0226	1					6.20903	0.998805					9.51	0.999997		20.79	0.999789		13.9829	1		20.79	0.999369		14.49	1		20.79	0.998551		15.03	1		20.79	1		13.0995	1
									21.06	1					6.21	0.998807					9.54316	0.999997		20.85	0.999789		14.01	1		20.85	0.999369		14.55	1		20.85	0.998551		15.09	1		20.85	1		13.11	1
									21.1555	1					6.23593	0.99884					9.57	0.999997		20.91	0.999789		14.07	1		20.91	0.999369		14.5637	1		20.91	0.998551		15.15	1		20.91	1		13.17	1
									21.18	1					6.26283	0.998873					9.59696	0.999997		20.97	0.999789		14.1228	1		20.97	0.999369		14.61	1		20.97	0.998551		15.1759	1		20.97	1		13.2134	1
									21.2884	1					6.27	0.998882					9.63	0.999998		21.03	0.999789		14.13	1		21.03	0.999369		14.67	1		21.03	0.998551		15.21	1		21.03	1		13.23	1
									21.3	1					6.28973	0.998905					9.65075	0.999998		21.09	0.999789		14.19	1		21.09	0.999369		14.7222	1		21.09	0.998551		15.27	1		21.09	1		13.29	1
									21.42	1					6.31662	0.998937					9.69	0.999998		21.15	0.999789		14.25	1		21.15	0.999369		14.73	1		21.15	0.998551		15.33	1		21.15	1		13.3273	1
									21.4213	1					6.33	0.998952					9.70455	0.999998		21.21	0.999789		14.2628	1		21.21	0.999369		14.79	1		21.21	0.998551		15.359	1		21.21	1		13.35	1
									21.54	1					6.34352	0.998967					9.75	0.999998		21.27	0.999789		14.31	1		21.27	0.999369		14.85	1		21.27	0.998551		15.39	1		21.27	1		13.41	1
									21.5542	1					6.37042	0.998997					9.75834	0.999998		21.33	0.999789		14.37	1		21.33	0.999369		14.8806	1		21.33	0.998551		15.45	1		21.33	1		13.4412	1
									21.66	1					6.39	0.999018					9.81	0.999998		21.39	0.999789		14.4027	1		21.39	0.999369		14.91	1		21.39	0.998551		15.51	1		21.39	1		13.47	1
									21.6871	1					6.39732	0.999026					9.81214	0.999998		21.45	0.999789		14.43	1		21.45	0.999369		14.97	1		21.45	0.998551		15.5421	1		21.45	1		13.53	1
									21.78	1					6.42421	0.999054					9.86593	0.999998		21.51	0.999789		14.49	1		21.51	0.999369		15.03	1		21.51	0.998551		15.57	1		21.51	1		13.5552	1
									21.82	1					6.45	0.99908					9.87	0.999998		21.57	0.999789		14.5426	1		21.57	0.999369		15.0391	1		21.57	0.998551		15.63	1		21.57	1		13.59	1
									21.9	1					6.45111	0.999081					9.91973	0.999998		21.63	0.999789		14.55	1		21.63	0.999369		15.09	1		21.63	0.998551		15.69	1		21.63	1		13.65	1
									21.9529	1					6.47801	0.999107					9.93	0.999998		21.69	0.999789		14.61	1		21.69	0.999369		15.15	1		21.69	0.998551		15.7251	1		21.69	1		13.6691	1
									22.02	1					6.5049	0.999133					9.97352	0.999998		21.75	0.999789		14.67	1		21.75	0.999369		15.1975	1		21.75	0.998551		15.75	1		21.75	1		13.71	1
									22.0858	1					6.51	0.999138					9.99	0.999998		21.81	0.999789		14.6825	1		21.81	0.999369		15.21	1		21.81	0.998551		15.81	1		21.81	1		13.77	1
									22.14	1					6.5318	0.999158					10.0273	0.999999		21.87	0.999789		14.73	1		21.87	0.999369		15.27	1		21.87	0.998551		15.87	1		21.87	1		13.783	1
									22.2187	1					6.5587	0.999182					10.05	0.999999		21.93	0.999789		14.79	1		21.93	0.999369		15.33	1		21.93	0.998551		15.9082	1		21.93	1		13.83	1
									22.26	1					6.57	0.999192					10.0811	0.999999		21.99	0.999789		14.8224	1		21.99	0.999369		15.356	1		21.99	0.998551		15.93	1		21.99	1		13.89	1
									22.3516	1					6.5856	0.999206					10.11	0.999999		22.05	0.999789		14.85	1		22.05	0.999369		15.39	1		22.05	0.998551		15.99	1		22.05	1		13.8969	1
									22.38	1					6.61249	0.999228					10.1349	0.999999		22.11	0.999789		14.91	1		22.11	0.999369		15.45	1		22.11	0.998551		16.05	1		22.11	1		13.95	1
									22.4845	1					6.63	0.999243					10.17	0.999999		22.17	0.999789		14.9623	1		22.17	0.999369		15.51	1		22.17	0.998551		16.0913	1		22.17	1		14.01	1
									22.5	1					6.63939	0.999251					10.1887	0.999999		22.23	0.999789		14.97	1		22.23	0.999369		15.5144	1		22.23	0.998551		16.11	1		22.23	1		14.0108	1
									22.6175	1					6.66629	0.999272					10.23	0.999999		22.29	0.999789		15.03	1		22.29	0.999369		15.57	1		22.29	0.998551		16.17	1		22.29	1		14.07	1
									22.62	1					6.69	0.999291					10.2425	0.999999		22.35	0.999789		15.09	1		22.35	0.999369		15.63	1		22.35	0.998551		16.23	1		22.35	1		14.1247	1
									22.74	1					6.69318	0.999293					10.29	0.999999		22.41	0.999789		15.1022	1		22.41	0.999369		15.6729	1		22.41	0.998551		16.2744	1		22.41	1		14.13	1
									22.7504	1					6.72008	0.999313					10.2963	0.999999		22.47	0.999789		15.15	1		22.47	0.999369		15.69	1		22.47	0.998551		16.29	1		22.47	1		14.19	1
									22.86	1					6.74698	0.999333					10.35	0.999999		22.53	0.999789		15.21	1		22.53	0.999369		15.75	1		22.53	0.998551		16.35	1		22.53	1		14.2387	1
									22.8833	1					6.75	0.999335					10.3501	0.999999		22.59	0.999789		15.2421	1		22.59	0.999369		15.81	1		22.59	0.998551		16.41	1		22.59	1		14.25	1
									22.98	1					6.77388	0.999352					10.4039	0.999999		22.65	0.999789		15.27	1		22.65	0.999369		15.8313	1		22.65	0.998551		16.4575	1		22.65	1		14.31	1
									23.0162	1					6.80077	0.999371					10.41	0.999999		22.71	0.999789		15.33	1		22.71	0.999369		15.87	1		22.71	0.998551		16.47	1		22.71	1		14.3526	1
									23.1	1					6.81	0.999377					10.4577	0.999999		22.77	0.999789		15.382	1		22.77	0.999369		15.93	1		22.77	0.998551		16.53	1		22.77	1		14.37	1
									23.1491	1					6.82767	0.999389					10.47	0.999999		22.83	0.999789		15.39	1		22.83	0.999369		15.9898	1		22.83	0.998551		16.59	1		22.83	1		14.43	1
									23.22	1					6.85457	0.999407					10.5115	0.999999		22.89	0.999789		15.45	1		22.89	0.999369		15.99	1		22.89	0.998551		16.6405	1		22.89	1		14.4665	1
									23.282	1					6.87	0.999416					10.53	0.999999		22.95	0.999789		15.51	1		22.95	0.999369		16.05	1		22.95	0.998551		16.65	1		22.95	1		14.49	1
									23.34	1					6.88147	0.999424					10.5653	0.999999		23.01	0.999789		15.522	1		23.01	0.999369		16.11	1		23.01	0.998551		16.71	1		23.01	1		14.55	1
									23.4149	1					6.90836	0.99944					10.59	0.999999		23.07	0.999789		15.57	1		23.07	0.999369		16.1482	1		23.07	0.998551		16.77	1		23.07	1		14.5804	1
									23.46	1					6.93	0.999453					10.6191	0.999999		23.13	0.999789		15.63	1		23.13	0.999369		16.17	1		23.13	0.998551		16.8236	1		23.13	1		14.61	1
									23.5478	1					6.93526	0.999456					10.65	0.999999		23.19	0.999789		15.6619	1		23.19	0.999369		16.23	1		23.19	0.998551		16.83	1		23.19	1		14.67	1
									23.58	1					6.96216	0.999472					10.6728	0.999999		23.25	0.999789		15.69	1		23.25	0.999369		16.29	1		23.25	0.998551		16.89	1		23.25	1		14.6943	1
									23.6807	1					6.98905	0.999487					10.71	0.999999		23.31	0.999789		15.75	1		23.31	0.999369		16.3066	1		23.31	0.998551		16.95	1		23.31	1		14.73	1
									23.7	1					6.99	0.999488					10.7266	0.999999		23.37	0.999789		15.8018	1		23.37	0.999369		16.35	1		23.37	0.998551		17.0067	1		23.37	1		14.79	1
									23.8136	1					7.01595	0.999502					10.77	0.999999		23.43	0.999789		15.81	1		23.43	0.999369		16.41	1		23.43	0.998551		17.01	1		23.43	1		14.8082	1
									23.82	1					7.04285	0.999516					10.7804	0.999999		23.49	0.999789		15.87	1		23.49	0.999369		16.4651	1		23.49	0.998551		17.07	1		23.49	1		14.85	1
									23.94	1					7.05	0.99952					10.83	1		23.55	0.999789		15.93	1		23.55	0.999369		16.47	1		23.55	0.998551		17.13	1		23.55	1		14.91	1
									23.9465	1					7.06975	0.99953					10.8342	1		23.61	0.999789		15.9417	1		23.61	0.999369		16.53	1		23.61	0.998551		17.1898	1		23.61	1		14.9222	1
									24.06	1					7.09664	0.999543					10.888	1		23.67	0.999789		15.99	1		23.67	0.999369		16.59	1		23.67	0.998551		17.19	1		23.67	1		14.97	1
									24.0794	1					7.11	0.99955					10.89	1		23.73	0.999789		16.05	1		23.73	0.999369		16.6235	1		23.73	0.998551		17.25	1		23.73	1		15.03	1
									24.18	1					7.12354	0.999557					10.9418	1		23.79	0.999789		16.0816	1		23.79	0.999369		16.65	1		23.79	0.998551		17.31	1		23.79	1		15.0361	1
									24.2123	1					7.15044	0.999569					10.95	1		23.85	0.999789		16.11	1		23.85	0.999369		16.71	1		23.85	0.998551		17.37	1		23.85	1		15.09	1
									24.3	1					7.17	0.999578					10.9956	1		23.91	0.999789		16.17	1		23.91	0.999369		16.77	1		23.91	0.998551		17.3729	1		23.91	1		15.15	1
									24.3452	1					7.17734	0.999582					11.01	1		23.97	0.999789		16.2215	1		23.97	0.999369		16.782	1		23.97	0.998551		17.43	1		23.97	1		15.15	1
									24.42	1					7.20423	0.999594					11.0494	1		24.03	0.999789		16.23	1		24.03	0.999369		16.83	1		24.03	0.998551		17.49	1		24.03	1		15.21	1
									24.4781	1					7.23113	0.999605					11.07	1		24.09	0.999789		16.29	1		24.09	0.999369		16.89	1		24.09	0.998551		17.55	1		24.09	1		15.2639	1
									24.54	1					7.25803	0.999617					11.1032	1		24.15	0.999789		16.35	1		24.15	0.999369		16.9404	1		24.15	0.998551		17.556	1		24.15	1		15.27	1
									24.611	1					7.28492	0.999628					11.13	1		24.21	0.999789		16.3614	1		24.21	0.999369		16.95	1		24.21	0.998551		17.61	1		24.21	1		15.33	1
									24.66	1					7.31182	0.999638					11.157	1		24.27	0.999789		16.41	1		24.27	0.999369		17.01	1		24.27	0.998551		17.67	1		24.27	1		15.3778	1
									24.7439	1					7.33872	0.999649					11.19	1		24.33	0.999789		16.47	1		24.33	0.999369		17.07	1		24.33	0.998551		17.73	1		24.33	1		15.39	1
									24.78	1					7.36562	0.999659					11.2108	1		24.39	0.999789		16.5013	1		24.39	0.999369		17.0989	1		24.39	0.998551		17.739	1		24.39	1		15.45	1
									24.8768	1					7.39251	0.999669					11.25	1		24.45	0.999789		16.53	1		24.45	0.999369		17.13	1		24.45	0.998551		17.79	1		24.45	1		15.4918	1
									24.9	1					7.41941	0.999678					11.2646	1		24.51	0.999789		16.59	1		24.51	0.999369		17.19	1		24.51	0.998551		17.85	1		24.51	1		15.51	1
									25.0097	1					7.44631	0.999687					11.31	1		24.57	0.999789		16.6412	1		24.57	0.999369		17.25	1		24.57	0.998551		17.91	1		24.57	1		15.57	1
									25.02	1					7.47321	0.999696					11.3184	1		24.63	0.999789		16.65	1		24.63	0.999369		17.2573	1		24.63	0.998551		17.9221	1		24.63	1		15.6057	1
									25.14	1					7.5001	0.999705					11.37	1		24.69	0.999789		16.71	1		24.69	0.999369		17.31	1		24.69	0.998551		17.97	1		24.69	1		15.63	1
									25.1426	1					7.527	0.999714					11.3722	1		24.75	0.999789		16.77	1		24.75	0.999369		17.37	1		24.75	0.998551		18.03	1		24.75	1		15.69	1
									25.26	1											11.426	1		24.81	0.999789		16.7812	1		24.81	0.999369		17.4158	1		24.81	0.998551		18.09	1		24.81	1		15.7196	1
									25.2755	1											11.43	1		24.87	0.999789		16.83	1		24.87	0.999369		17.43	1		24.87	0.998551		18.1052	1		24.87	1		15.75	1
									25.38	1											11.4798	1		24.93	0.999789		16.89	1		24.93	0.999369		17.49	1		24.93	0.998551		18.15	1		24.93	1		15.81	1
									25.4084	1											11.49	1		24.99	0.999789		16.9211	1		24.99	0.999369		17.55	1		24.99	0.998551		18.21	1		24.99	1		15.8335	1
									25.5	1											11.5336	1		25.05	0.999789		16.95	1		25.05	0.999369		17.5742	1		25.05	0.998551		18.27	1		25.05	1		15.87	1
									25.5413	1											11.55	1		25.11	0.999789		17.01	1		25.11	0.999369		17.61	1		25.11	0.998551		18.2883	1		25.11	1		15.93	1
									25.62	1											11.5874	1		25.17	0.999789		17.061	1		25.17	0.999369		17.67	1		25.17	0.998551		18.33	1		25.17	1		15.9474	1
									25.6742	1											11.61	1		25.23	0.999789		17.07	1		25.23	0.999369		17.73	1		25.23	0.998551		18.39	1		25.23	1		15.99	1
									25.74	1											11.6412	1		25.29	0.999789		17.13	1		25.29	0.999369		17.7327	1		25.29	0.998551		18.45	1		25.29	1		16.05	1
									25.8072	1											11.67	1		25.35	0.999789		17.19	1		25.35	0.999369		17.79	1		25.35	0.998551		18.4714	1		25.35	1		16.0613	1
									25.86	1											11.6949	1		25.41	0.999789		17.2009	1		25.41	0.999369		17.85	1		25.41	0.998551		18.51	1		25.41	1		16.11	1
									25.9401	1											11.73	1		25.47	0.999789		17.25	1		25.47	0.999369		17.8911	1		25.47	0.998551		18.57	1		25.47	1		16.17	1
									25.98	1											11.7487	1		25.53	0.999789		17.31	1		25.53	0.999369		17.91	1		25.53	0.998551		18.63	1		25.53	1		16.1753	1
									26.073	1											11.79	1		25.59	0.999789		17.3408	1		25.59	0.999369		17.97	1		25.59	0.998551		18.6545	1		25.59	1		16.23	1
									26.1	1											11.8025	1		25.65	0.999789		17.37	1		25.65	0.999369		18.03	1		25.65	0.998551		18.69	1		25.65	1		16.2892	1
									26.2059	1											11.85	1		25.71	0.999789		17.43	1		25.71	0.999369		18.0495	1		25.71	0.998551		18.75	1		25.71	1		16.29	1
									26.22	1											11.8563	1		25.77	0.999789		17.4807	1		25.77	0.999369		18.09	1		25.77	0.998551		18.81	1		25.77	1		16.35	1
									26.3388	1											11.91	1		25.83	0.999789		17.49	1		25.83	0.999369		18.15	1		25.83	0.998551		18.8375	1		25.83	1		16.4031	1
									26.34	1											11.9101	1		25.89	0.999789		17.55	1		25.89	0.999369		18.208	1		25.89	0.998551		18.87	1		25.89	1		16.41	1
									26.46	1											11.9639	1		25.95	0.999789		17.61	1		25.95	0.999369		18.21	1		25.95	0.998551		18.93	1		25.95	1		16.47	1
									26.4717	1											11.97	1		26.01	0.999789		17.6206	1		26.01	0.999369		18.27	1		26.01	0.998551		18.99	1		26.01	1		16.517	1
									26.58	1											12.0177	1		26.07	0.999789		17.67	1		26.07	0.999369		18.33	1		26.07	0.998551		19.0206	1		26.07	1		16.53	1
									26.6046	1											12.03	1		26.13	0.999789		17.73	1		26.13	0.999369		18.3664	1		26.13	0.998551		19.05	1		26.13	1		16.59	1
									26.7	1											12.0715	1		26.19	0.999789		17.7605	1		26.19	0.999369		18.39	1		26.19	0.998551		19.11	1		26.19	1		16.6309	1
									26.7375	1											12.09	1		26.25	0.999789		17.79	1		26.25	0.999369		18.45	1		26.25	0.998551		19.17	1		26.25	1		16.65	1
									26.82	1											12.1253	1		26.31	0.999789		17.85	1		26.31	0.999579		18.51	1		26.31	0.998551		19.2037	1		26.31	1		16.71	1
									26.8704	1											12.15	1		26.37	0.999789		17.9004	1		26.37	0.999579		18.5249	1		26.37	0.998551		19.23	1		26.37	1		16.7448	1
									26.94	1											12.1791	1		26.43	0.999789		17.91	1		26.43	0.999579		18.57	1		26.43	0.998551		19.29	1		26.43	1		16.77	1
									27.0033	1											12.21	1		26.49	0.999789		17.97	1		26.49	0.999579		18.63	1		26.49	0.998551		19.35	1		26.49	1		16.83	1
									27.06	1											12.2329	1		26.55	0.999789		18.03	1		26.55	0.999579		18.6833	1		26.55	0.998551		19.3868	1		26.55	1		16.8588	1
									27.1362	1											12.27	1		26.61	0.999789		18.0404	1		26.61	0.999579		18.69	1		26.61	0.998551		19.41	1		26.61	1		16.89	1
									27.18	1											12.2867	1		26.67	0.999789		18.09	1		26.67	0.999579		18.75	1		26.67	0.998551		19.47	1		26.67	1		16.95	1
									27.2691	1											12.33	1		26.73	0.999789		18.15	1		26.73	0.999579		18.81	1		26.73	0.998551		19.53	1		26.73	1		16.9727	1
									27.3	1											12.3405	1		26.79	0.999789		18.1803	1		26.79	0.999579		18.8418	1		26.79	0.998551		19.5699	1		26.79	1		17.01	1
									27.402	1											12.39	1		26.85	0.999789		18.21	1		26.85	0.999579		18.87	1		26.85	0.998551		19.59	1		26.85	1		17.07	1
									27.42	1											12.3943	1		26.91	0.999789		18.27	1		26.91	0.999579		18.93	1		26.91	0.999275		19.65	1		26.91	1		17.0866	1
									27.5349	1											12.4481	1		26.97	0.999789		18.3202	1		26.97	0.999579		18.99	1		26.97	0.999275		19.71	1		26.97	1		17.13	1
									27.54	1											12.45	1		27.03	0.999789		18.33	1		27.03	0.999579		19.0002	1		27.03	0.999275		19.7529	1		27.03	1		17.19	1
									27.66	1											12.5019	1		27.09	0.999789		18.39	1		27.09	0.999579		19.05	1		27.09	0.999275		19.77	1		27.09	1		17.2005	1
									27.6678	1											12.51	1		27.15	0.999789		18.45	1		27.15	0.999579		19.11	1		27.15	0.999275		19.83	1		27.15	1		17.25	1
									27.78	1											12.5557	1		27.21	0.999789		18.4601	1		27.21	0.999579		19.1587	1		27.21	0.999275		19.89	1		27.21	1		17.31	1
									27.8007	1											12.57	1		27.27	0.999789		18.51	1		27.27	0.999579		19.17	1		27.27	0.999275		19.936	1		27.27	1		17.3144	1
									27.9	1											12.6095	1		27.33	0.999789		18.57	1		27.33	0.999579		19.23	1		27.33	0.999275		19.95	1		27.33	1		17.37	1
									27.9336	1											12.63	1		27.39	0.999789		18.6	1		27.39	0.999579		19.29	1		27.39	0.999275		20.01	1		27.39	1		17.4284	1
									28.02	1											12.6632	1		27.45	0.999789		18.63	1		27.45	0.999579		19.3171	1		27.45	0.999275		20.07	1		27.45	1		17.43	1
									28.0665	1											12.69	1		27.51	0.999789		18.69	1		27.51	0.999579		19.35	1		27.51	0.999275		20.1191	1		27.51	1		17.49	1
									28.14	1											12.717	1		27.57	0.999789		18.7399	1		27.57	0.999579		19.41	1		27.57	0.999275		20.13	1		27.57	1		17.5423	1
									28.1994	1											12.75	1		27.63	0.999789		18.75	1		27.63	0.999579		19.47	1		27.63	0.999275		20.19	1		27.63	1		17.55	1
									28.26	1											12.7708	1		27.69	0.999789		18.81	1		27.69	0.999579		19.4755	1		27.69	0.999275		20.25	1		27.69	1		17.61	1
									28.3323	1											12.81	1		27.75	0.999789		18.87	1		27.75	0.999579		19.53	1		27.75	0.999275		20.3022	1		27.75	1		17.6562	1
									28.38	1											12.8246	1		27.81	0.999789		18.8798	1		27.81	0.999579		19.59	1		27.81	0.999275		20.31	1		27.81	1		17.67	1
									28.4652	1											12.87	1		27.87	0.999789		18.93	1		27.87	0.999579		19.634	1		27.87	0.999275		20.37	1		27.87	1		17.73	1
									28.5	1											12.8784	1		27.93	0.999789		18.99	1		27.93	0.999579		19.65	1		27.93	0.999275		20.43	1		27.93	1		17.7701	1
									28.5981	1											12.93	1		27.99	0.999789		19.0197	1		27.99	0.999579		19.71	1		27.99	0.999275		20.4853	1		27.99	1		17.79	1
									28.62	1											12.9322	1		28.05	0.999789		19.05	1		28.05	0.999579		19.77	1		28.05	0.999275		20.49	1		28.05	1		17.85	1
									28.731	1											12.986	1		28.11	0.999789		19.11	1		28.11	0.999579		19.7924	1		28.11	0.999275		20.55	1		28.11	1		17.884	1
									28.74	1											12.99	1		28.17	0.999789		19.1596	1		28.17	0.999579		19.83	1		28.17	0.999275		20.61	1		28.17	1		17.91	1
									28.86	1											13.0398	1		28.23	0.999789		19.17	1		28.23	0.999579		19.89	1		28.23	0.999275		20.6684	1		28.23	1		17.97	1
									28.8639	1											13.05	1		28.29	0.999789		19.23	1		28.29	0.999579		19.95	1		28.29	0.999275		20.67	1		28.29	1		17.9979	1
									28.98	1											13.0936	1		28.35	0.999789		19.29	1		28.35	0.999579		19.9509	1		28.35	0.999275		20.73	1		28.35	1		18.03	1
									28.9968	1											13.11	1		28.41	0.999789		19.2996	1		28.41	0.999579		20.01	1		28.41	0.999275		20.79	1		28.41	1		18.09	1
									29.1	1											13.1474	1		28.47	0.999789		19.35	1		28.47	0.999579		20.07	1		28.47	0.999275		20.85	1		28.47	1		18.1119	1
									29.1298	1											13.17	1		28.53	0.999789		19.41	1		28.53	0.999579		20.1093	1		28.53	0.999275		20.8514	1		28.53	1		18.15	1
									29.22	1											13.2012	1		28.59	0.999789		19.4395	1		28.59	0.999579		20.13	1		28.59	0.999275		20.91	1		28.59	1		18.21	1
									29.2627	1											13.23	1		28.65	0.999789		19.47	1		28.65	0.999579		20.19	1		28.65	0.999275		20.97	1		28.65	1		18.2258	1
									29.34	1											13.255	1		28.71	0.999789		19.53	1		28.71	0.999579		20.25	1		28.71	0.999275		21.03	1		28.71	1		18.27	1
									29.3956	1											13.29	1		28.77	0.999789		19.5794	1		28.77	0.999579		20.2678	1		28.77	0.999275		21.0345	1		28.77	1		18.33	1
									29.46	1											13.3088	1		28.83	0.999789		19.59	1		28.83	0.999579		20.31	1		28.83	0.999275		21.09	1		28.83	1		18.3397	1
									29.5285	1											13.35	1		28.89	0.999789		19.65	1		28.89	0.999579		20.37	1		28.89	0.999275		21.15	1		28.89	1		18.39	1
									29.58	1											13.3626	1		28.95	0.999789		19.71	1		28.95	0.999579		20.4262	1		28.95	0.999275		21.21	1		28.95	1		18.45	1
									29.6614	1											13.41	1		29.01	0.999789		19.7193	1		29.01	0.999579		20.43	1		29.01	0.999275		21.2176	1		29.01	1		18.4536	1
									29.7	1											13.4164	1		29.07	0.999789		19.77	1		29.07	0.999579		20.49	1		29.07	0.999275		21.27	1		29.07	1		18.51	1
									29.7943	1											13.47	1		29.13	0.999789		19.83	1		29.13	0.999579		20.55	1		29.13	0.999275		21.33	1		29.13	1		18.5675	1
									29.82	1											13.4702	1		29.19	0.999789		19.8592	1		29.19	0.999579		20.5847	1		29.19	0.999275		21.39	1		29.19	1		18.57	1
									29.9272	1											13.524	1		29.25	0.999789		19.89	1		29.25	0.999579		20.61	1		29.25	0.999275		21.4007	1		29.25	1		18.63	1
									29.94	1											13.53	1		29.31	0.999789		19.95	1		29.31	0.999579		20.67	1		29.31	0.999275		21.45	1		29.31	1		18.6815	1
									30.06	1											13.5778	1		29.37	0.999789		19.9991	1		29.37	0.999579		20.73	1		29.37	0.999275		21.51	1		29.37	1		18.69	1
									30.0601	1											13.59	1		29.43	0.999789		20.01	1		29.43	0.999579		20.7431	1		29.43	0.999275		21.57	1		29.43	1		18.75	1
									30.18	1											13.6315	1		29.49	1		20.07	1		29.49	0.999579		20.79	1		29.49	0.999275		21.5838	1		29.49	1		18.7954	1
									30.193	1											13.65	1		29.55	1		20.13	1		29.55	0.999579		20.85	1		29.55	0.999275		21.63	1		29.55	1		18.81	1
									30.3	1											13.6853	1		29.61	1		20.139	1		29.61	0.999579		20.9016	1		29.61	0.999275		21.69	1		29.61	1		18.87	1
									30.3259	1											13.71	1		29.67	1		20.19	1		29.67	0.999579		20.91	1		29.67	0.999275		21.75	1		29.67	1		18.9093	1
									30.42	1											13.7391	1		29.73	1		20.25	1		29.73	0.999579		20.97	1		29.73	0.999275		21.7668	1		29.73	1		18.93	1
									30.4588	1											13.77	1		29.79	1		20.2789	1		29.79	0.999579		21.03	1		29.79	0.999275		21.81	1		29.79	1		18.99	1
									30.54	1											13.7929	1		29.85	1		20.31	1		29.85	0.999579		21.06	1		29.85	0.999275		21.87	1		29.85	1		19.0232	1
									30.5917	1											13.83	1		29.91	1		20.37	1		29.91	0.999579		21.09	1		29.91	0.999275		21.93	1		29.91	1		19.05	1
									30.66	1											13.8467	1		29.97	1		20.4188	1		29.97	0.999579		21.15	1		29.97	0.999275		21.9499	1		29.97	1		19.11	1
									30.7246	1											13.89	1		30.03	1		20.43	1		30.03	0.999579		21.21	1		30.03	0.999275		21.99	1		30.03	1		19.1371	1
									30.78	1											13.9005	1		30.09	1		20.49	1		30.09	0.999579		21.2184	1		30.09	0.999275		22.05	1		30.09	1		19.17	1
									30.8575	1											13.95	1		30.15	1		20.55	1		30.15	0.999579		21.27	1		30.15	0.999275		22.11	1		30.15	1		19.23	1
									30.9	1											13.9543	1		30.21	1		20.5588	1		30.21	0.999579		21.33	1		30.21	0.999275		22.133	1		30.21	1		19.251	1
									30.9904	1											14.0081	1		30.27	1		20.61	1		30.27	0.999579		21.3769	1		30.27	0.999275		22.17	1		30.27	1		19.29	1
									31.02	1											14.01	1		30.33	1		20.67	1		30.33	0.999579		21.39	1		30.33	0.999275		22.23	1					19.35	1
									31.1233	1											14.0619	1		30.39	1		20.6987	1		30.39	0.999579		21.45	1		30.39	0.999275		22.29	1					19.365	1
									31.14	1											14.07	1		30.45	1		20.73	1		30.45	0.999579		21.51	1		30.45	0.999275		22.3161	1					19.41	1
									31.2562	1											14.1157	1		30.51	1		20.79	1		30.51	0.999579		21.5353	1		30.51	0.999275		22.35	1					19.47	1
									31.26	1											14.13	1		30.57	1		20.8386	1		30.57	0.999579		21.57	1		30.57	0.999275		22.41	1					19.4789	1
									31.38	1											14.1695	1		30.63	1		20.85	1		30.63	0.999579		21.63	1		30.63	0.999275		22.47	1					19.53	1
									31.3891	1											14.19	1		30.69	1		20.91	1		30.69	0.999579		21.69	1		30.69	0.999275		22.4992	1					19.59	1
									31.5	1											14.2233	1		30.75	1		20.97	1		30.75	0.999579		21.6938	1		30.75	0.999275		22.53	1					19.5928	1
									31.522	1											14.25	1		30.81	1		20.9785	1		30.81	0.999579		21.75	1		30.81	0.999275		22.59	1					19.65	1
									31.62	1											14.2771	1		30.87	1		21.03	1		30.87	0.999579		21.81	1		30.87	0.999275		22.65	1					19.7067	1
									31.6549	1											14.31	1		30.93	1		21.09	1		30.93	0.999579		21.8522	1		30.93	0.999275		22.6823	1					19.71	1
									31.74	1											14.3309	1		30.99	1		21.1184	1		30.99	0.999579		21.87	1		30.99	0.999275		22.71	1					19.77	1
									31.7878	1											14.37	1		31.05	1		21.15	1		31.05	0.999579		21.93	1		31.05	0.999275		22.77	1					19.8206	1
									31.86	1											14.3847	1		31.11	1		21.21	1		31.11	0.999579		21.99	1		31.11	0.999275		22.83	1					19.83	1
									31.9207	1											14.4385	1		31.17	1		21.2583	1		31.17	0.999579		22.0107	1		31.17	0.999275		22.8653	1					19.89	1
									31.98	1											14.4923	1		31.23	1		21.27	1		31.23	0.999579		22.05	1		31.23	0.999275		22.89	1					19.9345	1
									32.0536	1											14.5461	1		31.29	1		21.33	1		31.29	0.999579		22.11	1		31.29	0.999275		22.95	1					19.95	1
									32.1	1											14.5998	1		31.35	1		21.39	1		31.35	0.999579		22.1691	1		31.35	0.999275		23.01	1					20.01	1
									32.1865	1											14.6536	1		31.41	1		21.3982	1		31.41	0.999579		22.17	1		31.41	0.999275		23.0484	1					20.0485	1
									32.22	1											14.7074	1		31.47	1		21.45	1		31.47	0.999579		22.23	1		31.47	0.999275		23.07	1					20.07	1
									32.3195	1											14.7612	1		31.53	1		21.51	1		31.53	0.999579		22.29	1		31.53	0.999275		23.13	1					20.13	1
									32.34	1											14.815	1		31.59	1		21.5381	1		31.59	0.999579		22.3276	1		31.59	0.999275		23.19	1					20.1624	1
									32.4524	1											14.8688	1		31.65	1		21.57	1		31.65	0.999579		22.35	1		31.65	0.999275		23.2315	1					20.19	1
									32.46	1											14.9226	1		31.71	1		21.63	1		31.71	0.999579		22.41	1		31.71	0.999275		23.25	1					20.25	1
									32.58	1											14.9764	1		31.77	1		21.678	1		31.77	0.999579		22.47	1		31.77	0.999275		23.31	1					20.2763	1
									32.5853	1											15.0302	1		31.83	1		21.69	1		31.83	0.999579		22.486	1		31.83	0.999275		23.37	1					20.31	1
									32.7	1											15.084	1		31.89	1		21.75	1		31.89	0.999579		22.53	1		31.89	0.999275		23.4146	1					20.37	1
									32.7182	1														31.95	1		21.81	1		31.95	0.999579		22.59	1		31.95	0.999275		23.43	1					20.3902	1
									32.82	1														32.01	1		21.818	1		32.01	0.999579		22.6445	1		32.01	0.999275		23.49	1					20.43	1
									32.8511	1														32.07	1		21.87	1		32.07	0.999579		22.65	1		32.07	0.999275		23.55	1					20.49	1
									32.94	1														32.13	1		21.93	1		32.13	0.999579		22.71	1		32.13	0.999275		23.5977	1					20.5041	1
									32.984	1														32.19	1		21.9579	1		32.19	0.999579		22.77	1		32.19	0.999275		23.61	1					20.55	1
									33.06	1														32.25	1		21.99	1		32.25	0.999579		22.8029	1		32.25	0.999275		23.67	1					20.61	1
									33.1169	1														32.31	1		22.05	1		32.31	0.999579		22.83	1		32.31	0.999275		23.73	1					20.6181	1
									33.18	1														32.37	1		22.0978	1		32.37	0.999579		22.89	1		32.37	0.999275		23.7808	1					20.67	1
									33.2498	1														32.43	1		22.11	1		32.43	0.999579		22.95	1		32.43	0.999275		23.79	1					20.73	1
									33.3	1														32.49	1		22.17	1		32.49	0.999579		22.9613	1		32.49	0.999275		23.85	1					20.732	1
									33.3827	1														32.55	1		22.23	1		32.55	0.999579		23.01	1		32.55	0.999275		23.91	1					20.79	1
									33.42	1														32.61	1		22.2377	1		32.61	0.999579		23.07	1		32.61	0.999275		23.9638	1					20.8459	1
									33.5156	1														32.67	1		22.29	1		32.67	0.999579		23.1198	1		32.67	0.999275		23.97	1					20.85	1
									33.54	1														32.73	1		22.35	1		32.73	0.999579		23.13	1		32.73	0.999275		24.03	1					20.91	1
									33.6485	1														32.79	1		22.3776	1		32.79	0.999579		23.19	1		32.79	0.999275		24.09	1					20.9598	1
									33.66	1														32.85	1		22.41	1		32.85	0.999579		23.25	1		32.85	0.999275		24.1469	1					20.97	1
									33.78	1														32.91	1		22.47	1		32.91	0.999579		23.2782	1		32.91	0.999275		24.15	1					21.03	1
									33.7814	1														32.97	1		22.5175	1		32.97	0.999579		23.31	1		32.97	0.999275		24.21	1					21.0737	1
									33.9	1														33.03	1		22.53	1		33.03	0.999579		23.37	1		33.03	0.999275		24.27	1					21.09	1
									33.9143	1														33.09	1		22.59	1		33.09	0.999579		23.43	1		33.09	0.999275		24.33	1					21.15	1
									34.02	1														33.15	1		22.65	1		33.15	0.999579		23.4367	1		33.15	0.999275		24.33	1					21.1876	1
									34.0472	1														33.21	1		22.6574	1		33.21	0.999579		23.49	1		33.21	0.999275		24.39	1					21.21	1
									34.14	1														33.27	1		22.71	1		33.27	0.999579		23.55	1		33.27	0.999275		24.45	1					21.27	1
									34.1801	1														33.33	1		22.77	1		33.33	0.999579		23.5951	1		33.33	0.999275		24.51	1					21.3016	1
									34.26	1														33.39	1		22.7973	1		33.39	0.999579		23.61	1		33.39	0.999275		24.5131	1					21.33	1
									34.313	1														33.45	1		22.83	1		33.45	0.999579		23.67	1		33.45	0.999275		24.57	1					21.39	1
									34.38	1														33.51	1		22.89	1		33.51	0.999579		23.73	1		33.51	0.999275		24.63	1					21.4155	1
									34.4459	1														33.57	1		22.9372	1		33.57	0.999579		23.7536	1		33.57	0.999275		24.69	1					21.45	1
									34.5	1														33.63	1		22.95	1		33.63	0.999579		23.79	1		33.63	0.999275		24.6962	1					21.51	1
									34.5788	1														33.69	1		23.01	1		33.69	0.999579		23.85	1		33.69	0.999275		24.75	1					21.5294	1
									34.62	1														33.75	1		23.07	1		33.75	0.999579		23.91	1		33.75	0.999275		24.81	1					21.57	1
									34.7117	1														33.81	1		23.0772	1		33.81	0.999579		23.912	1		33.81	0.999275		24.87	1					21.63	1
									34.74	1														33.87	1		23.13	1		33.87	0.999579		23.97	1		33.87	0.999275		24.8792	1					21.6433	1
									34.8446	1														33.93	1		23.19	1		33.93	0.999579		24.03	1		33.93	0.999275		24.93	1					21.69	1
									34.86	1														33.99	1		23.2171	1		33.99	0.999579		24.0705	1		33.99	0.999275		24.99	1					21.75	1
									34.9775	1														34.05	1		23.25	1		34.05	0.99979		24.09	1		34.05	0.999275		25.05	1					21.7572	1
									34.98	1														34.11	1		23.31	1		34.11	0.99979		24.15	1		34.11	0.999275		25.0623	1					21.81	1
									35.1	1														34.17	1		23.357	1		34.17	0.99979		24.21	1		34.17	0.999275		25.11	1					21.87	1
									35.1104	1														34.23	1		23.37	1		34.23	0.99979		24.2289	1		34.23	0.999275		25.17	1					21.8712	1
									35.22	1														34.29	1		23.43	1		34.29	0.99979		24.27	1		34.29	0.999275		25.23	1					21.93	1
									35.2433	1														34.35	1		23.49	1		34.35	0.99979		24.33	1		34.35	0.999275		25.2454	1					21.9851	1
									35.34	1														34.41	1		23.4969	1		34.41	0.99979		24.3873	1		34.41	0.999275		25.29	1					21.99	1
									35.3762	1														34.47	1		23.55	1		34.47	0.99979		24.39	1		34.47	0.999275		25.35	1					22.05	1
									35.5092	1														34.53	1		23.61	1		34.53	0.99979		24.45	1		34.53	0.999275		25.41	1					22.099	1
									35.6421	1														34.59	1		23.6368	1		34.59	0.99979		24.51	1		34.59	0.999275		25.4285	1					22.11	1
									35.775	1														34.65	1		23.67	1		34.65	0.99979		24.5458	1		34.65	0.999275		25.47	1					22.17	1
									35.9079	1														34.71	1		23.73	1		34.71	0.99979		24.57	1		34.71	0.999275		25.53	1					22.2129	1
									36.0408	1														34.77	1		23.7767	1		34.77	0.99979		24.63	1		34.77	0.999275		25.59	1					22.23	1
									36.1737	1														34.83	1		23.79	1		34.83	0.99979		24.69	1		34.83	0.999275		25.6116	1					22.29	1
									36.3066	1														34.89	1		23.85	1		34.89	0.99979		24.7042	1		34.89	0.999275		25.65	1					22.3268	1
									36.4395	1														34.95	1		23.91	1		34.95	0.99979		24.75	1		34.95	0.999275		25.71	1					22.35	1
									36.5724	1														35.01	1		23.9166	1		35.01	0.99979		24.81	1		35.01	0.999275		25.77	1					22.41	1
									36.7053	1														35.07	1		23.97	1		35.07	0.99979		24.8627	1		35.07	0.999275		25.7947	1					22.4407	1
									36.8382	1														35.13	1		24.03	1		35.13	0.99979		24.87	1		35.13	0.999275		25.83	1					22.47	1
									36.9711	1														35.19	1		24.0565	1		35.19	0.99979		24.93	1		35.19	0.999275		25.89	1					22.53	1
									37.104	1														35.25	1		24.09	1		35.25	0.99979		24.99	1		35.25	0.999275		25.95	1					22.5547	1
																								35.31	1		24.15	1		35.31	0.99979		25.0211	1		35.31	0.999275		25.9777	1					22.59	1
																								35.37	1		24.1964	1		35.37	0.99979		25.05	1		35.37	0.999275		26.01	1					22.65	1
																								35.43	1		24.21	1		35.43	0.99979		25.11	1		35.43	0.999275		26.07	1					22.6686	1
																								35.49	1		24.27	1		35.49	0.99979		25.17	1		35.49	0.999275		26.13	1					22.71	1
																								35.55	1		24.33	1		35.55	0.99979		25.1796	1		35.55	0.999275		26.1608	1					22.77	1
																								35.61	1		24.3363	1		35.61	0.99979		25.23	1		35.61	0.999275		26.19	1					22.7825	1
																								35.67	1		24.39	1		35.67	0.99979		25.29	1		35.67	0.999275		26.25	1					22.83	1
																								35.73	1		24.45	1		35.73	0.99979		25.338	1		35.73	0.999275		26.31	1					22.89	1
																								35.79	1		24.4763	1		35.79	0.99979		25.35	1		35.79	0.999275		26.3439	1					22.8964	1
																								35.85	1		24.51	1		35.85	0.99979		25.41	1		35.85	0.999275		26.37	1					22.95	1
																								35.91	1		24.57	1		35.91	0.99979		25.47	1		35.91	0.999275		26.43	1					23.01	1
																								35.97	1		24.6162	1		35.97	0.99979		25.4965	1		35.97	0.999275		26.49	1					23.0103	1
																								36.03	1		24.63	1		36.03	0.99979		25.53	1		36.03	0.999275		26.527	1					23.07	1
																								36.09	1		24.69	1		36.09	0.99979		25.59	1		36.09	0.999275		26.55	1					23.1242	1
																								36.15	1		24.75	1		36.15	0.99979		25.65	1		36.15	0.999275		26.61	1					23.13	1
																								36.21	1		24.7561	1		36.21	0.99979		25.6549	1		36.21	0.999275		26.67	1					23.19	1
																								36.27	1		24.81	1		36.27	0.99979		25.71	1		36.27	0.999275		26.7101	1					23.2382	1
																								36.33	1		24.87	1		36.33	0.99979		25.77	1		36.33	0.999275		26.73	1					23.25	1
																								36.39	1		24.896	1		36.39	0.99979		25.8134	1		36.39	0.999275		26.79	1					23.31	1
																								36.45	1		24.93	1		36.45	0.99979		25.83	1		36.45	0.999275		26.85	1					23.3521	1
																								36.51	1		24.99	1		36.51	0.99979		25.89	1		36.51	0.999275		26.8932	1					23.37	1
																								36.57	1		25.0359	1		36.57	0.99979		25.95	1		36.57	0.999275		26.91	1					23.43	1
																								36.63	1		25.05	1		36.63	0.99979		25.9718	1		36.63	0.999275		26.97	1					23.466	1
																								36.69	1		25.11	1		36.69	0.99979		26.01	1		36.69	0.999275		27.03	1					23.49	1
																								36.75	1		25.17	1		36.75	0.99979		26.07	1		36.75	0.999275		27.0762	1					23.55	1
																								36.81	1		25.1758	1		36.81	0.99979		26.13	1		36.81	0.999275		27.09	1					23.5799	1
																								36.87	1		25.23	1		36.87	0.99979		26.1302	1		36.87	0.999275		27.15	1					23.61	1
																								36.93	1		25.29	1		36.93	0.99979		26.19	1		36.93	0.999275		27.21	1					23.67	1
																								36.99	1		25.3157	1		36.99	0.99979		26.25	1		36.99	0.999275		27.2593	1					23.6938	1
																								37.05	1		25.35	1		37.05	0.99979		26.2887	1		37.05	0.999275		27.27	1					23.73	1
																								37.11	1		25.41	1		37.11	0.99979		26.31	1		37.11	0.999275		27.33	1					23.79	1
																								37.17	1		25.4556	1		37.17	0.99979		26.37	1		37.17	0.999275		27.39	1					23.8078	1
																											25.47	1		37.23	0.99979		26.43	1		37.23	0.999275		27.4424	1					23.85	1
																											25.53	1		37.29	0.99979		26.4471	1		37.29	0.999275		27.45	1					23.91	1
																											25.59	1		37.35	0.99979		26.49	1		37.35	0.999275		27.51	1					23.9217	1
																											25.5955	1		37.41	0.99979		26.55	1		37.41	0.999275		27.57	1					23.97	1
																											25.65	1		37.47	0.99979		26.6056	1		37.47	0.999275		27.6255	1					24.03	1
																											25.71	1		37.53	0.99979		26.61	1		37.53	0.999275		27.63	1					24.0356	1
																											25.7355	1		37.59	0.99979		26.67	1		37.59	0.999275		27.69	1					24.09	1
																											25.77	1		37.65	0.99979		26.73	1		37.65	0.999275		27.75	1					24.1495	1
																											25.83	1		37.71	0.99979		26.764	1		37.71	0.999275		27.8086	1					24.15	1
																											25.8754	1		37.77	0.99979		26.79	1		37.77	0.999275		27.81	1					24.21	1
																											25.89	1		37.83	0.99979		26.85	1		37.83	0.999275		27.87	1					24.2634	1
																											25.95	1		37.89	0.99979		26.91	1		37.89	0.999275		27.93	1					24.27	1
																											26.01	1		37.95	0.99979		26.9225	1		37.95	0.999275		27.99	1					24.33	1
																											26.0153	1		38.01	0.99979		26.97	1		38.01	0.999275		27.9916	1					24.3773	1
																											26.07	1		38.07	0.99979		27.03	1		38.07	0.999275		28.05	1					24.39	1
																											26.13	1		38.13	0.99979		27.0809	1		38.13	0.999275		28.11	1					24.45	1
																											26.1552	1		38.19	0.99979		27.09	1		38.19	0.999275		28.17	1					24.4913	1
																											26.19	1		38.25	0.99979		27.15	1		38.25	0.999275		28.1747	1					24.51	1
																											26.25	1		38.31	0.99979		27.21	1		38.31	1		28.23	1					24.57	1
																											26.2951	1		38.37	0.99979		27.2394	1		38.37	1		28.29	1					24.6052	1
																											26.31	1		38.43	0.99979		27.27	1		38.43	1		28.35	1					24.63	1
																											26.37	1		38.49	0.99979		27.33	1		38.49	1		28.3578	1					24.69	1
																											26.43	1		38.55	0.99979		27.39	1		38.55	1		28.41	1					24.7191	1
																											26.435	1		38.61	0.99979		27.3978	1		38.61	1		28.47	1					24.75	1
																											26.49	1		38.67	0.99979		27.45	1		38.67	1		28.53	1					24.81	1
																											26.55	1		38.73	0.99979		27.51	1		38.73	1		28.5409	1					24.833	1
																											26.5749	1		38.79	0.99979		27.5563	1		38.79	1		28.59	1					24.87	1
																											26.61	1		38.85	0.99979		27.57	1		38.85	1		28.65	1					24.93	1
																											26.67	1		38.91	0.99979		27.63	1		38.91	1		28.71	1					24.9469	1
																											26.7148	1		38.97	0.99979		27.69	1		38.97	1		28.724	1					24.99	1
																											26.73	1		39.03	0.99979		27.7147	1		39.03	1		28.77	1					25.05	1
																											26.79	1		39.09	0.99979		27.75	1		39.09	1		28.83	1					25.0608	1
																											26.85	1		39.15	0.99979		27.81	1		39.15	1		28.89	1					25.11	1
																											26.8547	1		39.21	0.99979		27.87	1		39.21	1		28.9071	1					25.17	1
																											26.91	1		39.27	0.99979		27.8731	1		39.27	1		28.95	1					25.1748	1
																											26.97	1		39.33	0.99979		27.93	1		39.33	1		29.01	1					25.23	1
																											26.9947	1		39.39	0.99979		27.99	1		39.39	1		29.07	1					25.2887	1
																											27.03	1		39.45	0.99979		28.0316	1		39.45	1		29.0901	1					25.29	1
																											27.09	1		39.51	0.99979		28.05	1		39.51	1		29.13	1					25.35	1
																											27.1346	1		39.57	0.99979		28.11	1		39.57	1		29.19	1					25.4026	1
																											27.15	1		39.63	0.99979		28.17	1		39.63	1		29.25	1					25.41	1
																											27.21	1		39.69	0.99979		28.19	1		39.69	1		29.2732	1					25.47	1
																											27.27	1		39.75	0.99979		28.23	1		39.75	1		29.31	1					25.5165	1
																											27.2745	1		39.81	0.99979		28.29	1		39.81	1		29.37	1					25.53	1
																											27.33	1		39.87	0.99979		28.3485	1		39.87	1		29.43	1					25.59	1
																											27.39	1		39.93	0.99979		28.35	1		39.93	1		29.4563	1					25.6304	1
																											27.4144	1		39.99	0.99979		28.41	1		39.99	1		29.49	1					25.65	1
																											27.45	1		40.05	0.99979		28.47	1		40.05	1		29.55	1					25.71	1
																											27.51	1		40.11	0.99979		28.5069	1											25.7444	1
																											27.5543	1		40.17	0.99979		28.53	1											25.77	1
																											27.57	1		40.23	0.99979		28.59	1											25.83	1
																											27.63	1		40.29	0.99979		28.65	1											25.8583	1
																											27.69	1		40.35	0.99979		28.6654	1											25.89	1
																											27.6942	1		40.41	0.99979		28.71	1											25.95	1
																											27.75	1		40.47	0.99979		28.77	1											25.9722	1
																											27.81	1		40.53	0.99979		28.8238	1											26.01	1
																											27.8341	1		40.59	0.99979		28.83	1											26.07	1
																											27.87	1		40.65	0.99979		28.89	1											26.0861	1
																											27.93	1		40.71	0.99979		28.95	1											26.13	1
																											27.974	1		40.77	0.99979		28.9823	1											26.19	1
																											27.99	1		40.83	0.99979		29.01	1											26.2	1
																											28.05	1		40.89	0.99979		29.07	1											26.25	1
																											28.11	1		40.95	0.99979		29.13	1											26.31	1
																											28.1139	1		41.01	0.99979		29.1407	1											26.3139	1
																											28.17	1		41.07	0.99979		29.19	1											26.37	1
																											28.23	1		41.13	0.99979		29.25	1											26.4279	1
																											28.2539	1		41.19	0.99979		29.2992	1											26.43	1
																											28.29	1		41.25	0.99979		29.31	1											26.49	1
																											28.35	1		41.31	0.99979		29.37	1											26.5418	1
																											28.3938	1		41.37	1		29.43	1											26.55	1
																											28.41	1		41.43	1		29.4576	1											26.61	1
																											28.47	1		41.49	1		29.49	1											26.6557	1
																											28.53	1		41.55	1		29.55	1											26.67	1
																											28.5337	1		41.61	1		29.61	1											26.73	1
																											28.59	1		41.67	1		29.616	1											26.7696	1
																											28.65	1		41.73	1		29.67	1											26.79	1
																											28.6736	1		41.79	1		29.73	1											26.85	1
																											28.71	1		41.85	1		29.7745	1											26.8835	1
																											28.77	1		41.91	1		29.79	1											26.91	1
																											28.8135	1		41.97	1		29.85	1											26.97	1
																											28.83	1		42.03	1		29.91	1											26.9975	1
																											28.89	1		42.09	1		29.9329	1											27.03	1
																											28.95	1					29.97	1											27.09	1
																											28.9534	1					30.03	1											27.1114	1
																											29.01	1					30.09	1											27.15	1
																											29.07	1					30.0914	1											27.21	1
																											29.0933	1					30.15	1											27.2253	1
																											29.13	1					30.21	1											27.27	1
																											29.19	1					30.2498	1											27.33	1
																											29.2332	1					30.27	1											27.3392	1
																											29.25	1					30.33	1											27.39	1
																											29.31	1					30.39	1											27.45	1
																											29.37	1					30.4083	1											27.4531	1
																											29.3731	1					30.45	1											27.51	1
																											29.43	1					30.51	1											27.567	1
																											29.49	1					30.5667	1											27.57	1
																											29.5131	1					30.57	1											27.63	1
																											29.55	1					30.63	1											27.681	1
																											29.61	1					30.69	1											27.69	1
																											29.653	1					30.7252	1											27.75	1
																											29.67	1					30.75	1											27.7949	1
																											29.73	1					30.81	1											27.81	1
																											29.79	1					30.87	1											27.87	1
																											29.7929	1					30.8836	1											27.9088	1
																											29.85	1					30.93	1											27.93	1
																											29.91	1					30.99	1											27.99	1
																											29.9328	1					31.042	1											28.0227	1
																											29.97	1					31.05	1											28.05	1
																											30.03	1					31.11	1											28.11	1
																											30.0727	1					31.17	1											28.1366	1
																											30.09	1					31.2005	1											28.17	1
																											30.15	1					31.23	1											28.23	1
																											30.21	1					31.29	1											28.2505	1
																											30.2126	1					31.35	1											28.29	1
																											30.27	1					31.3589	1											28.35	1
																											30.33	1					31.41	1											28.3645	1
																											30.3525	1					31.47	1											28.41	1
																											30.39	1					31.5174	1											28.47	1
																											30.45	1					31.53	1											28.4784	1
																											30.4924	1					31.59	1											28.53	1
																											30.51	1					31.65	1											28.59	1
																											30.57	1					31.6758	1											28.5923	1
																											30.63	1					31.71	1											28.65	1
																											30.6323	1					31.77	1											28.7062	1
																											30.69	1					31.83	1											28.71	1
																											30.75	1					31.8343	1											28.77	1
																											30.7723	1					31.89	1											28.8201	1
																											30.81	1					31.95	1											28.83	1
																											30.87	1					31.9927	1											28.89	1
																											30.9122	1					32.01	1											28.9341	1
																											30.93	1					32.07	1											28.95	1
																											30.99	1					32.13	1											29.01	1
																											31.05	1					32.1512	1											29.048	1
																											31.0521	1					32.19	1											29.07	1
																											31.11	1					32.25	1											29.13	1
																											31.17	1					32.3096	1											29.1619	1
																											31.192	1					32.31	1											29.19	1
																											31.23	1					32.37	1											29.25	1
																											31.29	1					32.43	1											29.2758	1
																											31.3319	1					32.4681	1											29.31	1
																											31.35	1					32.49	1											29.37	1
																											31.41	1					32.55	1											29.3897	1
																											31.47	1					32.61	1											29.43	1
																											31.4718	1					32.6265	1											29.49	1
																											31.53	1					32.67	1											29.5036	1
																											31.59	1					32.73	1											29.55	1
																											31.6117	1					32.7849	1											29.61	1
																											31.65	1					32.79	1											29.6176	1
																											31.71	1					32.85	1											29.67	1
																											31.7516	1					32.91	1											29.73	1
																											31.77	1					32.9434	1											29.7315	1
																											31.83	1					32.97	1											29.79	1
																											31.89	1					33.03	1											29.8454	1
																											31.8915	1					33.09	1											29.85	1
																											31.95	1					33.1018	1											29.91	1
																											32.01	1					33.15	1											29.9593	1
																											32.0315	1					33.21	1											29.97	1
																											32.07	1					33.2603	1											30.03	1
																											32.13	1					33.27	1											30.0732	1
																											32.1714	1					33.33	1											30.09	1
																											32.19	1					33.39	1											30.15	1
																											32.25	1					33.4187	1											30.1872	1
																											32.31	1					33.45	1											30.21	1
																											32.3113	1					33.51	1											30.27	1
																											32.37	1					33.57	1											30.3011	1
																											32.43	1					33.5772	1											30.415	1
																											32.4512	1					33.63	1											30.5289	1
																											32.49	1					33.69	1											30.6428	1
																											32.55	1					33.7356	1											30.7567	1
																											32.5911	1					33.75	1											30.8707	1
																											32.61	1					33.81	1											30.9846	1
																											32.67	1					33.87	1											31.0985	1
																											32.73	1					33.8941	1											31.2124	1
																											32.731	1					33.93	1											31.3263	1
																											32.79	1					33.99	1											31.4402	1
																											32.85	1					34.05	1											31.5542	1
																											32.8709	1					34.0525	1											31.6681	1
																											32.91	1					34.11	1											31.782	1
																											32.97	1					34.17	1
																											33.0108	1					34.211	1
																											33.03	1					34.23	1
																											33.09	1					34.29	1
																											33.15	1					34.35	1
																											33.1507	1					34.3694	1
																											33.21	1					34.41	1
																											33.27	1					34.47	1
																											33.2907	1					34.5278	1
																											33.33	1					34.53	1
																											33.39	1					34.59	1
																											33.4306	1					34.65	1
																											33.45	1					34.6863	1
																											33.51	1					34.71	1
																											33.57	1					34.77	1
																											33.5705	1					34.83	1
																											33.63	1					34.8447	1
																											33.69	1					34.89	1
																											33.7104	1					34.95	1
																											33.75	1					35.0032	1
																											33.81	1					35.01	1
																											33.8503	1					35.07	1
																											33.87	1					35.13	1
																											33.93	1					35.1616	1
																											33.99	1					35.19	1
																											33.9902	1					35.25	1
																											34.05	1					35.31	1
																											34.11	1					35.3201	1
																											34.1301	1					35.37	1
																											34.17	1					35.43	1
																											34.23	1					35.4785	1
																											34.27	1					35.49	1
																											34.29	1					35.55	1
																											34.35	1					35.61	1
																											34.4099	1					35.637	1
																											34.41	1					35.67	1
																											34.47	1					35.73	1
																											34.53	1					35.79	1
																											34.5498	1					35.7954	1
																											34.59	1					35.85	1
																											34.65	1					35.91	1
																											34.6898	1					35.9538	1
																											34.71	1					35.97	1
																											34.77	1					36.03	1
																											34.8297	1					36.09	1
																											34.83	1					36.1123	1
																											34.89	1					36.15	1
																											34.95	1					36.21	1
																											34.9696	1					36.27	1
																											35.01	1					36.2707	1
																											35.07	1					36.33	1
																											35.1095	1					36.39	1
																											35.13	1					36.4292	1
																											35.19	1					36.45	1
																											35.2494	1					36.51	1
																											35.25	1					36.57	1
																											35.31	1					36.5876	1
																											35.37	1					36.63	1
																											35.3893	1					36.69	1
																											35.43	1					36.7461	1
																											35.49	1					36.75	1
																											35.5292	1					36.81	1
																											35.55	1					36.87	1
																											35.61	1					36.9045	1
																											35.6691	1					36.93	1
																											35.67	1					36.99	1
																											35.73	1					37.05	1
																											35.79	1					37.063	1
																											35.809	1					37.11	1
																											35.85	1					37.17	1
																											35.91	1					37.2214	1
																											35.949	1					37.23	1
																											35.97	1					37.29	1
																											36.03	1					37.35	1
																											36.0889	1					37.3799	1
																											36.09	1					37.41	1
																											36.15	1					37.47	1
																											36.21	1					37.53	1
																											36.2288	1					37.5383	1
																											36.27	1					37.59	1
																											36.33	1					37.65	1
																											36.3687	1					37.6967	1
																											36.39	1					37.71	1
																											36.45	1					37.77	1
																											36.5086	1					37.83	1
																											36.51	1					37.8552	1
																											36.57	1					37.89	1
																											36.63	1					37.95	1
																											36.6485	1					38.01	1
																											36.69	1					38.0136	1
																											36.75	1					38.07	1
																											36.7884	1					38.13	1
																											36.81	1					38.1721	1
																											36.87	1					38.19	1
																											36.9283	1					38.25	1
																											36.93	1					38.31	1
																											36.99	1					38.3305	1
																											37.05	1					38.37	1
																											37.0682	1					38.43	1
																											37.11	1					38.489	1
																											37.17	1					38.49	1
																											37.2082	1					38.55	1
																											37.3481	1					38.61	1
																											37.488	1					38.6474	1
																											37.6279	1					38.67	1
																											37.7678	1					38.73	1
																											37.9077	1					38.79	1
																											38.0476	1					38.8059	1
																											38.1875	1					38.85	1
																											38.3274	1					38.91	1
																											38.4674	1					38.9643	1
																											38.6073	1					38.97	1
																											38.7472	1					39.03	1
																											38.8871	1					39.09	1
																											39.027	1					39.1228	1
																																	39.15	1
																																	39.21	1
																																	39.27	1
																																	39.2812	1
																																	39.33	1
																																	39.39	1
																																	39.4396	1
																																	39.45	1
																																	39.51	1
																																	39.57	1
																																	39.5981	1
																																	39.63	1
																																	39.69	1
																																	39.75	1
																																	39.7565	1
																																	39.81	1
																																	39.87	1
																																	39.915	1
																																	39.93	1
																																	39.99	1
																																	40.05	1
																																	40.0734	1
																																	40.11	1
																																	40.17	1
																																	40.23	1
																																	40.2319	1
																																	40.29	1
																																	40.35	1
																																	40.3903	1
																																	40.41	1
																																	40.47	1
																																	40.53	1
																																	40.5488	1
																																	40.59	1
																																	40.65	1
																																	40.7072	1
																																	40.71	1
																																	40.77	1
																																	40.83	1
																																	40.8657	1
																																	40.89	1
																																	40.95	1
																																	41.01	1
																																	41.0241	1
																																	41.07	1
																																	41.13	1
																																	41.1825	1
																																	41.19	1
																																	41.25	1
																																	41.31	1
																																	41.341	1
																																	41.37	1
																																	41.43	1
																																	41.49	1
																																	41.4994	1
																																	41.55	1
																																	41.61	1
																																	41.6579	1
																																	41.67	1
																																	41.73	1
																																	41.79	1
																																	41.8163	1
																																	41.85	1
																																	41.91	1
																																	41.97	1
																																	41.9748	1
																																	42.03	1
																																	42.09	1
																																	42.1332	1
																																	42.2917	1
																																	42.4501	1
																																	42.6085	1
																																	42.767	1
																																	42.9254	1
																																	43.0839	1
																																	43.2423	1
																																	43.4008	1
																																	43.5592	1
																																	43.7177	1
																																	43.8761	1
																																	44.0346	1
																																	44.193	1

## Sheet: Figure 6f
HMM			DeepLASI
docking	undocking		docking	undocking
1.05263	1		1.12969	1.071
0.92593	0.74074		0.92251	0.74516
0.60606	0.8		0.63613	0.83403
0.5618	0.72993		0.57737	0.79428

## Sheet: Figure 6i
	sg-FCS			DeepLASI
Binding sites (number of nucleotides)	x (State 2 low FRET)	y (State 1 low FRET)		x (State 2 low FRET)	y (State 1 low FRET)
7 nt	1.59	0.8		1.61	0.83
6 nt	0.029	0.016		0.0267	0.0151
5 nt	0.0023	0.0013		0.0063	0.00454
6.5 nt	0.26	0.148		0.2329	0.1384
6 nt <-> 7 nt	1.43	0.027		1.5239	0.0172
7 nt <-> 6.5 nt	0.258	0.75		0.224	0.7936
6.5 nt <-> 7 nt	1.82	0.16		1.576	0.152
